# Supplementary material for: A developing Setaria viridis internode: an experimental system for the study of biomass generation in a C4 model species
Source: Biotechnol Biofuels. 2016 Feb 24;9:45. doi: 10.1186/s13068-016-0457-6 (PMC4766645; doi:10.1186/s13068-016-0457-6)
Supplement: Supplementary file 2 — 10.1186/s13068-016-0457-6 RNAseq data. A spreadsheet containing FPKM, log2 fold change, Mapman bin numbers, and gene annotations for the RNAseq data generated for this manuscript. [file 13068_2016_457_MOESM2_ESM.xlsx]

## Sheet: Sheet1
Mapman Identifier	Gene ID	Mapman BIN	DESCRIPTION	Detailed description	BLAST hit description	MsZ	CEZ	TZ	MZ	WP	AVE(MsZ,CEZ,TZ,MZ)	LOG2FOLD-MsZ	CEZ-MsZ	TZ-MsZ	MZ-MsZ	LOG2FOLD-WP	MsZ-WP	CEZ-WP	TZ-WP	MZ-WP	SQUARE-LOG2FOLD-AVE	MsZ-AVE	CEZ-AVE	TZ-AVE	MZ-AVE	Expression specificity	Stem specific	MsZ specific	CEZ specific	TZ specific	MZ specific
si014276m|pacid:19691807	Si014276m	1	PS	APE1, putative, expressed	acclimation of photosynthesis to environment	6.42697	10.1341	14.7542	40.4142	106.885	17.9324		0.657012	1.19892	2.65265		-4.05578	-3.39876	-2.85686	-1.40312		-2.96071	-1.64669	-0.56288	2.34459		N	N	N	N	N
si004733m|pacid:19674394	Si004733m	1.1.1.1	PS.lightreaction.photosystem II.LHC-II	chlorophyll A-B binding protein, putative, expressed	photosystem II light harvesting complex gene B1B2	0	0	0	0.0136217	0.269158	0.00340544		0	0	0.0195194		-4.75038	-4.75038	-4.75038	-4.30447		0	0	0	0.0195194		N	N	N	N	N
si006996m|pacid:19704480	Si006996m	1.1.1.1	PS.lightreaction.photosystem II.LHC-II	chlorophyll A-B binding protein, putative, expressed	photosystem I light harvesting complex gene 1	207.903	414.477	775.161	1184.36	2199.85	645.476		0.995378	1.89858	2.51013		-3.40342	-2.40804	-1.50483	-0.893291		-3.2689	-1.27815	0.528266	1.75135		N	N	N	N	N
si010905m|pacid:19694102	Si010905m	1.1.1.1	PS.lightreaction.photosystem II.LHC-II	chlorophyll A-B binding protein, putative, expressed	light harvesting complex photosystem II subunit 6	224.604	427.921	738.655	950.702	1299.86	585.47		0.92996	1.71752	2.08161		-2.5329	-1.60294	-0.81538	-0.451287		-2.76442	-0.904505	0.670609	1.39879		N	N	N	N	N
si014351m|pacid:19693117	Si014351m	1.1.1.1	PS.lightreaction.photosystem II.LHC-II	chlorophyll A-B binding protein, putative, expressed	light-harvesting chlorophyll-protein complex I subunit A4	334.372	582.342	1167.19	1651.17	2784.96	933.768		0.800412	1.80351	2.30396		-3.05813	-2.25772	-1.25462	-0.754166		-2.96322	-1.3624	0.643799	1.64471		N	N	N	N	N
si018111m|pacid:19688883	Si018111m	1.1.1.1	PS.lightreaction.photosystem II.LHC-II	chlorophyll A-B binding protein, putative, expressed	photosystem I light harvesting complex gene 5	0.871101	0.792405	5.10189	15.901	267.968	5.6666		-0.136602	2.55012	4.19014		-8.26501	-8.40161	-5.71489	-4.07487		-5.40314	-5.67635	-0.302907	2.97713		N	N	N	N	N
si024648m|pacid:19698864	Si024648m	1.1.1.1	PS.lightreaction.photosystem II.LHC-II	chlorophyll A-B binding protein, putative, expressed	photosystem II light harvesting complex gene B1B2	455.262	1452.84	1999.16	2412.58	3302.56	1579.96		1.67411	2.13463	2.40581		-2.85882	-1.18471	-0.724188	-0.453006		-3.59025	-0.242023	0.679012	1.22138		N	N	N	N	N
si030569m|pacid:19709194	Si030569m	1.1.1.1	PS.lightreaction.photosystem II.LHC-II	chlorophyll A-B binding protein, putative, expressed	Chlorophyll A-B binding family protein	7.62124	5.32275	4.50881	7.08912	14.2857	6.13548		-0.517852	-0.757278	-0.104419		-0.906475	-1.42433	-1.66375	-1.01089		0.625698	-0.410007	-0.888859	0.41686		N	N	N	N	N
si030702m|pacid:19710360	Si030702m	1.1.1.1	PS.lightreaction.photosystem II.LHC-II	chlorophyll A-B binding protein, putative, expressed	light harvesting complex photosystem II	305.448	481.854	824.118	1079.98	1911.86	672.85		0.657668	1.43192	1.822		-2.64597	-1.98831	-1.21405	-0.823969		-2.27871	-0.963378	0.585132	1.3653		N	N	N	N	N
si030730m|pacid:19712784	Si030730m	1.1.1.1	PS.lightreaction.photosystem II.LHC-II	chlorophyll A-B binding protein, putative, expressed	photosystem I light harvesting complex gene 6	1.49379	7.27932	15.6194	24.3727	155.373	12.1913		2.28483	3.38629	4.02822		-6.70062	-4.41579	-3.31433	-2.6724		-6.05761	-1.48795	0.714973	1.99883		N	N	N	N	N
si030808m|pacid:19710001	Si030808m	1.1.1.1	PS.lightreaction.photosystem II.LHC-II	chlorophyll A-B binding protein, putative, expressed	light-harvesting chlorophyll B-binding protein 3	195.756	435.167	611.58	598.057	1163.69	460.14		1.15251	1.64349	1.61123		-2.57158	-1.41906	-0.928089	-0.960349		-2.46604	-0.161006	0.820938	0.756419		N	N	N	N	N
si030845m|pacid:19713992	Si030845m	1.1.1.1	PS.lightreaction.photosystem II.LHC-II	chlorophyll A-B binding protein, putative, expressed	photosystem II light harvesting complex gene B1B2	1552.92	2243.89	2874.79	4091.33	5358.5	2690.73		0.531024	0.888478	1.39759		-1.78685	-1.25582	-0.89837	-0.389257		-1.58604	-0.523992	0.190917	1.20914		N	N	N	N	N
si030861m|pacid:19711344	Si030861m	1.1.1.1	PS.lightreaction.photosystem II.LHC-II	chlorophyll A-B binding protein, putative, expressed	photosystem I light harvesting complex gene 2	254.144	515.378	1092.74	1680.61	2481.31	885.717		1.01998	2.10423	2.72527		-3.28738	-2.2674	-1.18316	-0.562114		-3.6024	-1.56243	0.606051	1.84814		N	N	N	N	N
si037076m|pacid:19684566	Si037076m	1.1.1.1	PS.lightreaction.photosystem II.LHC-II	chlorophyll A-B binding protein, putative, expressed	photosystem II light harvesting complex gene 2.3	488.559	869.693	1422.23	2010.52	3253.25	1197.75		0.831973	1.54155	2.04096		-2.73528	-1.9033	-1.19373	-0.694315		-2.58745	-0.923499	0.495659	1.49448		N	N	N	N	N
si002383m|pacid:19677776	Si002383m	1.1.1.2	PS.lightreaction.photosystem II.PSII polypeptide subunits	psbP-related thylakoid lumenal protein 4, chloroplast precursor, putative, expressed	Mog1/PsbP/DUF1795-like photosystem II reaction center PsbP family protein	29.0473	28.9028	22.3504	29.5446	57.1816	27.4613		-0.00719878	-0.378106	0.0244866		-0.977144	-0.984343	-1.35525	-0.952658		0.162016	0.147618	-0.594196	0.210989		N	N	N	N	N
si002574m|pacid:19676941	Si002574m	1.1.1.2	PS.lightreaction.photosystem II.PSII polypeptide subunits	chlorophyll A-B binding protein, putative, expressed	Chlorophyll A-B binding family protein	24.2286	46.706	106.46	146.377	1141.32	80.9428		0.946898	2.13552	2.5949		-5.55784	-4.61095	-3.42232	-2.96294		-3.48038	-1.58659	0.790668	1.70942		N	N	N	N	N
si002811m|pacid:19674049	Si002811m	1.1.1.2	PS.lightreaction.photosystem II.PSII polypeptide subunits	photosystem II reaction center PSB28 protein, chloroplast precursor, putative, expressed	photosystem II reaction center PSB28 protein	21.4834	37.2845	31.85	30.1273	153.38	30.1863		0.795354	0.568074	0.487849		-2.83582	-2.04046	-2.26774	-2.34797		-0.981345	0.609363	0.154803	-0.00564658		N	N	N	N	N
si005073m|pacid:19675673	Si005073m	1.1.1.2	PS.lightreaction.photosystem II.PSII polypeptide subunits	photosystem II 44 kDa reaction center protein, putative, expressed	photosystem II reaction center protein C	1.01981	1.15116	2.32106	4.73627	202.467	2.30708		0.17479	1.18648	2.21545		-7.63324	-7.45845	-6.44676	-5.41779		-2.35552	-2.00594	0.0174321	2.07537		N	N	N	N	N
si007114m|pacid:19704867	Si007114m	1.1.1.2	PS.lightreaction.photosystem II.PSII polypeptide subunits	PsbP, putative, expressed	photosystem II subunit P-1	217.861	305.087	539.896	612.315	1622.8	418.79		0.485813	1.30927	1.49087		-2.897	-2.41119	-1.58773	-1.40614		-1.88564	-0.91401	0.732909	1.0961		N	N	N	N	N
si008469m|pacid:19703841	Si008469m	1.1.1.2	PS.lightreaction.photosystem II.PSII polypeptide subunits	photosystem II D2 protein, putative, expressed	photosystem II reaction center protein D	0	0	0	0	0.159989	0		0	0	0		-3.9999	-3.9999	-3.9999	-3.9999		0	0	0	0		N	N	N	N	N
si010855m|pacid:19694611	Si010855m	1.1.1.2	PS.lightreaction.photosystem II.PSII polypeptide subunits	thylakoid lumenal 29.8 kDa protein, putative, expressed	Mog1/PsbP/DUF1795-like photosystem II reaction center PsbP family protein	10.076	13.1383	11.7233	20.9459	110.555	13.9709		0.382848	0.218451	1.05574		-3.45577	-3.07292	-3.23732	-2.40003		-0.942993	-0.177297	-0.506092	1.1685		N	N	N	N	N
si010944m|pacid:19695874	Si010944m	1.1.1.2	PS.lightreaction.photosystem II.PSII polypeptide subunits	expressed protein	Photosystem II reaction center PsbP family protein	10.5174	14.854	9.7245	10.032	12.5332	11.282		0.498074	-0.113079	-0.0681698		-0.252977	0.245098	-0.366056	-0.321146		-0.202484	0.793664	-0.428643	-0.338824		N	N	N	N	N
si011144m|pacid:19697065	Si011144m	1.1.1.2	PS.lightreaction.photosystem II.PSII polypeptide subunits	oxygen-evolving enhancer protein 3, chloroplast precursor, putative, expressed	PsbQ-like 3	1.02138	1.20383	1.22543	1.40872	7.01909	1.21484		0.237117	0.262776	0.463872		-2.78077	-2.54365	-2.51799	-2.3169		-0.500504	-0.0262689	0.0250483	0.42724		N	N	N	N	N
si012451m|pacid:19694176	Si012451m	1.1.1.2	PS.lightreaction.photosystem II.PSII polypeptide subunits	photosystem Q, putative, expressed	photosystem II reaction center protein A	0	0	0	0	0.558011	0		0	0	0		-5.80222	-5.80222	-5.80222	-5.80222		0	0	0	0		N	N	N	N	N
si014097m|pacid:19691325	Si014097m	1.1.1.2	PS.lightreaction.photosystem II.PSII polypeptide subunits	thylakoid lumen protein, chloroplast precursor, putative, expressed	Photosystem II reaction center PsbP family protein	2.64731	2.71025	7.38499	11.1269	86.4856	5.96737		0.033901	1.48007	2.07146		-5.02986	-4.99596	-3.54979	-2.9584		-2.34514	-2.27734	0.615002	1.79778		N	N	N	N	N
si014601m|pacid:19692956	Si014601m	1.1.1.2	PS.lightreaction.photosystem II.PSII polypeptide subunits	photosystem II 10 kDa polypeptide, chloroplast precursor, putative, expressed	photosystem II subunit R	330.189	523.289	750.676	933.176	2233.66	634.332		0.664317	1.1849	1.49886		-2.75805	-2.09373	-1.57315	-1.25919		-1.8839	-0.555263	0.485902	1.11382		N	N	N	N	N
si015010m|pacid:19691074	Si015010m	1.1.1.2	PS.lightreaction.photosystem II.PSII polypeptide subunits	thylakoid lumenal 19 kDa protein, chloroplast precursor, putative, expressed	Mog1/PsbP/DUF1795-like photosystem II reaction center PsbP family protein	9.25757	13.9803	14.982	23.1764	68.6354	15.3491		0.594692	0.694527	1.32395		-2.89025	-2.29556	-2.19572	-1.5663		-1.45889	-0.269507	-0.0698379	1.18901		N	N	N	N	N
si018478m|pacid:19687533	Si018478m	1.1.1.2	PS.lightreaction.photosystem II.PSII polypeptide subunits	expressed protein	low psii accumulation2	8.78031	10.5122	9.77483	14.7994	25.2778	10.9667		0.259717	0.154799	0.753189		-1.52553	-1.26581	-1.37073	-0.772336		-0.641562	-0.122128	-0.331963	0.864817		N	N	N	N	N
si018719m|pacid:19690228	Si018719m	1.1.1.2	PS.lightreaction.photosystem II.PSII polypeptide subunits	expressed protein	PsbQ-like 1	2.9325	4.65815	3.71167	3.07857	0.993116	3.59522		0.667624	0.339936	0.070126		1.5621	2.22972	1.90203	1.63222		-0.587896	0.747351	0.0919754	-0.447644		N	N	N	N	N
si020386m|pacid:19689076	Si020386m	1.1.1.2	PS.lightreaction.photosystem II.PSII polypeptide subunits	oxygen evolving enhancer protein 3, identical, putative, expressed	PsbQ-like 2	1.85787	3.40529	3.65217	7.99107	117.075	4.2266		0.874125	0.9751	2.10474		-5.97764	-5.10351	-5.00254	-3.8729		-2.37169	-0.62344	-0.421489	1.83778		N	N	N	N	N
si020824m|pacid:19697753	Si020824m	1.1.1.2	PS.lightreaction.photosystem II.PSII polypeptide subunits	photosynthetic reaction center protein, putative, expressed	photosystem II reaction center protein A	3.70447	3.70948	8.87077	25.3449	1298.76	10.4074		0.00195194	1.25979	2.77436		-8.45365	-8.4517	-7.19385	-5.67929		-2.98055	-2.97664	-0.46096	2.56817		N	N	N	N	N
si020853m|pacid:19697728	Si020853m	1.1.1.2	PS.lightreaction.photosystem II.PSII polypeptide subunits	photosystem II D2 protein, putative, expressed	photosystem II reaction center protein D	4.00565	5.74736	15.0486	25.4794	343.09	12.5702		0.520865	1.90952	2.66922		-6.42041	-5.89954	-4.51089	-3.75119		-3.29981	-2.25808	0.519236	2.03863		N	N	N	N	N
si020855m|pacid:19697781	Si020855m	1.1.1.2	PS.lightreaction.photosystem II.PSII polypeptide subunits	photosystem II reaction center protein K precursor, putative, expressed	photosystem II reaction center protein K precursor	0	0	0	0	0.123002	0		0	0	0		-3.62061	-3.62061	-3.62061	-3.62061		0	0	0	0		N	N	N	N	N
si020864m|pacid:19697771	Si020864m	1.1.1.2	PS.lightreaction.photosystem II.PSII polypeptide subunits	cytochrome b559 subunit alpha, putative, expressed	photosystem II reaction center protein E	0.197978	0.44426	0.602935	0.845261	44.4859	0.522608		1.16607	1.60667	2.09406		-7.81187	-6.6458	-6.2052	-5.71781		-2.80079	-0.46865	0.412544	1.38733		N	N	N	N	N
si020871m|pacid:19697745	Si020871m	1.1.1.2	PS.lightreaction.photosystem II.PSII polypeptide subunits	cytochrome b559 subunit alpha, putative, expressed	photosystem II reaction center protein E	0.217589	0.429085	0.73362	0.600753	47.9358	0.495262		0.979656	1.75343	1.46516		-7.78335	-6.8037	-6.02993	-6.31819		-2.37317	-0.413855	1.13368	0.557159		N	N	N	N	N
si023012m|pacid:19702490	Si023012m	1.1.1.2	PS.lightreaction.photosystem II.PSII polypeptide subunits	PsbP, putative, expressed	Photosystem II reaction center PsbP family protein	19.3045	29.2994	31.8765	39.8763	56.6911	30.0892		0.601936	0.723557	1.04659		-1.55419	-0.952252	-0.830631	-0.507592		-1.28062	-0.0767448	0.166497	0.812573		N	N	N	N	N
si025338m|pacid:19698966	Si025338m	1.1.1.2	PS.lightreaction.photosystem II.PSII polypeptide subunits	expressed protein	Photosystem II reaction center PsbP family protein	0.0444631	0.015118	0.0182377	0.00980128	0.222429	0.021905		-1.55635	-1.28569	-2.18157		-2.32267	-3.87901	-3.60835	-4.50423		2.0427	-1.07	-0.528677	-2.32044		N	N	N	N	N
si031101m|pacid:19712119	Si031101m	1.1.1.2	PS.lightreaction.photosystem II.PSII polypeptide subunits	oxygen evolving enhancer protein 3 domain containing protein, expressed	photosystem II subunit QA	282.391	493.08	698.633	764.813	1275.72	559.729		0.804129	1.30684	1.43742		-2.17555	-1.37142	-0.868708	-0.738135		-1.97407	-0.365816	0.639612	0.900757		N	N	N	N	N
si032709m|pacid:19711032	Si032709m	1.1.1.2	PS.lightreaction.photosystem II.PSII polypeptide subunits	photosystem II 10 kDa polypeptide, chloroplast precursor, putative, expressed	photosystem II subunit R	0.163718	0.0259501	0	0	0.0635513	0.047417		-2.6574	-4.03314	-4.03314		1.36522	-1.29218	-2.66792	-2.66792		3.57547	-1.73933	-2.24541	-2.24541		N	N	N	N	N
si036600m|pacid:19681036	Si036600m	1.1.1.2	PS.lightreaction.photosystem II.PSII polypeptide subunits	expressed protein	photosystem II 11 kDa protein-related	4.82589	5.07275	6.98974	4.97494	13.9841	5.46583		0.071975	0.534445	0.0438846		-1.53492	-1.46295	-1.00048	-1.49104		-0.359293	-0.215343	0.709597	-0.271524		N	N	N	N	N
si037067m|pacid:19679018	Si037067m	1.1.1.2	PS.lightreaction.photosystem II.PSII polypeptide subunits	PsbP, putative, expressed	PsbP-like protein 2	50.3179	53.2095	75.6585	117.96	288.42	74.2866		0.0806116	0.588429	1.22916		-2.51903	-2.43842	-1.9306	-1.28987		-1.12406	-0.962834	0.0528002	1.33426		N	N	N	N	N
si037195m|pacid:19684094	Si037195m	1.1.1.2	PS.lightreaction.photosystem II.PSII polypeptide subunits	PsbP, putative, expressed	PsbP-like protein 1	25.675	34.6516	25.2285	34.6044	74.4018	30.0399		0.432555	-0.025311	0.430592		-1.53497	-1.10242	-1.56028	-1.10438		-0.453028	0.412083	-0.50365	0.408157		N	N	N	N	N
si038118m|pacid:19679427	Si038118m	1.1.1.2	PS.lightreaction.photosystem II.PSII polypeptide subunits	expressed protein	one helix protein	31.6321	35.7902	41.7536	51.9117	169.949	40.2719		0.178177	0.400514	0.714671		-2.42565	-2.24747	-2.02513	-1.71097		-0.696771	-0.340417	0.104257	0.732572		N	N	N	N	N
si038607m|pacid:19680285	Si038607m	1.1.1.2	PS.lightreaction.photosystem II.PSII polypeptide subunits	photosystem II 11 kD protein, putative, expressed	photosystem II family protein	10.1729	15.7939	26.5197	38.5772	152.611	22.7659		0.634643	1.38234	1.92302		-3.90706	-3.27241	-2.52472	-1.98404		-2.3243	-1.05501	0.440375	1.52175		N	N	N	N	N
si039222m|pacid:19684030	Si039222m	1.1.1.2	PS.lightreaction.photosystem II.PSII polypeptide subunits	expressed protein	photosystem II 11 kDa protein-related	0	0.0122176	0	0.0164497	0.0266649	0.00716682		0.0175194	0	0.0235388		-1.41494	-1.12598	-1.41494	-0.696878		0	0.0175194	0	0.0235388		N	N	N	N	N
si040185m|pacid:19682669	Si040185m	1.1.1.2	PS.lightreaction.photosystem II.PSII polypeptide subunits	PsbP, putative, expressed	Photosystem II reaction center PsbP family protein	0	0	0	0	0	0		0	0	0		0	0	0	0		0	0	0	0		N	N	N	N	N
si012776m|pacid:19697187	Si012776m	1.1.2	PS.lightreaction.photosystem I	APO, putative, expressed	Arabidopsis thaliana protein of unknown function (DUF794)	8.05382	6.53574	2.5657	4.64374	5.53997	5.44975		-0.301323	-1.65032	-0.794387		0.539795	0.238472	-1.11052	-0.254592		1.12697	0.524321	-2.17367	-0.461808		N	N	N	N	N
si003004m|pacid:19673841	Si003004m	1.1.2.1	PS.lightreaction.photosystem I.LHC-I	high light inducible protein, putative, expressed	one-helix protein 2	13.3408	18.7877	32.157	33.378	76.0235	24.4159		0.493944	1.26929	1.32306		-2.5106	-2.01666	-1.24131	-1.18755		-1.74396	-0.756068	0.794632	0.902158		N	N	N	N	N
si003248m|pacid:19676440	Si003248m	1.1.2.2	PS.lightreaction.photosystem I.PSI polypeptide subunits	expressed protein	expressed protein	28.1262	37.042	68.4069	89.7551	211.53	55.8325		0.397248	1.28223	1.67408		-2.91088	-2.51363	-1.62865	-1.2368		-1.97838	-1.18389	0.586073	1.36977		N	N	N	N	N
si011251m|pacid:19696967	Si011251m	1.1.2.2	PS.lightreaction.photosystem I.PSI polypeptide subunits	photosystem I reaction center subunit N, chloroplast precursor, putative, expressed	photosystem I reaction center subunit PSI-N, chloroplast, putative / PSI-N, putative (PSAN)	79.6958	210.159	402.022	659.629	1290.47	337.876		1.39891	2.3347	3.04908		-4.01724	-2.61834	-1.68255	-0.968165		-4.16784	-1.37003	0.501555	1.93032		N	N	N	N	N
si011260m|pacid:19695405	Si011260m	1.1.2.2	PS.lightreaction.photosystem I.PSI polypeptide subunits	membrane protein, putative, expressed	photosystem I subunit O	279.828	455.127	998.123	1557.53	2089.17	822.653		0.701728	1.83468	2.47665		-2.90032	-2.19859	-1.06564	-0.42367		-3.11148	-1.70803	0.557867	1.84181		N	N	N	N	N
si020785m|pacid:19693592	Si020785m	1.1.2.2	PS.lightreaction.photosystem I.PSI polypeptide subunits	photosystem I P700 chlorophyll a apoprotein A1, putative, expressed	Photosystem I, PsaA/PsaB protein	3.27553	5.39668	12.9874	16.7828	296.499	9.6106		0.720343	1.98731	2.35718		-6.50015	-5.77981	-4.51284	-4.14297		-3.10579	-1.66511	0.868827	1.60857		N	N	N	N	N
si023254m|pacid:19697988	Si023254m	1.1.2.2	PS.lightreaction.photosystem I.PSI polypeptide subunits	photosystem I reaction center subunit XI, chloroplast precursor, putative, expressed	photosystem I subunit l	189.882	346.435	627.934	820.196	1636.48	496.112		0.867481	1.72551	2.11087		-3.10742	-2.23994	-1.38191	-0.996558		-2.77112	-1.03616	0.679895	1.45061		N	N	N	N	N
si023570m|pacid:19698269	Si023570m	1.1.2.2	PS.lightreaction.photosystem I.PSI polypeptide subunits	expressed protein	photosystem I subunit H2	146.394	284.596	646.044	917.034	1390.95	498.517		0.95906	2.14178	2.64712		-3.24814	-2.28908	-1.10637	-0.601025		-3.53557	-1.61745	0.74798	1.75866		N	N	N	N	N
si031265m|pacid:19712090	Si031265m	1.1.2.2	PS.lightreaction.photosystem I.PSI polypeptide subunits	photosystem I reaction center subunit IV A, chloroplast precursor, putative, expressed	photosystem I subunit E-2	174.44	316.872	647.989	963.809	1428.9	525.777		0.861172	1.89324	2.46602		-3.0341	-2.17293	-1.14086	-0.568084		-3.18345	-1.4611	0.603033	1.74859		N	N	N	N	N
si031409m|pacid:19709517	Si031409m	1.1.2.2	PS.lightreaction.photosystem I.PSI polypeptide subunits	expressed protein	photosystem I P subunit	58.6379	110.072	115.945	107.239	386.575	97.9733		0.908535	0.983532	0.870923		-2.72084	-1.81231	-1.73731	-1.84992		-1.48111	0.335961	0.485955	0.260737		N	N	N	N	N
si031456m|pacid:19711047	Si031456m	1.1.2.2	PS.lightreaction.photosystem I.PSI polypeptide subunits	photosystem I reaction center subunit, chloroplast precursor, putative, expressed	photosystem I subunit G	96.8438	200.931	471.371	682.235	1142.97	362.845		1.05297	2.28313	2.81654		-3.56098	-2.50801	-1.27785	-0.744443		-3.81125	-1.70531	0.755017	1.82183		N	N	N	N	N
si031478m|pacid:19712721	Si031478m	1.1.2.2	PS.lightreaction.photosystem I.PSI polypeptide subunits	photosystem I reaction center subunit, chloroplast precursor, putative, expressed	photosystem I subunit K	87.1565	207.247	414.334	542.605	1341.82	312.836		1.24967	2.24911	2.63822		-3.94444	-2.69476	-1.69532	-1.30621		-3.68745	-1.18811	0.810779	1.58899		N	N	N	N	N
si037249m|pacid:19682902	Si037249m	1.1.2.2	PS.lightreaction.photosystem I.PSI polypeptide subunits	photosystem I P700 chlorophyll a apoprotein A2, putative, expressed	Photosystem I, PsaA/PsaB protein	1.13485	2.87353	6.64275	6.23213	177.731	4.22081		1.34032	2.54928	2.45722		-7.29105	-5.95073	-4.74177	-4.83383		-3.79003	-1.1094	1.30852	1.12441		N	N	N	N	N
si037323m|pacid:19681530	Si037323m	1.1.2.2	PS.lightreaction.photosystem I.PSI polypeptide subunits	photosystem I reaction center subunit III, chloroplast precursor, putative, expressed	photosystem I subunit F	139.914	306.081	615.289	847.638	1664.38	477.23		1.12937	2.13672	2.59891		-3.57238	-2.443	-1.43565	-0.973467		-3.54029	-1.28155	0.733155	1.65753		N	N	N	N	N
si037566m|pacid:19681763	Si037566m	1.1.2.2	PS.lightreaction.photosystem I.PSI polypeptide subunits	photosystem I reaction center subunit II, chloroplast precursor, putative, expressed	photosystem I subunit D-2	242.195	396.021	684.968	980.751	1724.72	575.983		0.709407	1.49987	2.01772		-2.83212	-2.12272	-1.33226	-0.814405		-2.49972	-1.0809	0.500017	1.53572		N	N	N	N	N
si037757m|pacid:19685061	Si037757m	1.1.2.2	PS.lightreaction.photosystem I.PSI polypeptide subunits	expressed protein	photosystem I P subunit	4.82128	4.71183	7.18825	25.6045	61.8631	10.5815		-0.0331286	0.576224	2.40891		-3.68159	-3.71472	-3.10537	-1.27268		-2.2681	-2.33436	-1.11565	2.54972		N	N	N	N	N
si038837m|pacid:19680542	Si038837m	1.1.3	PS.lightreaction.cytochrome b6/f	cytochrome b6f complex subunit, putative, expressed	cytochrome b6f complex subunit (petM), putative	90.6286	140.09	289.471	413.043	873.388	233.308		0.62832	1.67538	2.18826		-3.26858	-2.64026	-1.5932	-1.08033		-2.7284	-1.47176	0.622361	1.64811		N	N	N	N	N
si017921m|pacid:19686208	Si017921m	1.1.3.1	PS.lightreaction.cytochrome b6/f.iron sulfur subunit	cytochrome b6-f complex iron-sulfur subunit, chloroplast precursor, putative, expressed	photosynthetic electron transfer C	40.9122	87.0779	133.985	170.51	958.189	108.121		1.08977	1.71147	2.05925		-4.54971	-3.45993	-2.83824	-2.49046		-2.80409	-0.62454	0.618842	1.31441		N	N	N	N	N
si020878m|pacid:19697729	Si020878m	1.1.3.2	PS.lightreaction.cytochrome b6/f.subunit 4 (PETD)	cytochrome b6-f complex subunit 4, putative, expressed	photosynthetic electron transfer D	0.47677	0.493338	0.605661	0.630023	137.54	0.551448		0.0492839	0.345218	0.402113		-8.17234	-8.12306	-7.82712	-7.77023		-0.419865	-0.321297	0.270572	0.384361		N	N	N	N	N
si020735m|pacid:19693633	Si020735m	1.1.3.3	PS.lightreaction.cytochrome b6/f.cytochrome b6 (CYB6)	cytochrome b6, putative, expressed	Di-haem cytochrome, transmembrane;Cytochrome b/b6, C-terminal	0.450022	0.405568	0.304325	0.254986	8.10589	0.353725		-0.150052	-0.564385	-0.81958		-4.1709	-4.32095	-4.73529	-4.99048		0.694735	0.394632	-0.434036	-0.944426		N	N	N	N	N
si020836m|pacid:19697747	Si020836m	1.1.3.4	PS.lightreaction.cytochrome b6/f.apocytochrome f (CYF)	apocytochrome f precursor, putative, expressed	photosynthetic electron transfer A	0.718865	0.36241	0.957624	1.69525	84.3348	0.933538		-0.988099	0.413737	1.23771		-6.87426	-7.86236	-6.46053	-5.63656		-0.753974	-2.73017	0.0735002	1.72144		N	N	N	N	N
si020868m|pacid:19697709	Si020868m	1.1.3.4	PS.lightreaction.cytochrome b6/f.apocytochrome f (CYF)	apocytochrome f precursor, putative, expressed	photosynthetic electron transfer A	0.39319	0.756434	0.886427	1.07342	74.0303	0.777368		0.943986	1.17277	1.44892		-7.55674	-6.61276	-6.38397	-6.10783		-1.96674	-0.078768	0.378805	0.931096		N	N	N	N	N
si001980m|pacid:19674483	Si001980m	1.1.4	PS.lightreaction.ATP synthase	ATP synthase protein I related, putative, expressed	ATP synthase protein I -related	26.1406	26.7258	44.2041	71.0628	95.6866	42.0333		0.0319388	0.757886	1.4428		-1.87202	-1.84008	-1.11414	-0.429223		-1.37048	-1.3066	0.145292	1.51512		N	N	N	N	N
si037304m|pacid:19683500	Si037304m	1.1.4	PS.lightreaction.ATP synthase	ATP synthase F1, delta subunit family protein, putative, expressed	ATP synthase delta-subunit gene	9.52142	16.4873	50.9445	101.463	128.441	44.6042		0.792105	2.41968	3.41364		-3.75378	-2.96168	-1.3341	-0.340144		-4.45586	-2.87165	0.383498	2.37142		N	N	N	N	N
si040270m|pacid:19683135	Si040270m	1.1.4	PS.lightreaction.ATP synthase	ATP synthase subunit alpha, putative, expressed	ATP synthase subunit alpha	0.00933611	0.0408562	0.164494	0.174148	86.0279	0.0972084		0.0577707	0.219703	0.231614		-13.1697	-11.04	-9.03063	-8.94835		-6.76038	-2.50106	1.51776	1.68232		N	N	N	N	N
si032210m|pacid:19710796	Si032210m	1.1.4.4	PS.lightreaction.ATP synthase.gamma chain	ATP synthase gamma chain, putative, expressed	ATPase, F1 complex, gamma subunit protein	27.3109	75.9841	148.232	193.226	558.579	111.188		1.47622	2.44031	2.82274		-4.35421	-2.87799	-1.9139	-1.53147		-4.05091	-1.09847	0.829703	1.59457		N	N	N	N	N
si036593m|pacid:19680837	Si036593m	1.1.4.4	PS.lightreaction.ATP synthase.gamma chain	ATP synthase gamma chain, putative, expressed	gamma subunit of Mt ATP synthase	479.396	581.219	358.368	206	239.634	406.246		0.277865	-0.419773	-1.21857		1.00039	1.27825	0.580613	-0.218188		0.477729	1.03346	-0.361818	-1.95942		N	N	N	N	N
si038243m|pacid:19679356	Si038243m	1.1.4.6	PS.lightreaction.ATP synthase.chloroplastic subunit a	chloroplast ATP synthase a chain precursor, putative, expressed	ATPase, F0 complex, subunit A protein	0.532245	0.780063	0.850368	1.05284	216.723	0.80388		0.551501	0.675998	0.98413		-8.66955	-8.11804	-7.99355	-7.68542		-1.18978	-0.0867784	0.162215	0.778479		N	N	N	N	N
si039733m|pacid:19685163	Si039733m	1.1.4.8	PS.lightreaction.ATP synthase.subunit B (ATPF)	ATP synthase B chain, putative, expressed	ATPase, F0 complex, subunit B/B\', bacterial/chloroplast	2.60733	5.3717	10.6965	10.2409	373.734	7.22911		1.0428	2.03649	1.97369		-7.16329	-6.12049	-5.1268	-5.1896		-2.94249	-0.856876	1.1305	1.0049		N	N	N	N	N
si037485m|pacid:19681609	Si037485m	1.1.4.9	PS.lightreaction.ATP synthase.subunit B_ (ATPX)	ATP synthase B chain, chloroplast precursor, putative, expressed	ATPase, F0 complex, subunit B/B\', bacterial/chloroplast	59.5844	85.8161	173.709	279.026	690.539	149.534		0.526313	1.54367	2.22739		-3.53472	-3.0084	-1.99105	-1.30732		-2.65493	-1.60231	0.432406	1.79985		N	N	N	N	N
si015577m|pacid:19692345	Si015577m	1.1.40	PS.lightreaction.cyclic electron flow-chlororespiration	NADPH-dependent oxidoreductase, putative, expressed	NADPH dehydrogenases	0	0	0	0	52.7021	0		0	0	0		-12.3636	-12.3636	-12.3636	-12.3636		0	0	0	0		N	N	N	N	N
si020754m|pacid:19693641	Si020754m	1.1.40	PS.lightreaction.cyclic electron flow-chlororespiration	NADPH-dependent oxidoreductase, putative, expressed	NADH dehydrogenase 5B	8.26177	9.78722	5.33704	2.16948	11.5071	6.38888		0.244449	-0.63041	-1.9291		-0.477999	-0.23355	-1.10841	-2.4071		0.741776	1.23067	-0.519044	-3.11642		N	N	N	N	N
si020839m|pacid:19697739	Si020839m	1.1.40	PS.lightreaction.cyclic electron flow-chlororespiration	NADPH-dependent oxidoreductase, putative, expressed	NAD(P)H dehydrogenase subunit H	0.0936037	0.181601	0.222182	0.454868	63.1783	0.238064		0.95613	1.24711	2.28081		-9.39865	-8.44252	-8.15154	-7.11784		-2.69342	-0.781159	-0.199205	1.8682		N	N	N	N	N
si020841m|pacid:19697726	Si020841m	1.1.40	PS.lightreaction.cyclic electron flow-chlororespiration	NADPH-dependent oxidoreductase, putative, expressed	NADH-Ubiquinone/plastoquinone (complex I) protein	0.48831	0.773644	1.45423	2.7066	64.6338	1.3557		0.663872	1.57438	2.47061		-7.04835	-6.38448	-5.47397	-4.57773		-2.94633	-1.61858	0.202435	1.9949		N	N	N	N	N
si020867m|pacid:19697777	Si020867m	1.1.40	PS.lightreaction.cyclic electron flow-chlororespiration	NADPH-dependent oxidoreductase, putative, expressed	NADH dehydrogenase family protein	0.298907	0.489912	0.629959	0.897862	93.1627	0.57916		0.712824	1.07556	1.58679		-8.28391	-7.57109	-7.20835	-6.69712		-1.90853	-0.482877	0.24259	1.26506		N	N	N	N	N
si020872m|pacid:19697752	Si020872m	1.1.40	PS.lightreaction.cyclic electron flow-chlororespiration	NADPH-dependent oxidoreductase, putative, expressed	NADH-Ubiquinone oxidoreductase (complex I), chain 5 protein	0.187636	0.582022	0.533557	0.501186	22.4322	0.4511		1.63314	1.50771	1.41741		-6.90149	-5.26835	-5.39378	-5.48408		-2.53103	0.735253	0.484389	0.303794		N	N	N	N	N
si022681m|pacid:19699877	Si022681m	1.1.40	PS.lightreaction.cyclic electron flow-chlororespiration	immutans protein, putative, expressed	Alternative oxidase family protein	26.0783	25.1715	20.5093	58.0614	125.592	32.4551		-0.0510557	-0.346568	1.15473		-2.26782	-2.31888	-2.61439	-1.11309		-0.631197	-0.733309	-1.32433	1.67827		N	N	N	N	N
si027241m|pacid:19707956	Si027241m	1.1.40	PS.lightreaction.cyclic electron flow-chlororespiration	NADPH-dependent oxidoreductase, putative, expressed	NADPH dehydrogenases	0.302516	0.259808	0.202376	0.611293	41.8408	0.343998		-0.219568	-0.579972	1.01485		-7.11175	-7.33132	-7.69173	-6.0969		-0.370778	-0.809913	-1.53072	1.65892		N	N	N	N	N
si027411m|pacid:19706291	Si027411m	1.1.40	PS.lightreaction.cyclic electron flow-chlororespiration	NADPH-dependent oxidoreductase, putative	NADH-ubiquinone/plastoquinone oxidoreductase chain 4L	0.119348	0	0.0846165	0.132812	70.6795	0.0841942		-3.57711	-0.496166	0.15421		-9.20997	-12.7871	-9.70614	-9.05576		1.00677	-3.07372	0.0144366	1.31519		N	N	N	N	N
si027829m|pacid:19707829	Si027829m	1.1.40	PS.lightreaction.cyclic electron flow-chlororespiration	chloroplast post-illumination chlorophyll fluorescence increase protein, putative, expressed	post-illumination chlorophyll fluorescence increase	0	0	0	0	0	0		0	0	0		0	0	0	0		0	0	0	0		N	N	N	N	N
si030444m|pacid:19710177	Si030444m	1.1.40	PS.lightreaction.cyclic electron flow-chlororespiration	expressed protein	PGR5-LIKE A	21.9225	27.5603	76.7606	160.485	289.367	71.6822		0.330184	1.80796	2.87196		-3.72242	-3.39223	-1.91446	-0.850458		-3.41841	-2.75804	0.197502	2.32551		N	N	N	N	N
si036292m|pacid:19680116	Si036292m	1.1.40	PS.lightreaction.cyclic electron flow-chlororespiration	galactose mutarotase-like, putative, expressed	NDH-dependent cyclic electron flow 1	4.43316	6.93675	8.414	20.5413	102.583	10.0813		0.645924	0.924456	2.21212		-4.53232	-3.8864	-3.60786	-2.3202		-2.37055	-1.0787	-0.521638	2.05369		N	N	N	N	N
si036756m|pacid:19681928	Si036756m	1.1.40	PS.lightreaction.cyclic electron flow-chlororespiration	expressed protein	PGR5-LIKE A	10.8082	11.0559	34.7913	117.167	354.873	43.4556		0.0326981	1.68661	3.43838		-5.03711	-5.00441	-3.35051	-1.59873		-4.01485	-3.94945	-0.641635	2.86191		N	N	N	N	N
si037061m|pacid:19683394	Si037061m	1.1.40	PS.lightreaction.cyclic electron flow-chlororespiration	chloroplast post-illumination chlorophyll fluorescence increase protein, putative, expressed	post-illumination chlorophyll fluorescence increase	41.479	37.9846	76.0323	182.638	212.666	84.5335		-0.126966	0.874231	2.13854		-2.35814	-2.4851	-1.48391	-0.219601		-2.05429	-2.30822	-0.305823	2.22279		N	N	N	N	N
si031212m|pacid:19711763	Si031212m	1.1.5	PS.lightreaction.other electron carrier (ox/red)	cytochrome c, putative, expressed	Cytochrome c	15.7272	15.5779	6.45538	8.06128	17.0941	11.4554		-0.0137554	-1.28469	-0.964179		-0.120238	-0.133993	-1.40492	-1.08442		0.914453	0.886942	-1.65492	-1.01391		N	N	N	N	N
si011119m|pacid:19696852	Si011119m	1.1.5.2	PS.lightreaction.other electron carrier (ox/red).ferredoxin	2Fe-2S iron-sulfur cluster binding domain containing protein, expressed	ferredoxin 3	19.2484	25.3874	5.1716	2.12907	42.9238	12.9841		0.399374	-1.89605	-3.17644		-1.15704	-0.757665	-3.05309	-4.33348		1.13598	1.93473	-2.65613	-5.2169		N	N	N	N	N
si014411m|pacid:19691690	Si014411m	1.1.5.2	PS.lightreaction.other electron carrier (ox/red).ferredoxin	expressed protein	ferredoxin-related	79.5928	146.579	102.151	26.2718	43.0605	88.6485		0.880965	0.359988	-1.59912		0.886273	1.76724	1.24626	-0.712851		-0.310915	1.45101	0.409061	-3.50916		N	N	N	N	N
si014624m|pacid:19691245	Si014624m	1.1.5.2	PS.lightreaction.other electron carrier (ox/red).ferredoxin	2Fe-2S iron-sulfur cluster binding domain containing protein, expressed	2Fe-2S ferredoxin-like superfamily protein	18.2595	25.482	41.9552	73.3314	421.244	39.757		0.480832	1.2002	2.00578		-4.52794	-4.0471	-3.32773	-2.52215		-2.24512	-1.28346	0.155281	1.76644		N	N	N	N	N
si014626m|pacid:19692147	Si014626m	1.1.5.2	PS.lightreaction.other electron carrier (ox/red).ferredoxin	2Fe-2S iron-sulfur cluster binding domain containing protein, expressed	2Fe-2S ferredoxin-like superfamily protein	133.902	298.96	414.125	449.886	1317.28	324.218		1.15878	1.62889	1.74839		-3.29831	-2.13954	-1.66942	-1.54993		-2.55158	-0.234024	0.706203	0.945189		N	N	N	N	N
si018228m|pacid:19686907	Si018228m	1.1.5.2	PS.lightreaction.other electron carrier (ox/red).ferredoxin	expressed protein	ferredoxin-related	15.6438	12.6778	15.283	13.3262	22.7349	14.2327		-0.303281	-0.0336643	-0.231326		-0.539324	-0.842606	-0.572988	-0.77065		0.272762	-0.333801	0.205433	-0.18989		N	N	N	N	N
si023105m|pacid:19698432	Si023105m	1.1.5.2	PS.lightreaction.other electron carrier (ox/red).ferredoxin	2Fe-2S iron-sulfur cluster binding domain containing protein, expressed	2Fe-2S ferredoxin-like superfamily protein	0.768018	0.824385	1.1703	2.24939	49.2025	1.25302		0.102177	0.607661	1.55032		-6.00145	-5.89927	-5.39378	-4.45112		-1.4124	-1.20805	-0.197078	1.68825		N	N	N	N	N
si023534m|pacid:19699050	Si023534m	1.1.5.2	PS.lightreaction.other electron carrier (ox/red).ferredoxin	2Fe-2S iron-sulfur cluster binding domain containing protein, expressed	ferredoxin 3	42.2356	55.8761	39.5223	41.8872	26.9345	44.8803		0.403771	-0.0957947	-0.0119513		0.649007	1.05278	0.553212	0.637055		-0.175243	0.632298	-0.366833	-0.199146		N	N	N	N	N
si031176m|pacid:19713480	Si031176m	1.1.5.2	PS.lightreaction.other electron carrier (ox/red).ferredoxin	2Fe-2S iron-sulfur cluster binding domain containing protein, expressed	NDH-dependent cyclic electron flow 1	5.92492	5.54279	18.6354	32.8135	126.036	15.7292		-0.0961855	1.65318	2.46942		-4.4109	-4.50708	-2.75772	-1.94147		-2.81715	-3.00952	0.489209	2.1217		N	N	N	N	N
si031391m|pacid:19710369	Si031391m	1.1.5.2	PS.lightreaction.other electron carrier (ox/red).ferredoxin	2Fe-2S iron-sulfur cluster binding domain containing protein, expressed	ferredoxin 3	41.6784	27.5107	13.7	29.122	18.4254	28.0028		-0.599305	-1.60513	-0.517187		1.1776	0.578297	-0.427526	0.660414		1.14746	-0.051151	-2.0628	0.113084		N	N	N	N	N
si036851m|pacid:19683205	Si036851m	1.1.5.2	PS.lightreaction.other electron carrier (ox/red).ferredoxin	expressed protein	expressed protein	9.79566	7.27607	1.12477	2.74475	2.6356	5.23531		-0.428984	-3.12251	-1.83547		1.89401	1.46503	-1.2285	0.0585442		1.80773	0.949767	-4.43728	-1.8632		N	N	N	N	N
si039128m|pacid:19680203	Si039128m	1.1.5.2	PS.lightreaction.other electron carrier (ox/red).ferredoxin	2Fe-2S iron-sulfur cluster binding domain containing protein, expressed	ferredoxin 3	141.784	181.787	83.7572	74.4775	122.018	120.451		0.35855	-0.759412	-0.928821		0.216598	0.575148	-0.542813	-0.712223		0.470491	1.18759	-1.04833	-1.38715		N	N	N	N	N
si016996m|pacid:19688667	Si016996m	1.1.5.3	PS.lightreaction.other electron carrier (ox/red).ferredoxin reductase	pyridine nucleotide-disulphide oxidoreductase domain containing protein, expressed	Pyridine nucleotide-disulphide oxidoreductase family protein	15.6889	12.5501	5.14959	7.79748	8.24926	10.2965		-0.322046	-1.60722	-1.00867		0.927411	0.605365	-0.679808	-0.0812564		1.21518	0.571086	-1.99926	-0.802157		N	N	N	N	N
si017591m|pacid:19688996	Si017591m	1.1.5.3	PS.lightreaction.other electron carrier (ox/red).ferredoxin reductase	ferredoxin--NADP reductase, chloroplast precursor, putative, expressed	ferredoxin-NADP(+)-oxidoreductase 1	32.7816	44.5948	89.1744	109.033	319.977	68.896		0.443988	1.44374	1.73381		-3.28701	-2.84302	-1.84327	-1.5532		-2.14306	-1.25509	0.74442	1.32455		N	N	N	N	N
si017629m|pacid:19688313	Si017629m	1.1.5.3	PS.lightreaction.other electron carrier (ox/red).ferredoxin reductase	ferredoxin--NADP reductase, chloroplast precursor, putative, expressed	ferredoxin-NADP(+)-oxidoreductase 2	94.5714	124.447	180.835	248.312	900.297	162.041		0.396061	0.935197	1.39268		-3.25093	-2.85486	-2.31573	-1.85825		-1.55378	-0.761654	0.316619	1.23158		N	N	N	N	N
si002405m|pacid:19675349	Si002405m	1.1.5.4	PS.lightreaction.other electron carrier (ox/red).ferredoxin oxireductase	phycoerythrobilin ferredoxin oxidoreductase, putative, expressed	phytochromobilin:ferredoxin oxidoreductase, chloroplast / phytochromobilin synthase (HY2)	6.79127	4.75021	1.83516	1.64713	4.43206	3.75595		-0.51569	-1.88777	-2.04372		0.615705	0.100015	-1.27207	-1.42802		1.70901	0.677632	-2.06654	-2.37844		N	N	N	N	N
si005626m|pacid:19675459	Si005626m	1.1.5.4	PS.lightreaction.other electron carrier (ox/red).ferredoxin oxireductase	fruit protein PKIWI502, putative, expressed	FAD/NAD(P)-binding oxidoreductase	4.01008	6.53016	5.05599	3.5977	4.72467	4.79848		0.703489	0.334362	-0.156554		-0.236582	0.466907	0.0977801	-0.393136		-0.517896	0.889082	0.150828	-0.831004		N	N	N	N	N
si002920m|pacid:19675567	Si002920m	1.1.6	PS.lightreaction.NADH DH	NADH dehydrogenase I subunit N, putative, expressed	oxidoreductases, acting on NADH or NADPH, quinone or similar compound as acceptor	8.2204	11.7041	28.1168	70.7276	334.42	29.6922		0.509734	1.77415	3.10499		-5.34631	-4.83658	-3.57216	-2.24132		-3.70561	-2.68614	-0.157306	2.50438		N	N	N	N	N
si011050m|pacid:19694157	Si011050m	1.1.6	PS.lightreaction.NADH DH	NDH-M H PLASTOQUINONE DEHY, putative, expressed	subunit NDH-M of NAD(P)H:plastoquinone dehydrogenase complex	5.95813	6.0315	11.5474	24.3298	183.84	11.9667		0.0176574	0.954639	2.02979		-4.94745	-4.92979	-3.99281	-2.91765		-2.01219	-1.97688	-0.102912	2.04739		N	N	N	N	N
si020760m|pacid:19693611	Si020760m	1.1.6	PS.lightreaction.NADH DH	NADPH-dependent oxidoreductase, putative, expressed	photosystem II reaction center protein G	0.194343	0.302887	0.0961142	0.266502	8.18966	0.214961		0.640176	-1.01578	0.455546		-5.39713	-4.75695	-6.41291	-4.94158		-0.290952	0.989401	-2.32251	0.62014		N	N	N	N	N
si020851m|pacid:19697718	Si020851m	1.1.6	PS.lightreaction.NADH DH	NADPH-dependent oxidoreductase, putative, expressed	NADH-Ubiquinone/plastoquinone (complex I) protein	3.16352	3.98618	4.88872	5.269	60.3427	4.32685		0.333473	0.627924	0.735996		-4.25357	-3.9201	-3.62565	-3.51758		-0.903572	-0.236626	0.352276	0.56842		N	N	N	N	N
si031097m|pacid:19711864	Si031097m	1.1.6	PS.lightreaction.NADH DH	expressed protein	inorganic carbon transport protein-related	2.99661	11.8482	16.3188	21.6521	263.034	13.2039		1.98326	2.44514	2.85311		-6.45578	-4.47251	-4.01064	-3.60267		-4.27913	-0.312607	0.611139	1.42708		N	N	N	N	N
si035784m|pacid:19685553	Si035784m	1.1.6	PS.lightreaction.NADH DH	expressed protein	expressed protein	25.9689	23.341	24.6094	26.2661	22.2605	25.0464		-0.15392	-0.0775752	0.0164162		0.222303	0.0683835	0.144728	0.238719		0.10437	-0.203469	-0.0507806	0.137202		N	N	N	N	N
si019996m|pacid:19689396	Si019996m	1.2	PS.photorespiration	formyl transferase, putative, expressed	Formyl transferase	14.1053	16.9294	17.4468	14.848	8.19429	15.8324		0.26329	0.306721	0.0740245		0.783551	1.04684	1.09027	0.857575		-0.333274	0.193307	0.280169	-0.185225		N	N	N	N	N
si036404m|pacid:19680087	Si036404m	1.2	PS.photorespiration	formyl transferase, putative, expressed	formyltetrahydrofolate deformylase, putative	5.95683	7.78163	20.9044	16.2792	20.4005	12.7305		0.385527	1.81119	1.45041		-1.77598	-1.39046	0.0352016	-0.325573		-2.19134	-1.42029	1.43103	0.70948		N	N	N	N	N
si030359m|pacid:19710989	Si030359m	1.2.1	PS.photorespiration.phosphoglycolate phosphatase	4-nitrophenylphosphatase, putative, expressed	2-phosphoglycolate phosphatase 2	43.972	37.5893	34.8067	48.2041	29.269	41.143		-0.226262	-0.33722	0.132571		0.587211	0.36095	0.249991	0.719782		0.191874	-0.260649	-0.482566	0.457015		N	N	N	N	N
si010405m|pacid:19693908	Si010405m	1.2.2	PS.photorespiration.glycolate oxydase	hydroxyacid oxidase 1, putative, expressed	Aldolase-type TIM barrel family protein	17.2256	13.8747	11.9437	14.2353	21.284	14.3198		-0.312095	-0.528303	-0.275083		-0.305215	-0.61731	-0.833519	-0.580298		0.53308	-0.0911099	-0.523527	-0.0170865		N	N	N	N	N
si029923m|pacid:19709254	Si029923m	1.2.2	PS.photorespiration.glycolate oxydase	hydroxyacid oxidase 1, putative, expressed	Aldolase-type TIM barrel family protein	13.2025	28.8698	26.9824	24.898	141.737	23.4881		1.12875	1.03121	0.915217		-3.42434	-2.29559	-2.39313	-2.50912		-1.66224	0.595254	0.400167	0.168189		N	N	N	N	N
si030190m|pacid:19709444	Si030190m	1.2.2	PS.photorespiration.glycolate oxydase	hydroxyacid oxidase 1, putative, expressed	Aldolase-type TIM barrel family protein	14.8719	18.3757	9.33906	15.2028	22.2357	14.4473		0.305212	-0.671237	0.0317477		-0.580292	-0.27508	-1.25153	-0.548545		0.0835633	0.693988	-1.25891	0.147059		N	N	N	N	N
si030627m|pacid:19713258	Si030627m	1.2.2	PS.photorespiration.glycolate oxydase	hydroxyacid oxidase 1, putative, expressed	Aldolase-type TIM barrel family protein	1.9338	0.154015	3.82197	7.82509	3.40823	3.43372		-3.65029	0.982875	2.01667		-0.817583	-4.46788	0.165292	1.19908		-1.65666	-8.95725	0.309087	2.37667		N	N	N	N	N
si013768m|pacid:19693149	Si013768m	1.2.3	PS.photorespiration.aminotransferases peroxisomal	aminotransferase, putative, expressed	alanine:glyoxylate aminotransferase	1.17499	1.37413	4.86907	11.4905	82.102	4.72717		0.225861	2.05099	3.28972		-6.12669	-5.90083	-4.0757	-2.83697		-4.01665	-3.56493	0.0853336	2.56279		N	N	N	N	N
si011200m|pacid:19697005	Si011200m	1.2.4.4	PS.photorespiration.glycine cleavage.H protein	glycine cleavage system H protein, putative, expressed	Single hybrid motif superfamily protein	30.6131	92.0223	87.4881	78.7835	156.257	72.2268		1.58783	1.51494	1.36374		-2.3517	-0.763869	-0.836765	-0.987959		-2.47677	0.6989	0.553108	0.25072		N	N	N	N	N
si018557m|pacid:19686327	Si018557m	1.2.4.4	PS.photorespiration.glycine cleavage.H protein	glycine cleavage system H protein, putative, expressed	Single hybrid motif superfamily protein	184.192	137.521	442.358	259.402	33.0375	255.868		-0.421563	1.264	0.493978		2.47904	2.05747	3.74304	2.97301		-0.94838	-1.79151	1.57963	0.0395767		SS	N	N	N	N
si023470m|pacid:19701233	Si023470m	1.2.4.4	PS.photorespiration.glycine cleavage.H protein	glycine cleavage system H protein, putative, expressed	Single hybrid motif superfamily protein	22.8749	12.1397	6.16555	17.2638	21.8227	14.611		-0.914025	-1.89146	-0.406013		0.0679354	-0.846089	-1.82353	-0.338078		1.29342	-0.534631	-2.48951	0.481392		N	N	N	N	N
si035240m|pacid:19685312	Si035240m	1.2.5	PS.photorespiration.serine hydroxymethyltransferase	serine hydroxymethyltransferase, mitochondrial precursor, putative, expressed	serine transhydroxymethyltransferase 1	124.286	93.6435	626.525	660.165	199.068	376.155		-0.40841	2.33371	2.40917		-0.6796	-1.08801	1.65411	1.72956		-3.19533	-4.01215	1.47209	1.623		N	N	N	N	N
si009857m|pacid:19694075	Si009857m	1.2.6	PS.photorespiration.hydroxypyruvate reductase	erythronate-4-phosphate dehydrogenase domain containing protein, expressed	D-isomer specific 2-hydroxyacid dehydrogenase family protein	2.93912	2.5502	4.40294	4.22845	2.79742	3.53018		-0.204774	0.583083	0.524745		0.0712856	-0.133488	0.654369	0.59603		-0.528713	-0.938261	0.637453	0.520776		N	N	N	N	N
si010554m|pacid:19696465	Si010554m	1.2.6	PS.photorespiration.hydroxypyruvate reductase	erythronate-4-phosphate dehydrogenase domain containing protein, expressed	D-isomer specific 2-hydroxyacid dehydrogenase family protein	7.39505	8.23151	12.0969	11.6285	4.33525	9.838		0.154597	0.71001	0.653031		0.770446	0.925042	1.48046	1.42348		-0.823609	-0.514415	0.596411	0.482454		N	N	N	N	N
si010654m|pacid:19696237	Si010654m	1.2.6	PS.photorespiration.hydroxypyruvate reductase	erythronate-4-phosphate dehydrogenase domain containing protein, expressed	D-isomer specific 2-hydroxyacid dehydrogenase family protein	11.7151	6.82241	5.75369	10.7211	5.43604	8.75308		-0.780009	-1.0258	-0.127904		1.10774	0.327726	0.0819326	0.979832		0.841002	-0.719016	-1.2106	0.585195		N	N	N	N	N
si017480m|pacid:19686740	Si017480m	1.2.6	PS.photorespiration.hydroxypyruvate reductase	erythronate-4-phosphate dehydrogenase domain containing protein, expressed	hydroxypyruvate reductase	8.47458	6.31205	12.0528	27.0764	131.68	13.479		-0.425034	0.508158	1.67582		-3.95775	-4.38278	-3.44959	-2.28193		-1.33899	-2.18906	-0.322677	2.01265		N	N	N	N	N
si039683m|pacid:19681090	Si039683m	1.2.6	PS.photorespiration.hydroxypyruvate reductase	erythronate-4-phosphate dehydrogenase domain containing protein, expressed	D-isomer specific 2-hydroxyacid dehydrogenase family protein	0	0	0	0	0	0		0	0	0		0	0	0	0		0	0	0	0		N	N	N	N	N
si004098m|pacid:19673754	Si004098m	1.2.7	PS.photorespiration.glycerate kinase	uncharacterized kinase mug58, putative, expressed	P-loop containing nucleoside triphosphate hydrolases superfamily protein	0.959692	0.139599	0.388507	1.7107	1.72331	0.799625		-2.78128	-1.30463	0.833944		-0.844541	-3.62582	-2.14917	-0.0105968		0.526497	-5.03607	-2.08276	2.19438		N	N	N	N	N
si006524m|pacid:19704665	Si006524m	1.2.7	PS.photorespiration.glycerate kinase	uncharacterized kinase mug58, putative, expressed	P-loop containing nucleoside triphosphate hydrolases superfamily protein	4.69967	6.67123	9.64758	9.55178	32.8881	7.64257		0.505393	1.03761	1.02321		-2.80693	-2.30154	-1.76933	-1.78372		-1.40299	-0.392207	0.672221	0.643424		N	N	N	N	N
si003343m|pacid:19674388	Si003343m	1.3	PS.calvin cycle	calvin cycle protein CP12, putative, expressed	CP12 domain-containing protein 2	13.9786	7.79275	52.8731	251.055	440.677	81.4248		-0.843014	1.91931	4.16671		-4.97843	-5.82144	-3.05911	-0.811717		-5.0845	-6.77053	-1.24587	3.24892		N	N	N	N	N
si038011m|pacid:19682359	Si038011m	1.3	PS.calvin cycle	calvin cycle protein CP12, putative, expressed	CP12 domain-containing protein 1	207.529	323.409	244.684	368.229	185.457	285.963		0.64005	0.237609	0.827295		0.162227	0.802277	0.399836	0.989522		-0.925034	0.355065	-0.449816	0.729556		N	N	N	N	N
si038812m|pacid:19685367	Si038812m	1.3.10	PS.calvin cycle.Rib5P Isomerase	ribose-5-phosphate isomerase A, putative, expressed	NagB/RpiA/CoA transferase-like superfamily protein	2.57802	2.88659	3.75093	6.05541	27.4541	3.81774		0.163105	0.540987	1.23196		-3.41269	-3.24959	-2.8717	-2.18073		-1.13291	-0.806702	-0.0509383	1.33101		N	N	N	N	N
si036994m|pacid:19682331	Si036994m	1.3.11	PS.calvin cycle.RPE	ribulose-phosphate 3-epimerase, chloroplast precursor, putative, expressed	D-ribulose-5-phosphate-3-epimerase	65.101	104.512	135.808	195.774	375.423	125.299		0.682914	1.06082	1.58843		-2.52776	-1.84485	-1.46694	-0.939329		-1.88924	-0.52341	0.2324	1.28763		N	N	N	N	N
si010287m|pacid:19697454	Si010287m	1.3.12	PS.calvin cycle.PRK	phosphoribulokinase/Uridine kinase family protein, expressed	phosphoribulokinase	1.48443	1.0543	3.48883	5.78128	19.3281	2.95221		-0.493628	1.23283	1.96148		-3.70272	-4.19635	-2.46988	-1.74124		-1.98377	-2.97103	0.481897	1.93919		N	N	N	N	N
si017390m|pacid:19687110	Si017390m	1.3.12	PS.calvin cycle.PRK	phosphoribulokinase/Uridine kinase family protein, expressed	phosphoribulokinase	37.4912	89.9841	163.306	282.864	964.269	143.411		1.26312	2.12295	2.91548		-4.68481	-3.42169	-2.56186	-1.76933		-3.87107	-1.34483	0.374834	1.9599		N	N	N	N	N
si021853m|pacid:19702120	Si021853m	1.3.13	PS.calvin cycle.rubisco interacting	SET domain containing protein, expressed	plastid transcriptionally active 14	8.73362	8.80473	2.90691	4.71136	13.8621	6.28916		0.0116992	-1.58709	-0.890436		-0.666496	-0.654797	-2.25359	-1.55693		0.947427	0.970825	-2.22676	-0.833445		N	N	N	N	N
si022121m|pacid:19701715	Si022121m	1.3.13	PS.calvin cycle.rubisco interacting	AAA-type ATPase family protein, putative, expressed	P-loop containing nucleoside triphosphate hydrolases superfamily protein	0.806241	1.19893	2.40607	1.80403	8.76651	1.55382		0.572469	1.5774	1.16194		-3.44272	-2.87025	-1.86532	-2.28078		-1.89307	-0.748136	1.26172	0.430815		N	N	N	N	N
si022612m|pacid:19699278	Si022612m	1.3.13	PS.calvin cycle.rubisco interacting	chitinase 2, putative, expressed	chitinase 2, putative, expressed	0	0	0	0	0	0		0	0	0		0	0	0	0		0	0	0	0		N	N	N	N	N
si026402m|pacid:19708291	Si026402m	1.3.13	PS.calvin cycle.rubisco interacting	AAA-type ATPase family protein, putative, expressed	rubisco activase	21.2027	45.9144	90.5199	163.614	714.141	80.3128		1.1147	2.09399	2.94798		-5.07389	-3.95919	-2.9799	-2.12591		-3.84277	-1.61336	0.345211	2.05319		N	N	N	N	N
si026414m|pacid:19708029	Si026414m	1.3.13	PS.calvin cycle.rubisco interacting	AAA-type ATPase family protein, putative, expressed	rubisco activase	0	0	0	0	0.0359724	0		0	0	0		-1.84689	-1.84689	-1.84689	-1.84689		0	0	0	0		N	N	N	N	N
si027442m|pacid:19707520	Si027442m	1.3.13	PS.calvin cycle.rubisco interacting	AAA-type ATPase family protein, putative, expressed	rubisco activase	0	0.156657	0.0248382	0	1.00174	0.0453738		0.209961	0.0353962	0		-6.64636	-2.67683	-5.3338	-6.64636		-2.18186	3.57535	-1.73859	-2.18186		N	N	N	N	N
si023437m|pacid:19698040	Si023437m	1.3.2	PS.calvin cycle.rubisco small subunit	ribulose bisphosphate carboxylase small chain, chloroplast precursor, putative, expressed	ribulose bisphosphate carboxylase small chain 1A	15.1516	26.2282	40.0338	50.1768	159.906	32.8976		0.791648	1.40175	1.72755		-3.39968	-2.60803	-1.99794	-1.67213		-2.23703	-0.653729	0.56647	1.21808		N	N	N	N	N
si023461m|pacid:19701512	Si023461m	1.3.2	PS.calvin cycle.rubisco small subunit	ribulose bisphosphate carboxylase small chain, chloroplast precursor, putative, expressed	ribulose bisphosphate carboxylase small chain 1A	8.67305	61.2099	299.198	461.159	1679.97	207.56		2.81915	5.10842	5.73258		-7.59768	-4.77853	-2.48926	-1.8651		-9.16169	-3.52338	1.05515	2.30347		N	N	N	N	N
si023462m|pacid:19702203	Si023462m	1.3.2	PS.calvin cycle.rubisco small subunit	ribulose bisphosphate carboxylase small chain, chloroplast precursor, putative, expressed	ribulose bisphosphate carboxylase small chain 1A	0.842009	1.45191	2.00497	1.92717	3.99599	1.55652		0.786042	1.25168	1.19458		-2.24664	-1.4606	-0.994969	-1.05207		-1.77282	-0.200739	0.730528	0.616328		N	N	N	N	N
si023465m|pacid:19699902	Si023465m	1.3.2	PS.calvin cycle.rubisco small subunit	ribulose bisphosphate carboxylase small chain, chloroplast precursor, putative, expressed	ribulose bisphosphate carboxylase small chain 1A	107.624	384.14	1294.45	2083.46	3019.34	967.418		1.83563	3.58826	4.27491		-4.81016	-2.97453	-1.2219	-0.535254		-6.33627	-2.66501	0.840247	2.21354		N	N	N	N	N
si023466m|pacid:19700558	Si023466m	1.3.2	PS.calvin cycle.rubisco small subunit	ribulose bisphosphate carboxylase small chain, chloroplast precursor, putative, expressed	ribulose bisphosphate carboxylase small chain 1A	595.615	1345.73	1936.27	2101.52	1478.86	1494.79		1.17594	1.70083	1.81898		-1.31204	-0.136101	0.388792	0.506946		-2.65497	-0.303099	0.746688	0.982995		N	N	N	N	N
si001253m|pacid:19675109	Si001253m	1.3.3	PS.calvin cycle.phosphoglycerate kinase	phosphoglycerate kinase protein, putative, expressed	Phosphoglycerate kinase family protein	6.89551	6.81615	3.78029	2.66561	2.7631	5.03939		-0.0166987	-0.867158	-1.37119		1.31937	1.30267	0.452211	-0.0518194		0.904814	0.871417	-0.829503	-1.83756		N	N	N	N	N
si006583m|pacid:19703803	Si006583m	1.3.3	PS.calvin cycle.phosphoglycerate kinase	phosphoglycerate kinase protein, putative, expressed	phosphoglycerate kinase	23.3218	16.1362	19.3891	30.3812	5.09465	22.3071		-0.531376	-0.266433	0.381499		2.19463	1.66325	1.92819	2.57612		0.128355	-0.934396	-0.40451	0.891353		N	N	N	N	N
si017403m|pacid:19686811	Si017403m	1.3.3	PS.calvin cycle.phosphoglycerate kinase	phosphoglycerate kinase protein, putative, expressed	phosphoglycerate kinase	495.771	734.526	275.715	261.409	683.974	441.855		0.567138	-0.846499	-0.923366		-0.464267	0.102871	-1.31077	-1.38763		0.332202	1.46648	-1.3608	-1.51453		N	N	N	N	N
si021917m|pacid:19702450	Si021917m	1.3.3	PS.calvin cycle.phosphoglycerate kinase	phosphoglycerate kinase protein, putative, expressed	Phosphoglycerate kinase family protein	94.9432	164.621	165.075	175.195	858.766	149.958		0.794009	0.797983	0.883822		-3.17713	-2.38312	-2.37915	-2.29331		-1.31885	0.269169	0.277116	0.448793		N	N	N	N	N
si038742m|pacid:19682673	Si038742m	1.3.3	PS.calvin cycle.phosphoglycerate kinase	tRNA methyltransferase, putative, expressed	phosphoglycerate kinase 1	6.16988	5.14462	3.42155	2.95641	8.1291	4.42311		-0.262177	-0.850592	-1.0614		-0.397854	-0.660031	-1.24845	-1.45925		0.960358	0.436005	-0.740826	-1.16243		N	N	N	N	N
si010261m|pacid:19693957	Si010261m	1.3.4	PS.calvin cycle.GAP	glyceraldehyde-3-phosphate dehydrogenase, putative, expressed	glyceraldehyde 3-phosphate dehydrogenase A subunit 2	84.4168	229.169	399.983	565.982	2055.44	319.888		1.44081	2.24434	2.74515		-4.60578	-3.16497	-2.36144	-1.86062		-3.84393	-0.962308	0.644744	1.64638		N	N	N	N	N
si013613m|pacid:19692485	Si013613m	1.3.4	PS.calvin cycle.GAP	aldehyde dehydrogenase, putative, expressed	aldehyde dehydrogenase 11A3	11.8338	15.8996	26.1363	40.4395	122.891	23.5773		0.426083	1.14315	1.77286		-3.37639	-2.95031	-2.23325	-1.60354		-1.98898	-1.13681	0.297317	1.55673		N	N	N	N	N
si035707m|pacid:19683720	Si035707m	1.3.4	PS.calvin cycle.GAP	glyceraldehyde-3-phosphate dehydrogenase, putative, expressed	glyceraldehyde-3-phosphate dehydrogenase B subunit	87.3586	130.575	196.062	205.449	1635.66	154.861		0.579862	1.16629	1.23376		-4.22678	-3.64692	-3.06049	-2.99302		-1.65191	-0.492189	0.680671	0.815608		N	N	N	N	N
si030636m|pacid:19710653	Si030636m	1.3.5	PS.calvin cycle.TPI	triosephosphate isomerase, chloroplast precursor, putative, expressed	triosephosphate isomerase	267.851	259.068	157.182	258.987	554.873	235.772		-0.0480968	-0.768996	-0.0485501		-1.05073	-1.09883	-1.81973	-1.09928		0.368075	0.271881	-1.16992	0.270975		N	N	N	N	N
si001803m|pacid:19675893	Si001803m	1.3.6	PS.calvin cycle.aldolase	fructose-bisphospate aldolase isozyme, putative, expressed	Aldolase superfamily protein	367.729	389.506	254.602	179.515	90.6608	297.838		0.083004	-0.530399	-1.03454		2.02009	2.10309	1.48969	0.985549		0.60823	0.774238	-0.452567	-1.46085		N	N	N	N	N
si005058m|pacid:19675676	Si005058m	1.3.6	PS.calvin cycle.aldolase	fructose-bisphospate aldolase isozyme, putative, expressed	Aldolase superfamily protein	333.348	699.128	221.619	172.931	164.664	356.757		1.06853	-0.588946	-0.94683		1.0175	2.08603	0.428558	0.0706737		-0.195821	1.94123	-1.37371	-2.08948		N	N	N	N	N
si006745m|pacid:19704458	Si006745m	1.3.6	PS.calvin cycle.aldolase	fructose-bisphospate aldolase isozyme, putative, expressed	Aldolase superfamily protein	3.70029	3.30424	11.2224	10.1929	62.8194	7.10496		-0.163322	1.60067	1.46186		-4.0855	-4.24882	-2.48483	-2.62364		-1.88237	-2.20902	1.31896	1.04134		N	N	N	N	N
si010312m|pacid:19695688	Si010312m	1.3.6	PS.calvin cycle.aldolase	fructose-bisphospate aldolase isozyme, putative, expressed	fructose-bisphosphate aldolase 1	149.052	200.623	212.788	718.217	2355.02	320.17		0.42867	0.513604	2.2686		-3.98185	-3.55318	-3.46825	-1.71325		-2.20605	-1.34871	-1.17884	2.33116		N	N	N	N	N
si017614m|pacid:19689683	Si017614m	1.3.6	PS.calvin cycle.aldolase	fructose-bisphospate aldolase isozyme, putative, expressed	Aldolase superfamily protein	376.662	644.73	497.013	255.818	159.193	443.556		0.775425	0.400014	-0.55815		1.2425	2.01792	1.64251	0.684346		-0.471691	1.07916	0.328336	-1.58799		N	N	N	N	N
si002088m|pacid:19676756	Si002088m	1.3.7	PS.calvin cycle.FBPase	fructose-1,6-bisphosphatase, putative, expressed	Inositol monophosphatase family protein	4.4449	4.84868	8.32663	15.7042	261.815	8.3311		0.125444	0.905584	1.82093		-5.88025	-5.75481	-4.97467	-4.05933		-1.81271	-1.56183	-0.00154594	1.82914		N	N	N	N	N
si006593m|pacid:19704398	Si006593m	1.3.7	PS.calvin cycle.FBPase	fructose-1,6-bisphosphatase, putative, expressed	Inositol monophosphatase family protein	9.81685	5.45766	5.97827	10.1128	10.1427	7.84139		-0.846977	-0.715532	0.0428452		-0.0471052	-0.894082	-0.762638	-0.00425998		0.648303	-1.04565	-0.782762	0.733993		N	N	N	N	N
si022310m|pacid:19698091	Si022310m	1.3.7	PS.calvin cycle.FBPase	fructose-1,6-bisphosphatase, putative, expressed	Inositol monophosphatase family protein	12.3226	7.0876	25.4295	31.23	9.60867	19.0174		-0.797936	1.0452	1.34163		0.358897	-0.439039	1.4041	1.70052		-1.25204	-2.84791	0.838366	1.43122		N	N	N	N	N
si035941m|pacid:19683919	Si035941m	1.3.7	PS.calvin cycle.FBPase	fructose-1,6-bisphosphatase, putative, expressed	high cyclic electron flow 1	9.04548	10.6371	20.7679	53.1529	225.092	23.4008		0.233832	1.19909	2.55488		-4.63717	-4.40334	-3.43809	-2.0823		-2.74258	-2.27492	-0.344408	2.36718		N	N	N	N	N
si000472m|pacid:19678901	Si000472m	1.3.8	PS.calvin cycle.transketolase	transketolase, chloroplast precursor, putative, expressed	Transketolase	10.6484	4.81546	6.2576	8.53593	17.2961	7.56435		-1.14489	-0.766959	-0.319019		-0.699804	-1.8447	-1.46676	-1.01882		0.986702	-1.30308	-0.547216	0.348663		N	N	N	N	N
si005927m|pacid:19703939	Si005927m	1.3.8	PS.calvin cycle.transketolase	transketolase, chloroplast precursor, putative, expressed	Transketolase	190.154	295.377	413.477	470.16	509.931	342.292		0.63539	1.12064	1.30599		-1.42314	-0.787746	-0.302496	-0.117149		-1.69612	-0.425342	0.545158	0.915852		N	N	N	N	N
si008821m|pacid:19703693	Si008821m	1.3.8	PS.calvin cycle.transketolase	transketolase, chloroplast precursor, putative, expressed	Transketolase	1.10327	1.54055	0.471655	0.12386	0.473418	0.809834		0.481655	-1.22599	-3.155		1.2206	1.70226	-0.00538375	-1.9344		0.892182	1.85549	-1.55979	-5.41783		N	N	N	N	N
si000160m|pacid:19676834	Si000160m	1.5.1	PS.carbon concentrating mechanism.C4	phosphoenolpyruvate carboxylase, putative, expressed	phosphoenolpyruvate carboxylase 3	0.0958992	0.218979	0.266358	0.34226	13.1741	0.230874		1.1912	1.47377	1.8355		-7.10197	-5.91077	-5.6282	-5.26647		-2.53503	-0.152626	0.41252	1.13597		N	N	N	N	N
si000184m|pacid:19677648	Si000184m	1.5.1	PS.carbon concentrating mechanism.C4	phosphoenolpyruvate carboxylase, putative, expressed	phosphoenolpyruvate carboxylase 1	32.7668	17.3422	9.16442	10.614	5.48605	17.4718		-0.917945	-1.83812	-1.62627		2.57839	1.66045	0.740276	0.952123		1.8144	-0.0214867	-1.86183	-1.43814		N	N	N	N	N
si005789m|pacid:19705787	Si005789m	1.5.1	PS.carbon concentrating mechanism.C4	phosphoenolpyruvate carboxylase, putative, expressed	phosphoenolpyruvate carboxylase 2	0.563852	3.69712	30.8646	135.618	4356.16	42.6859		2.71301	5.77449	7.91002		-12.9155	-10.2024	-7.14096	-5.00543		-12.4846	-7.05857	-0.935611	3.33543		N	N	N	N	N
si010160m|pacid:19694885	Si010160m	1.5.1	PS.carbon concentrating mechanism.C4	phosphoenolpyruvate carboxykinase, putative, expressed	phosphoenolpyruvate carboxykinase, putative, expressed	5.46262	4.07806	1.49099	2.19893	2.46983	3.30765		-0.421709	-1.87332	-1.31279		1.14518	0.723471	-0.728142	-0.16761		1.44757	0.604153	-2.29907	-1.17801		N	N	N	N	N
si023677m|pacid:19702101	Si023677m	1.5.1	PS.carbon concentrating mechanism.C4	pyruvate, phosphate dikinase, chloroplast precursor, putative, expressed	pyruvate, phosphate dikinase, chloroplast precursor, putative, expressed	1.74659	0.630571	3.19626	14.6002	555.386	5.0434		-1.46981	0.871841	3.06337		-8.3128	-9.78261	-7.44096	-5.24943		-3.05971	-5.99933	-1.31602	3.06703		N	N	N	N	N
si028826m|pacid:19711548	Si028826m	1.5.1	PS.carbon concentrating mechanism.C4	phosphoenolpyruvate carboxylase, putative, expressed	phosphoenolpyruvate carboxylase 1	59.2972	49.7919	82.4537	118.555	55.9335	77.5244		-0.252053	0.47562	0.99952		0.0842502	-0.167802	0.55987	1.08377		-0.773374	-1.27748	0.177866	1.22567		N	N	N	N	N
si032116m|pacid:19712716	Si032116m	1.5.1	PS.carbon concentrating mechanism.C4	pyruvate Pi dikinase regulatory protein, putative, expressed	PPDK regulatory protein	28.0007	18.1035	16.7653	48.0611	125.406	27.7327		-0.629191	-0.739981	0.779407		-2.16307	-2.79226	-2.90305	-1.38366		0.0277529	-1.23063	-1.45221	1.58657		N	N	N	N	N
si036699m|pacid:19685932	Si036699m	1.5.1	PS.carbon concentrating mechanism.C4	phosphatidylinositol transfer protein alpha isoform, putative, expressed	phosphatidylinositol transfer protein alpha isoform, putative, expressed	2.48833	0.558807	2.23703	3.33719	14.0774	2.15534		-2.15475	-0.153589	0.423456		-2.50013	-4.65489	-2.65372	-2.07668		0.414523	-3.89499	0.107346	1.26144		N	N	N	N	N
si000857m|pacid:19675933	Si000857m	10.1	cell wall.precursor synthesis	phosphoacetylglucosamine mutase, putative, expressed	phosphoglucosamine mutase-related	13.8538	23.93	15.2496	10.3727	13.126	15.8515		0.788537	0.138488	-0.417496		0.077854	0.866391	0.216342	-0.339642		-0.388676	1.1884	-0.111699	-1.22367		N	N	N	N	N
si010650m|pacid:19694016	Si010650m	10.1	cell wall.precursor synthesis	UTP--glucose-1-phosphate uridylyltransferase, putative, expressed	N-acetylglucosamine-1-phosphate uridylyltransferase 1	80.4915	113.594	734.885	304.857	69.8696	308.457		0.496974	3.19061	1.92122		0.204171	0.701145	3.39478	2.1254		-3.87632	-2.88237	2.5049	-0.0338729		SS	N	N	TZ	N
si013631m|pacid:19691576	Si013631m	10.1	cell wall.precursor synthesis	UTP--glucose-1-phosphate uridylyltransferase, putative, expressed	N-acetylglucosamine-1-phosphate uridylyltransferase 1	40.8273	69.9848	21.3149	17.3116	23.1847	37.3597		0.777506	-0.937675	-1.2378		0.816363	1.59387	-0.121311	-0.421433		0.256109	1.81112	-1.61924	-2.21948		N	N	N	N	N
si035885m|pacid:19681373	Si035885m	10.1	cell wall.precursor synthesis	mannose-1-phosphate guanyltransferase, putative, expressed	ADP-glucose pyrophosphorylase family protein	32.8001	47.3878	25.3502	25.8066	40.7729	32.8362		0.530817	-0.3717	-0.345959		-0.313913	0.216904	-0.685613	-0.659872		-0.00317432	1.05846	-0.746574	-0.695093		N	N	N	N	N
si001333m|pacid:19678017	Si001333m	10.1.1.1	cell wall.precursor synthesis.NDP sugar pyrophosphorylase.GDP mannose	mannose-1-phosphate guanyltransferase, putative, expressed	Glucose-1-phosphate adenylyltransferase family protein	26.1563	33.1624	24.1125	19.0731	36.5589	25.626		0.342391	-0.117379	-0.455621		-0.483064	-0.140673	-0.600443	-0.938685		0.0590925	0.743875	-0.175665	-0.85215		N	N	N	N	N
si010432m|pacid:19693925	Si010432m	10.1.1.1	cell wall.precursor synthesis.NDP sugar pyrophosphorylase.GDP mannose	mannose-1-phosphate guanyltransferase, putative, expressed	Glucose-1-phosphate adenylyltransferase family protein	9.72828	11.0524	7.41006	6.31337	20.0976	8.62604		0.184109	-0.3927	-0.623775		-1.04677	-0.86266	-1.43947	-1.67054		0.346973	0.715191	-0.438426	-0.900577		N	N	N	N	N
si036322m|pacid:19682465	Si036322m	10.1.1.1	cell wall.precursor synthesis.NDP sugar pyrophosphorylase.GDP mannose	mannose-1-phosphate guanyltransferase, putative, expressed	Glucose-1-phosphate adenylyltransferase family protein	47.7935	85.7694	90.1281	48.3927	41.6839	68.0209		0.84365	0.915163	0.0179758		0.197325	1.04097	1.11249	0.215301		-1.01833	0.66897	0.811997	-0.982378		N	N	N	N	N
si005943m|pacid:19702944	Si005943m	10.1.1.20	cell wall.precursor synthesis.NDP sugar pyrophosphorylase.multiple NDP-Sugars	UTP--glucose-1-phosphate uridylyltransferase, putative, expressed	UDP-sugar pyrophosphorylase	22.9059	20.2591	25.8264	26.2055	27.5908	23.7992		-0.17715	0.173128	0.194152		-0.26847	-0.44562	-0.0953415	-0.0743178		-0.110392	-0.464692	0.235865	0.277912		N	N	N	N	N
si012193m|pacid:19696357	Si012193m	10.1.1.20	cell wall.precursor synthesis.NDP sugar pyrophosphorylase.multiple NDP-Sugars	UTP--glucose-1-phosphate uridylyltransferase, putative, expressed	UDP-sugar pyrophosphorylase	2.76376	0.933092	0.736846	0.186087	6.33114	1.15495		-1.56654	-1.9072	-3.89259		-1.19583	-2.76238	-3.10303	-5.08842		2.51761	-0.61547	-1.29678	-5.26756		N	N	N	N	N
si017891m|pacid:19690205	Si017891m	10.1.10	cell wall.precursor synthesis.UDP-glucose 4,6-dehydratase	synthase, putative, expressed	nucleotide-rhamnose synthase/epimerase-reductase	124.16	221.139	69.6687	67.1235	49.9732	120.523		0.832753	-0.833617	-0.88731		1.31297	2.14573	0.479357	0.425664		0.085788	1.75129	-1.58145	-1.68883		N	N	N	N	N
si019226m|pacid:19687414	Si019226m	10.1.10	cell wall.precursor synthesis.UDP-glucose 4,6-dehydratase	NAD dependent epimerase/dehydratase family domain containing protein, expressed	rhamnose biosynthesis 3	0.233261	0.106248	0.109659	0.530312	2.27887	0.24487		-1.1345	-1.08892	1.1849		-3.28831	-4.42281	-4.37722	-2.10341		-0.140147	-2.40915	-2.31798	2.22965		N	N	N	N	N
si034554m|pacid:19683277	Si034554m	10.1.10	cell wall.precursor synthesis.UDP-glucose 4,6-dehydratase	NAD dependent epimerase/dehydratase family domain containing protein, expressed	rhamnose biosynthesis 1	30.6733	64.1533	45.273	30.5837	21.508	42.6708		1.06454	0.561669	-0.00421844		0.512108	1.57665	1.07378	0.50789		-0.952535	1.17655	0.170804	-0.960972		N	N	N	N	N
si034557m|pacid:19683352	Si034557m	10.1.10	cell wall.precursor synthesis.UDP-glucose 4,6-dehydratase	NAD dependent epimerase/dehydratase family domain containing protein, expressed	rhamnose biosynthesis 1	12.785	18.0574	12.3755	14.1993	4.25817	14.3543		0.498135	-0.0469658	0.151367		1.58615	2.08429	1.53919	1.73752		-0.33406	0.662211	-0.427991	-0.031325		N	N	N	N	N
si017691m|pacid:19689371	Si017691m	10.1.12.1	cell wall.precursor synthesis.KDO pathway.arabinose-5-phosphate isomerase	uncharacterized protein CPn_0526/CP_0226/CPj0526/CpB0547, putative, expressed	Sugar isomerase (SIS) family protein	28.4588	44.5961	21.3734	26.8546	7.85567	30.3207		0.648043	-0.413055	-0.083707		1.85707	2.50511	1.44401	1.77336		-0.18286	1.11323	-1.00897	-0.350274		N	N	N	N	N
si022814m|pacid:19700151	Si022814m	10.1.12.4	cell wall.precursor synthesis.KDO pathway.CMP-KDO Synthetase	3-deoxy-manno-octulosonate cytidylyltransferase, putative, expressed	Nucleotide-diphospho-sugar transferases superfamily protein	60.5588	57.9984	19.8987	16.9424	15.8622	38.8496		-0.0623247	-1.60566	-1.8377		1.93275	1.87042	0.327086	0.095047		1.28088	1.15623	-1.93045	-2.39452		N	N	N	N	N
si013967m|pacid:19691922	Si013967m	10.1.2	cell wall.precursor synthesis.UGE	NAD dependent epimerase/dehydratase family protein, putative, expressed	UDP-D-glucose/UDP-D-galactose 4-epimerase 5	162.933	191.291	176.048	184.554	119.733	178.706		0.231491	0.111688	0.179765		0.444453	0.675944	0.556142	0.624218		-0.266627	0.196355	-0.0432498	0.0929037		N	N	N	N	N
si022477m|pacid:19701932	Si022477m	10.1.2	cell wall.precursor synthesis.UGE	NAD dependent epimerase/dehydratase family protein, putative, expressed	UDP-D-glucose/UDP-D-galactose 4-epimerase 5	3.46478	3.62136	9.16423	13.2406	135.963	7.37274		0.0637664	1.40325	1.93413		-5.29431	-5.23054	-3.89106	-3.36018		-2.17887	-2.05134	0.627624	1.68939		N	N	N	N	N
si030247m|pacid:19712668	Si030247m	10.1.2	cell wall.precursor synthesis.UGE	NAD dependent epimerase/dehydratase family protein, putative, expressed	UDP-D-glucose/UDP-D-galactose 4-epimerase 5	8.70215	6.50237	1.71215	1.25185	9.39146	4.54213		-0.420405	-2.34557	-2.79731		-0.109978	-0.530384	-2.45554	-2.90729		1.87601	1.0352	-2.81513	-3.71862		N	N	N	N	N
si031983m|pacid:19711907	Si031983m	10.1.2	cell wall.precursor synthesis.UGE	UDP-glucose 4-epimerase, putative, expressed	UDP-D-glucose/UDP-D-galactose 4-epimerase 1	0.0463316	0.00737177	0.015034	0.0457749	11.037	0.0286281		-2.65191	-1.62376	-0.0174386		-7.89614	-10.548	-9.5199	-7.91358		1.38913	-3.91469	-1.8584	1.35425		N	N	N	N	N
si026349m|pacid:19708927	Si026349m	10.1.20	cell wall.precursor synthesis.phosphomannose isomerase	mannose-6-phosphate isomerase, putative, expressed	Mannose-6-phosphate isomerase, type I	4.87616	1.65849	1.13192	1.42455	4.21623	2.27278		-1.55587	-2.10697	-1.77524		0.209791	-1.34608	-1.89718	-1.56545		2.20257	-0.909172	-2.01137	-1.3479		N	N	N	N	N
si023057m|pacid:19701903	Si023057m	10.1.21	cell wall.precursor synthesis.phosphomannomutase	phosphomannomutase, putative, expressed	phosphomannomutase	61.2295	108.669	38.119	26.6794	40.8644	58.6742		0.827641	-0.683718	-1.1985		0.583382	1.41102	-0.100336	-0.61512		0.123001	1.77828	-1.24443	-2.274		N	N	N	N	N
si010125m|pacid:19695863	Si010125m	10.1.30.1	cell wall.precursor synthesis.sugar kinases.galacturonic acid kinase	GHMP kinases ATP-binding protein, putative, expressed	galacturonic acid kinase	51.0905	64.1147	36.8392	51.1963	15.2426	50.8102		0.327602	-0.471813	0.00298505		1.74495	2.07255	1.27313	1.74793		0.015874	0.671077	-0.927752	0.0218441		N	N	N	N	N
si010355m|pacid:19695412	Si010355m	10.1.30.3	cell wall.precursor synthesis.sugar kinases.glucuronic acid kinase	GHMP kinases ATP-binding protein, putative, expressed	glucuronokinase G	9.74733	8.66091	4.17424	6.08122	10.1759	7.16592		-0.170488	-1.22349	-0.680646		-0.0620769	-0.232565	-1.28557	-0.742723		0.887708	0.546732	-1.55928	-0.473584		N	N	N	N	N
si013662m|pacid:19691326	Si013662m	10.1.4	cell wall.precursor synthesis.UGD	UDP-glucose 6-dehydrogenase, putative, expressed	UDP-glucose 6-dehydrogenase family protein	148.368	413.709	1002.03	80.913	67.7277	411.256		1.47944	2.75568	-0.874733		1.13136	2.6108	3.88704	0.256627		-2.94172	0.0171613	2.56965	-4.69119		SS	N	N	N	N
si032829m|pacid:19713818	Si032829m	10.1.4	cell wall.precursor synthesis.UGD	UDP-glucose 6-dehydrogenase, putative, expressed	UDP-glucose 6-dehydrogenase family protein	0.170894	0.379642	0.725722	0.167744	0.11334	0.361001		1.15154	2.08632	-0.0268383		0.592447	1.74399	2.67876	0.565609		-2.1578	0.14528	2.01483	-2.21148		N	N	N	N	N
si035448m|pacid:19685324	Si035448m	10.1.4	cell wall.precursor synthesis.UGD	UDP-glucose 6-dehydrogenase, putative, expressed	UDP-glucose 6-dehydrogenase family protein	474.368	1406.39	2253.78	480.831	280.229	1153.84		1.56792	2.24827	0.019522		0.759401	2.32732	3.00767	0.778923		-2.56473	0.571102	1.9318	-2.52569		SS	N	N	N	N
si001529m|pacid:19678868	Si001529m	10.1.5	cell wall.precursor synthesis.UXS	NAD dependent epimerase/dehydratase family domain containing protein, expressed	NAD(P)-binding Rossmann-fold superfamily protein	59.7867	82.7331	119.143	152.931	42.9577	103.648		0.468641	0.994795	1.35499		0.476909	0.94555	1.4717	1.8319		-1.58761	-0.650324	0.401984	1.12237		N	N	N	N	N
si001688m|pacid:19678865	Si001688m	10.1.5	cell wall.precursor synthesis.UXS	NAD dependent epimerase/dehydratase family domain containing protein, expressed	UDP-glucuronic acid decarboxylase 1	56.4799	122.236	232.962	112.534	29.7053	131.053		1.11386	2.04429	0.994556		0.927016	2.04087	2.9713	1.92157		-2.42868	-0.200972	1.65989	-0.439574		SS	N	N	N	N
si013761m|pacid:19693463	Si013761m	10.1.5	cell wall.precursor synthesis.UXS	NAD dependent epimerase/dehydratase family protein, putative, expressed	GDP-D-mannose 3\',5\'-epimerase	12.1985	9.71215	21.726	13.2111	33.7502	14.212		-0.328843	0.832719	0.115049		-1.46819	-1.79703	-0.635471	-1.35314		-0.4408	-1.09849	1.22464	-0.210702		N	N	N	N	N
si022041m|pacid:19697925	Si022041m	10.1.5	cell wall.precursor synthesis.UXS	NAD dependent epimerase/dehydratase family domain containing protein, expressed	NAD(P)-binding Rossmann-fold superfamily protein	27.2886	97.0981	181.939	74.7211	40.0759	95.2617		1.83114	2.73708	1.45322		-0.554433	1.27671	2.18265	0.898782		-3.60719	0.0550938	1.86697	-0.700762		N	N	N	N	N
si026519m|pacid:19708585	Si026519m	10.1.5	cell wall.precursor synthesis.UXS	NAD dependent epimerase/dehydratase family protein, putative, expressed	GDP-D-mannose 3\',5\'-epimerase	37.0225	52.5202	46.7062	52.6826	46.8201	47.2329		0.504471	0.335212	0.508927		-0.338726	0.165745	-0.00351366	0.170201		-0.70278	0.306161	-0.0323556	0.315074		N	N	N	N	N
si029263m|pacid:19712102	Si029263m	10.1.5	cell wall.precursor synthesis.UXS	NAD dependent epimerase/dehydratase family domain containing protein, expressed	NAD(P)-binding Rossmann-fold superfamily protein	3.74724	7.60194	55.5276	26.8981	17.5649	23.4437		1.02054	3.88931	2.8436		-2.2288	-1.20826	1.66051	0.614804		-5.29061	-3.24952	2.48801	0.396602		N	N	N	N	N
si035835m|pacid:19681802	Si035835m	10.1.5	cell wall.precursor synthesis.UXS	NAD dependent epimerase/dehydratase family domain containing protein, expressed	UDP-glucuronic acid decarboxylase 1	1.50407	1.52912	3.20769	3.85291	1.01882	2.52345		0.0238348	1.09267	1.35708		0.561973	0.585808	1.65464	1.91905		-1.49305	-1.44538	0.69228	1.2211		N	N	N	N	N
si035895m|pacid:19680869	Si035895m	10.1.5	cell wall.precursor synthesis.UXS	NAD dependent epimerase/dehydratase family protein, putative, expressed	GDP-D-mannose 3\',5\'-epimerase	85.4653	73.0916	59.5117	69.1899	79.3881	71.8146		-0.225635	-0.522166	-0.304778		0.106417	-0.119218	-0.415749	-0.198361		0.502124	0.0508543	-0.542208	-0.107433		N	N	N	N	N
si036432m|pacid:19683589	Si036432m	10.1.5	cell wall.precursor synthesis.UXS	NAD dependent epimerase/dehydratase family domain containing protein, expressed	UDP-XYL synthase 6	799.521	2246.13	3238.98	518.241	373.143	1700.72		1.49024	2.01833	-0.625511		1.09941	2.58964	3.11774	0.473894		-2.17787	0.8026	1.85879	-3.4289		SS	N	N	N	N
si039203m|pacid:19685412	Si039203m	10.1.5	cell wall.precursor synthesis.UXS	NAD dependent epimerase/dehydratase family domain containing protein, expressed	NAD(P)-binding Rossmann-fold superfamily protein	0.0142923	0.0382396	0.0256856	0.0230144	0.540986	0.0253079		1.41983	0.845721	0.687299		-5.24228	-3.82245	-4.39656	-4.55498		-1.64871	1.19095	0.0427335	-0.274109		N	N	N	N	N
si007880m|pacid:19704800	Si007880m	10.1.6	cell wall.precursor synthesis.GAE	UDP-glucuronate 4-epimerase, putative, expressed	UDP-D-glucuronate 4-epimerase 1	0.124703	0.0102461	0.00992527	0.00787652	0.0518786	0.0381878		-3.60534	-3.65125	-3.9848		1.26529	-2.34006	-2.38596	-2.71951		3.41463	-3.79606	-3.88786	-4.55496		N	N	N	N	N
si015818m|pacid:19691790	Si015818m	10.1.6	cell wall.precursor synthesis.GAE	UDP-glucuronate 4-epimerase, putative, expressed	UDP-D-glucuronate 4-epimerase 6	3.86516	7.32314	2.85926	0.920263	3.34233	3.74195		0.921933	-0.434888	-2.07041		0.209676	1.13161	-0.225212	-1.86073		0.0934733	1.93734	-0.776303	-4.04735		N	N	N	N	N
si029644m|pacid:19713534	Si029644m	10.1.6	cell wall.precursor synthesis.GAE	UDP-glucuronate 4-epimerase, putative, expressed	UDP-D-glucuronate 4-epimerase 6	3.19539	10.3393	20.0707	9.922	15.9713	10.8818		1.69408	2.65102	1.63464		-2.32142	-0.62734	0.329607	-0.686778		-3.53571	-0.147564	1.76633	-0.26644		N	N	N	N	N
si035440m|pacid:19680977	Si035440m	10.1.6	cell wall.precursor synthesis.GAE	UDP-glucuronate 4-epimerase, putative, expressed	UDP-D-glucuronate 4-epimerase 2	17.2948	20.025	27.2704	26.8501	11.7248	22.8601		0.211468	0.656998	0.634593		0.560772	0.77224	1.21777	1.19537		-0.804988	-0.382052	0.509008	0.464198		N	N	N	N	N
si006699m|pacid:19705289	Si006699m	10.1.7	cell wall.precursor synthesis.GMD	GDP-mannose 4,6 dehydratase 2, putative, expressed	NAD(P)-binding Rossmann-fold superfamily protein	24.3194	33.6696	23.4416	9.72943	8.37098	22.79		0.469338	-0.0530408	-1.32168		1.53864	2.00798	1.4856	0.21696		0.187415	1.12609	0.0813338	-2.45595		N	N	N	N	N
si006843m|pacid:19703191	Si006843m	10.1.8	cell wall.precursor synthesis.GER	synthase, putative, expressed	NAD(P)-binding Rossmann-fold superfamily protein	0.167635	0	0.0103721	0.0516653	1.01177	0.057418		-4.06725	-4.01454	-1.69805		-2.59349	-6.66074	-6.60803	-4.29154		3.09149	-2.5215	-4.93759	-0.304614		N	N	N	N	N
si007894m|pacid:19705058	Si007894m	10.1.8	cell wall.precursor synthesis.GER	synthase, putative, expressed	NAD(P)-binding Rossmann-fold superfamily protein	10.9335	15.6425	10.546	5.73286	10.374	10.7137		0.516716	-0.0520589	-0.931428		0.0757887	0.592505	0.0237298	-0.85564		0.0585925	1.09202	-0.0455253	-1.80426		N	N	N	N	N
si010226m|pacid:19696386	Si010226m	10.1.9	cell wall.precursor synthesis.MUR4	NAD dependent epimerase/dehydratase family domain containing protein, expressed	NAD(P)-binding Rossmann-fold superfamily protein	31.5488	39.3855	51.2911	44.6055	28.3726	41.7077		0.320082	0.701125	0.49964		0.153084	0.473166	0.854209	0.652724		-0.805463	-0.165299	0.596787	0.193817		N	N	N	N	N
si029946m|pacid:19712290	Si029946m	10.1.9	cell wall.precursor synthesis.MUR4	UDP-arabinose 4-epimerase 1, putative, expressed	NAD(P)-binding Rossmann-fold superfamily protein	40.9979	62.9793	70.9346	72.1245	31.2489	61.7591		0.619329	0.79094	0.81494		0.391743	1.01107	1.18268	1.20668		-1.1822	0.0564542	0.399676	0.447677		N	N	N	N	N
si000133m|pacid:19675161	Si000133m	10.2.1.1	cell wall.cellulose synthesis.cellulose synthase.CESA	CESA3 - cellulose synthase, expressed	cellulose synthase 1	27.1711	16.1954	25.5244	37.4283	23.9015	26.5798		-0.746493	-0.0901993	0.462056		0.184974	-0.561519	0.0947749	0.64703		0.063489	-1.4295	-0.11691	0.987601		N	N	N	N	N
si000179m|pacid:19673449	Si000179m	10.2.1.1	cell wall.cellulose synthesis.cellulose synthase.CESA	CESA4 - cellulose synthase, expressed	cellulose synthase family protein	50.504	21.3876	863.809	815.943	52.4972	437.911		-1.23963	4.09624	4.014		-0.0558427	-1.29547	4.0404	3.95816		-6.23233	-8.71159	1.96015	1.79566		SS	N	N	N	N
si005779m|pacid:19703316	Si005779m	10.2.1.1	cell wall.cellulose synthesis.cellulose synthase.CESA	CESA11 - cellulose synthase, expressed	cellulose synthase A9	2.75795	1.9404	1.57174	1.636	1.69985	1.97652		-0.507239	-0.811237	-0.753425		0.698187	0.190949	-0.113049	-0.0552374		0.961264	-0.0532137	-0.66121	-0.545586		N	N	N	N	N
si007846m|pacid:19704983	Si007846m	10.2.1.1	cell wall.cellulose synthesis.cellulose synthase.CESA	CESA11 - cellulose synthase, expressed	cellulose synthase 1	0	0	0	0	0	0		0	0	0		0	0	0	0		0	0	0	0		N	N	N	N	N
si028761m|pacid:19712445	Si028761m	10.2.1.1	cell wall.cellulose synthesis.cellulose synthase.CESA	CESA12 - cellulose synthase, expressed	Cellulose synthase family protein	27.2781	11.6858	612.806	579.148	41.5511	307.729		-1.22299	4.48962	4.40812		-0.607144	-1.83013	3.88247	3.80097		-6.9917	-9.43767	1.98754	1.82454		SS	N	N	N	N
si028762m|pacid:19709968	Si028762m	10.2.1.1	cell wall.cellulose synthesis.cellulose synthase.CESA	CESA8 - cellulose synthase, expressed	cellulose synthase 6	54.4909	128.699	230.961	168.6	72.9626	145.688		1.23991	2.08356	1.62952		-0.421143	0.818767	1.66242	1.20837		-2.83758	-0.357764	1.32954	0.421449		N	N	N	N	N
si028764m|pacid:19712135	Si028764m	10.2.1.1	cell wall.cellulose synthesis.cellulose synthase.CESA	CESA7 - cellulose synthase, expressed	cellulose synthase 6	89.4434	109.736	449.131	675.503	82.4587	330.954		0.294993	2.32809	2.91692		0.117303	0.412296	2.44539	3.03422		-3.77516	-3.18518	0.881017	2.05867		SS	N	N	N	N
si028770m|pacid:19713140	Si028770m	10.2.1.1	cell wall.cellulose synthesis.cellulose synthase.CESA	CESA9 - cellulose synthase, expressed	Cellulose synthase family protein	171.663	345.825	563.389	534.233	106.15	403.777		1.01046	1.71455	1.63789		0.693479	1.70394	2.40803	2.33137		-2.46796	-0.447036	0.961141	0.807817		N	N	N	N	N
si034009m|pacid:19681507	Si034009m	10.2.1.1	cell wall.cellulose synthesis.cellulose synthase.CESA	CESA6 - cellulose synthase, expressed	cellulose synthase 6	151.198	243.146	314.539	292.932	95.9988	250.454		0.685383	1.0568	0.954126		0.655351	1.34073	1.71215	1.60948		-1.45621	-0.0854429	0.657389	0.452043		N	N	N	N	N
si034020m|pacid:19684828	Si034020m	10.2.1.1	cell wall.cellulose synthesis.cellulose synthase.CESA	CESA10 - cellulose synthase, expressed	cellulose synthase A4	27.3182	12.5572	553.833	462.782	38.1241	264.123		-1.12135	4.34151	4.0824		-0.480841	-1.60219	3.86067	3.60156		-6.54654	-8.78925	2.13648	1.61825		SS	N	N	N	N
si005742m|pacid:19703587	Si005742m	10.2.1.1	cell wall.cellulose synthesis.cellulose synthase.CESA	CESA - cellulose synthase, expressed	cellulose synthase 1	94.4794	171.545	228.49	244.931	64.4821	184.861		0.860515	1.27406	1.37431		0.551101	1.41162	1.82516	1.92541		-1.93674	-0.215714	0.611373	0.811866		N	N	N	N	N
si021050m|pacid:19701141	Si021050m	10.2.1.1	cell wall.cellulose synthesis.cellulose synthase.CESA	CESA - cellulose synthase, expressed	cellulose synthase 1	78.4309	170.23	367.624	332.266	86.7391	237.138		1.11799	2.22874	2.08284		-0.145261	0.97273	2.08348	1.93758		-3.19246	-0.956482	1.26501	0.973227		N	N	N	N	N
si005721m|pacid:19705282	Si005721m	10.2.1.2	cell wall.cellulose synthesis.cellulose synthase.CSLD	CSLD2 - cellulose synthase-like family D, expressed	cellulose synthase-like D3	19.7814	24.2103	7.13667	2.69968	8.9368	13.457		0.291475	-1.47082	-2.87328		1.14631	1.43779	-0.324508	-1.72697		1.11157	1.69452	-1.83007	-4.63499		N	N	N	N	N
si008500m|pacid:19704525	Si008500m	10.2.1.2	cell wall.cellulose synthesis.cellulose synthase.CSLD	CSLD5 - cellulose synthase-like family D, expressed	cellulose synthase-like D1	0	0	0	0	0	0		0	0	0		0	0	0	0		0	0	0	0		N	N	N	N	N
si015820m|pacid:19692605	Si015820m	10.2.1.2	cell wall.cellulose synthesis.cellulose synthase.CSLD	CSLD3 - cellulose synthase-like family D, expressed	cellulose synthase like D4	0	0	0	0	0	0		0	0	0		0	0	0	0		0	0	0	0		N	N	N	N	N
si033974m|pacid:19684682	Si033974m	10.2.1.2	cell wall.cellulose synthesis.cellulose synthase.CSLD	CSLD1 - cellulose synthase-like family D, expressed	cellulose synthase-like D3	0.709313	0.708851	0.451898	0.424055	1.0049	0.573529		-0.000940133	-0.650426	-0.742173		-0.502558	-0.503499	-1.15298	-1.24473		0.613112	0.611231	-0.68774	-0.871234		N	N	N	N	N
si024965m|pacid:19697857	Si024965m	10.2.1.3	cell wall.cellulose synthesis.cellulose synthase.CESEG	CSLG- cellulose synthase like G3	cellulose synthase like G3	0	0	0.0156337	0.00503488	4.47188	0.00516713		0	0.0223801	0.00724557		-8.80474	-8.80474	-8.16008	-9.79471		0	0	0.0223801	0.00724557		N	N	N	N	N
si016995m|pacid:19688980	Si016995m	10.2.1.3	cell wall.cellulose synthesis.cellulose synthase.CSLEG	CSLE2 - cellulose synthase-like family E, expressed	cellulose synthase like E1	0.867319	0.370769	0.237398	0.837912	1.40158	0.57835		-1.22604	-1.86925	-0.0497628		-0.692422	-1.91846	-2.56167	-0.742185		1.16924	-1.28284	-2.56926	1.06971		N	N	N	N	N
si029057m|pacid:19714155	Si029057m	10.2.1.3	cell wall.cellulose synthesis.cellulose synthase.CSLEG	CSLE6 - cellulose synthase-like family E, expressed	cellulose synthase like E1	0.0211686	0.0912306	1.16443	2.83893	20.6924	1.02894		2.1076	5.78155	7.06728		-9.93296	-7.82537	-4.15141	-2.86568		-11.2062	-6.991	0.356924	2.92838		N	N	N	N	N
si029066m|pacid:19709991	Si029066m	10.2.1.3	cell wall.cellulose synthesis.cellulose synthase.CSLEG	CSLE6 - cellulose synthase-like family E, expressed	cellulose synthase like E1	1.06313	1.86415	1.8857	4.73349	77.8613	2.38662		0.810194	0.826778	2.15458		-6.19451	-5.38432	-5.36773	-4.03993		-2.33329	-0.712901	-0.679732	1.97587		N	N	N	N	N
si033086m|pacid:19709159	Si033086m	10.2.1.3	cell wall.cellulose synthesis.cellulose synthase.CSLEG	CSLE6 - cellulose synthase-like family E, expressed	cellulose synthase like G1	0.0442112	0.11802	0.0521867	0.141985	4.20753	0.0891007		1.41655	0.23927	1.68325		-6.57242	-5.15587	-6.33315	-4.88917		-2.02205	0.811054	-1.54351	1.34445		N	N	N	N	N
si033145m|pacid:19709617	Si033145m	10.2.1.3	cell wall.cellulose synthesis.cellulose synthase.CSLEG	CSLE2 - cellulose synthase-like family E, expressed	cellulose synthase like E1	0	0	0	0.0723787	2.69848	0.0180947		0	0	0.100814		-8.07601	-8.07601	-8.07601	-5.22044		-0.855566	-0.855566	-0.855566	4		N	N	N	N	N
si013204m|pacid:19692561	Si013204m	10.2.1.4	cell wall.cellulose synthesis.cellulose synthase.CSLF	CSLF6 - cellulose synthase-like family F; beta1,3;1,4 glucan synthase, expressed	cellulose synthase-like D3	36.3018	109.839	265.427	269.72	89.6088	170.322		1.59728	2.8702	2.89335		-1.3036	0.293678	1.5666	1.58975		-4.4603	-1.26575	1.2801	1.32639		N	N	N	N	N
si028860m|pacid:19712632	Si028860m	10.2.1.4	cell wall.cellulose synthesis.cellulose synthase.CSLF	CSLF8 - cellulose synthase-like family F; beta1,3;1,4 glucan synthase, expressed	cellulose-synthase like D2	3.63625	2.37606	2.75359	2.2287	5.08234	2.74865		-0.613884	-0.401141	-0.706252		-0.483039	-1.09692	-0.88418	-1.18929		0.807461	-0.420307	0.00517933	-0.605043		N	N	N	N	N
si028873m|pacid:19713217	Si028873m	10.2.1.4	cell wall.cellulose synthesis.cellulose synthase.CSLF	CSLF9 - cellulose synthase-like family F; beta1,3;1,4 glucan synthase, expressed	cellulose synthase-like D5	1.16956	0.921307	0.126731	0.156084	1.61909	0.593422		-0.344218	-3.20613	-2.90558		-0.469212	-0.813429	-3.67534	-3.37479		1.95768	1.26925	-4.45457	-3.85347		N	N	N	N	N
si028885m|pacid:19709353	Si028885m	10.2.1.4	cell wall.cellulose synthesis.cellulose synthase.CSLF	CSLF4 - cellulose synthase-like family F; beta1,3;1,4 glucan synthase, expressed	cellulose-synthase like D2	0.0167519	0.0130652	0	0.855829	0.179741	0.221412		-0.3586	-0.744328	5.67492		-3.42352	-3.78212	-4.16785	2.2514		-7.44866	-8.16586	-4.46866	3.90118		N	N	N	N	N
si031960m|pacid:19713193	Si031960m	10.2.1.4	cell wall.cellulose synthesis.cellulose synthase.CSLF	CSLF3 - cellulose synthase-like family F; beta1,3;1,4 glucan synthase, expressed	cellulose synthase-like D5	0	0	0	0	0	0		0	0	0		0	0	0	0		0	0	0	0		N	N	N	N	N
si032230m|pacid:19713204	Si032230m	10.2.1.4	cell wall.cellulose synthesis.cellulose synthase.CSLF	CSLF3 - cellulose synthase-like family F; beta1,3;1,4 glucan synthase, expressed	cellulose synthase-like D5	0.00753361	0.00393051	0	0	0.265929	0.00286603		0.00565941	0	0		-5.14156	-6.08018	-4.73297	-4.73297		0.010828	0.00565941	0	0		N	N	N	N	N
si034259m|pacid:19684786	Si034259m	10.2.1.4	cell wall.cellulose synthesis.cellulose synthase.CSLF	CSLF7 - cellulose synthase-like family F; beta1,3;1,4 glucan synthase, expressed	cellulose synthase-like D3	0.137791	0.317013	0.35375	0.252034	0.210062	0.265147		1.20206	1.36025	0.871139		-0.608335	0.593728	0.751917	0.262804		-1.88863	0.5155	0.831877	-0.146348		N	N	N	N	N
si009413m|pacid:19694354	Si009413m	10.2.1.5	cell wall.cellulose synthesis.cellulose synthase.CSLH	CSLH1 - cellulose synthase-like family H, expressed	cellulose synthase-like B4	12.8168	20.2907	0.540077	0.0648766	20.2826	8.4281		0.662785	-4.56872	-7.62612		-0.662213	0.000572652	-5.23094	-8.28833		1.20951	2.53508	-7.92794	-14.0427		N	N	N	N	N
si010107m|pacid:19697398	Si010107m	10.2.2	cell wall.cellulose synthesis.COBRA	COBRA, putative, expressed	COBRA-like protein 1 precursor	0	0.0196399	0	0	0.0480977	0.00490997		0.0280597	0	0		-2.26597	-1.29218	-2.26597	-2.26597		0	0.0280597	0	0		N	N	N	N	N
si029839m|pacid:19712675	Si029839m	10.2.2	cell wall.cellulose synthesis.COBRA	COBRA-like protein precursor, putative, expressed	COBRA-like extracellular glycosyl-phosphatidyl inositol-anchored protein family	17.3518	11.1877	126.804	16.3358	6.36997	42.9199		-0.633176	2.86944	-0.0870522		1.44573	0.812554	4.31517	1.35868		-2.61311	-3.87947	3.12577	-2.78722		SS	N	N	TZ	N
si032898m|pacid:19710635	Si032898m	10.2.2	cell wall.cellulose synthesis.COBRA	COBRA-like protein 7 precursor, putative, expressed	COBRA-like protein-7 precursor	0	0	0.0124458	0.0485205	0.677323	0.0152416		0	0.0178447	0.068355		-6.08177	-6.08177	-5.76611	-3.80318		-0.608012	-0.608012	-0.584697	3.34116		N	N	N	N	N
si035669m|pacid:19685708	Si035669m	10.2.2	cell wall.cellulose synthesis.COBRA	COBRA, putative, expressed	COBRA-like extracellular glycosyl-phosphatidyl inositol-anchored protein family	122.806	257.254	431.096	417.113	105.404	307.067		1.06681	1.81163	1.76405		0.220451	1.28726	2.03208	1.9845		-2.64434	-0.510721	0.978909	0.883765		N	N	N	N	N
si035820m|pacid:19682736	Si035820m	10.2.2	cell wall.cellulose synthesis.COBRA	COBRA, putative, expressed	COBRA-like extracellular glycosyl-phosphatidyl inositol-anchored protein family	2.80026	5.49734	2.71074	3.45547	1.42714	3.61595		0.973171	-0.0468763	0.30332		0.97243	1.9456	0.925554	1.27575		-0.737627	1.20871	-0.83138	-0.130986		N	N	N	N	N
si039113m|pacid:19684970	Si039113m	10.2.2	cell wall.cellulose synthesis.COBRA	COBRA-like protein 7 precursor, putative, expressed	COBRA-like protein-7 precursor	8.6992	8.13615	2.48553	2.65266	3.19806	5.49339		-0.0965359	-1.80733	-1.71344		1.44368	1.34715	-0.363642	-0.26976		1.32637	1.1333	-2.28828	-2.10052		N	N	N	N	N
si039953m|pacid:19684827	Si039953m	10.2.2	cell wall.cellulose synthesis.COBRA	COBRA-like protein precursor, putative, expressed	COBRA-like extracellular glycosyl-phosphatidyl inositol-anchored protein family	0	0	0.165312	0.230098	0	0.0988524		0	0.220716	0.298773		0	0	0.220716	0.298773		-3.30528	-3.30528	1.48369	2.4378		N	N	N	N	N
si006161m|pacid:19703351	Si006161m	10.2.3	cell wall.cellulose synthesis.CSLA	CSLA3 - cellulose synthase-like family A; mannan synthase, expressed	Nucleotide-diphospho-sugar transferases superfamily protein	9.04223	5.95152	12.1243	13.7638	5.12376	10.2205		-0.603421	0.423149	0.606129		0.819476	0.216055	1.24263	1.42561		-0.353419	-1.56026	0.492879	0.858839		N	N	N	N	N
si007004m|pacid:19705554	Si007004m	10.2.3	cell wall.cellulose synthesis.CSLA	CSLA9 - cellulose synthase-like family A, expressed	Nucleotide-diphospho-sugar transferases superfamily protein	4.23971	2.89631	0.81159	0.530394	3.46768	2.1195		-0.549749	-2.38514	-2.99883		0.289996	-0.259753	-2.09515	-2.70883		2.00048	0.900984	-2.7698	-3.99718		N	N	N	N	N
si008033m|pacid:19703066	Si008033m	10.2.3	cell wall.cellulose synthesis.CSLA	CSLA9 - cellulose synthase-like family A, expressed	Nucleotide-diphospho-sugar transferases superfamily protein	0.62056	0.13696	0.0522401	0.146735	1.46168	0.239124		-2.17982	-3.57034	-2.08035		-1.23598	-3.4158	-4.80633	-3.31634		2.75163	-1.60801	-4.38905	-1.40908		N	N	N	N	N
si015800m|pacid:19691099	Si015800m	10.2.3	cell wall.cellulose synthesis.CSLA	CSLA11 - cellulose synthase-like family A, expressed	Nucleotide-diphospho-sugar transferases superfamily protein	5.62224	21.3147	14.3832	46.4885	22.696	21.9522		1.92263	1.35517	3.04766		-2.01322	-0.0905893	-0.658051	1.03443		-3.93029	-0.0850275	-1.21995	2.16502		N	N	N	N	N
si016839m|pacid:19688505	Si016839m	10.2.3	cell wall.cellulose synthesis.CSLA	CSLA6 - cellulose synthase-like family A; mannan synthase, expressed	Nucleotide-diphospho-sugar transferases superfamily protein	38.956	21.3518	3.76851	1.81368	11.2961	16.4725		-0.867485	-3.36978	-4.42486		1.78602	0.918535	-1.58376	-2.63884		2.48357	0.748601	-4.25599	-6.36614		N	N	N	N	N
si016912m|pacid:19690140	Si016912m	10.2.3	cell wall.cellulose synthesis.CSLA	CSLA1 - cellulose synthase-like family A; mannan synthase, expressed	Nucleotide-diphospho-sugar transferases superfamily protein	265.673	212.939	32.0438	16.8111	38.3477	131.867		-0.319212	-3.05153	-3.98216		2.79244	2.47323	-0.259097	-1.18972		2.02114	1.38272	-4.08193	-5.94318		SS	N	N	N	N
si029676m|pacid:19712670	Si029676m	10.2.3	cell wall.cellulose synthesis.CSLA	CSLA7 - cellulose synthase-like family A; mannan synthase, expressed	Nucleotide-diphospho-sugar transferases superfamily protein	41.7186	45.5873	10.3951	9.68326	15.9875	26.8461		0.127943	-2.00478	-2.10713		1.38375	1.51169	-0.621037	-0.723381		1.27196	1.52784	-2.73761	-2.94229		N	N	N	N	N
si032179m|pacid:19709218	Si032179m	10.2.3	cell wall.cellulose synthesis.CSLA	CSLA9 - cellulose synthase-like family A, expressed	Nucleotide-diphospho-sugar transferases superfamily protein	0	0	0.00674823	0	0.173322	0.00168706		0	0.00970293	0		-4.11538	-4.11538	-4.6828	-4.11538		0	0	0.00970293	0		N	N	N	N	N
si034919m|pacid:19685335	Si034919m	10.2.3	cell wall.cellulose synthesis.CSLA	CSLA5 - cellulose synthase-like family A; mannan synthase, expressed	Nucleotide-diphospho-sugar transferases superfamily protein	0.427892	0.466357	0.51095	0.897659	1.53431	0.575715		0.124189	0.255936	1.06892		-1.84227	-1.71808	-1.58633	-0.773348		-0.856214	-0.607837	-0.344342	1.28163		N	N	N	N	N
si035204m|pacid:19682687	Si035204m	10.2.3	cell wall.cellulose synthesis.CSLA	CSLA4 - cellulose synthase-like family A; mannan synthase, expressed	Nucleotide-diphospho-sugar transferases superfamily protein	6.85471	5.21386	6.28669	5.4662	4.58047	5.95536		-0.394743	-0.124796	-0.326558		0.581599	0.186855	0.456803	0.255041		0.405812	-0.383675	0.15622	-0.247304		N	N	N	N	N
si035500m|pacid:19681546	Si035500m	10.2.3	cell wall.cellulose synthesis.CSLA	CSLA4 - cellulose synthase-like family A; mannan synthase, expressed	Nucleotide-diphospho-sugar transferases superfamily protein	4.52932	5.24462	2.0433	3.47133	2.68685	3.82214		0.211546	-1.14839	-0.383803		0.753377	0.964923	-0.395017	0.369574		0.489823	0.912914	-1.80696	-0.277783		N	N	N	N	N
si000541m|pacid:19674945	Si000541m	10.2.4	cell wall.cellulose synthesis.CSLC	CSLC1 - cellulose synthase-like family C, expressed	Cellulose-synthase-like C12	13.8783	19.2655	12.6151	2.49167	6.11646	12.0626		0.473188	-0.137683	-2.47765		1.18206	1.65525	1.04438	-1.29558		0.404572	1.35095	0.129206	-4.55072		N	N	N	N	N
si013296m|pacid:19690721	Si013296m	10.2.4	cell wall.cellulose synthesis.CSLC	CSLC3 - cellulose synthase-like family C, expressed	Cellulose-synthase-like C5	0	0	0	0	1.34443	0		0	0	0		-7.07085	-7.07085	-7.07085	-7.07085		0	0	0	0		N	N	N	N	N
si021376m|pacid:19699142	Si021376m	10.2.4	cell wall.cellulose synthesis.CSLC	CSLC7 - cellulose synthase-like family C, expressed	Cellulose-synthase-like C12	62.0592	93.8833	41.6858	14.4155	17.4414	53.0109		0.597222	-0.57409	-2.10603		1.83113	2.42835	1.25704	-0.2749		0.454712	1.64916	-0.693468	-3.75734		N	N	N	N	N
si029148m|pacid:19713669	Si029148m	10.2.4	cell wall.cellulose synthesis.CSLC	CSLC2 - cellulose synthase-like family C, expressed	Cellulose-synthase-like C5	16.0773	13.9674	14.0537	11.6312	4.41227	13.9324		-0.202967	-0.194083	-0.467034		1.86543	1.66247	1.67135	1.3984		0.413173	0.00723947	0.0250066	-0.520895		N	N	N	N	N
si032804m|pacid:19712649	Si032804m	10.2.4	cell wall.cellulose synthesis.CSLC	CSLC10 - cellulose synthase-like family C, expressed	Cellulose-synthase-like C12	1.62431	0.551878	0.0602261	0.0274397	1.11418	0.565963		-1.5574	-4.75329	-5.88742		0.54385	-1.01355	-4.20944	-5.34357		3.04209	-0.0727159	-6.46449	-8.73274		N	N	N	N	N
si034503m|pacid:19680093	Si034503m	10.2.4	cell wall.cellulose synthesis.CSLC	CSLC10 - cellulose synthase-like family C, expressed	Cellulose-synthase-like C12	24.245	26.9346	13.8742	5.79116	20.7155	17.7112		0.151769	-0.805288	-2.06577		0.226977	0.378746	-0.578312	-1.83879		0.90605	1.20959	-0.704527	-3.22548		N	N	N	N	N
si006047m|pacid:19704186	Si006047m	10.3	cell wall.hemicellulose synthesis	galactosyltransferase family protein, putative, expressed	galactosyltransferase1	23.3333	23.672	48.7107	18.8328	12.8019	28.6372		0.0207892	1.06185	-0.309144		0.866033	0.886823	1.92788	0.556889		-0.590999	-0.549421	1.5327	-1.20929		N	N	N	N	N
si010181m|pacid:19694030	Si010181m	10.3	cell wall.hemicellulose synthesis	alpha-1,4-fucosyltransferase, putative, expressed	fucosyltransferase 13	7.08139	7.88085	16.6485	11.3697	6.26807	10.7451		0.154317	1.23328	0.683086		0.176012	0.33033	1.4093	0.859099		-1.20315	-0.894511	1.26342	0.163026		N	N	N	N	N
si006115m|pacid:19703274	Si006115m	10.3.1.2.1	cell wall.hemicellulose synthesis.xyloglucan.fucosyltranferase.GT37	xyloglucan fucosyltransferase, putative, expressed	fucosyltransferase 2	0.0339978	0.0709822	0.0961051	0.00394683	0.102364	0.051258		1.06201	1.49917	-3.10668		-1.5902	-0.528185	-0.0910298	-4.69688		-1.18467	0.939362	1.81367	-7.39802		N	N	N	N	N
si007978m|pacid:19705148	Si007978m	10.3.1.2.1	cell wall.hemicellulose synthesis.xyloglucan.fucosyltranferase.GT37	xyloglucan fucosyltransferase, putative, expressed	fucosyltransferase 1	0	0	0	0	0.0139929	0		0	0	0		-0.484699	-0.484699	-0.484699	-0.484699		0	0	0	0		N	N	N	N	N
si008425m|pacid:19704401	Si008425m	10.3.1.2.1	cell wall.hemicellulose synthesis.xyloglucan.fucosyltranferase.GT37	xyloglucan fucosyltransferase, putative, expressed	fucosyltransferase 1	0	0	0	0	0	0		0	0	0		0	0	0	0		0	0	0	0		N	N	N	N	N
si008440m|pacid:19704359	Si008440m	10.3.1.2.1	cell wall.hemicellulose synthesis.xyloglucan.fucosyltranferase.GT37	xyloglucan fucosyltransferase, putative, expressed	fucosyltransferase 1	0	0	0	0	0.0273829	0		0	0	0		-1.45328	-1.45328	-1.45328	-1.45328		0	0	0	0		N	N	N	N	N
si008742m|pacid:19703545	Si008742m	10.3.1.2.1	cell wall.hemicellulose synthesis.xyloglucan.fucosyltranferase.GT37	xyloglucan fucosyltransferase, putative, expressed	fucosyltransferase 1	0	0	0	0	0.0412968	0		0	0	0		-2.04603	-2.04603	-2.04603	-2.04603		0	0	0	0		N	N	N	N	N
si008778m|pacid:19703188	Si008778m	10.3.1.2.1	cell wall.hemicellulose synthesis.xyloglucan.fucosyltranferase.GT37	xyloglucan fucosyltransferase, putative, expressed	fucosyltransferase 2	0	0	0	0	0.0280373	0		0	0	0		-1.48735	-1.48735	-1.48735	-1.48735		0	0	0	0		N	N	N	N	N
si009710m|pacid:19697302	Si009710m	10.3.1.2.1	cell wall.hemicellulose synthesis.xyloglucan.fucosyltranferase.GT37	xyloglucan fucosyltransferase, putative, expressed	fucosyltransferase 7	0.0315721	0.0118379	0.0678856	0.0789329	0.286136	0.0475571		-1.41524	1.10445	1.32197		-3.17998	-4.59522	-2.07552	-1.858		-1.18202	-4.0125	1.02689	1.46193		N	N	N	N	N
si012369m|pacid:19697002	Si012369m	10.3.1.2.1	cell wall.hemicellulose synthesis.xyloglucan.fucosyltranferase.GT37	xyloglucan fucosyltransferase, putative, expressed	fucosyltransferase 1	0	0	0	0	0.0943163	0		0	0	0		-3.23751	-3.23751	-3.23751	-3.23751		0	0	0	0		N	N	N	N	N
si016775m|pacid:19688140	Si016775m	10.3.1.2.1	cell wall.hemicellulose synthesis.xyloglucan.fucosyltranferase.GT37	xyloglucan fucosyltransferase, putative, expressed	fucosyltransferase 1	0.0715392	0	0	0.27235	0.423479	0.0859723		-2.83873	-2.83873	1.92866		-2.56548	-5.40422	-5.40422	-0.636828		-0.530277	-3.10387	-3.10387	3.32704		N	N	N	N	N
si016945m|pacid:19689634	Si016945m	10.3.1.2.1	cell wall.hemicellulose synthesis.xyloglucan.fucosyltranferase.GT37	xyloglucan fucosyltransferase, putative, expressed	fucosyltransferase 1	5.14885	4.56909	7.67141	9.60691	10.3414	6.74906		-0.172346	0.57524	0.899821		-1.00611	-1.17846	-0.430871	-0.10629		-0.780873	-1.12556	0.369608	1.01877		N	N	N	N	N
si017473m|pacid:19688627	Si017473m	10.3.1.2.1	cell wall.hemicellulose synthesis.xyloglucan.fucosyltranferase.GT37	xyloglucan fucosyltransferase, putative, expressed	fucosyltransferase 1	0.0174287	0	0	0.0261244	0.041572	0.0108883		-0.801461	-0.801461	0.583936		-1.25415	-2.05561	-2.05561	-0.670215		1.35738	-0.122773	-0.122773	2.52525		N	N	N	N	N
si019396m|pacid:19687980	Si019396m	10.3.1.2.1	cell wall.hemicellulose synthesis.xyloglucan.fucosyltranferase.GT37	xyloglucan fucosyltransferase, putative, expressed	fucosyltransferase 1	26.2346	6.08512	4.80655	3.4708	1.04595	10.1493		-2.10811	-2.44839	-2.91813		4.64859	2.54047	2.20019	1.73046		2.74019	-1.47603	-2.1566	-3.09607		N	N	N	N	N
si019585m|pacid:19686149	Si019585m	10.3.1.2.1	cell wall.hemicellulose synthesis.xyloglucan.fucosyltranferase.GT37	xyloglucan fucosyltransferase, putative, expressed	fucosyltransferase 1	0.0326489	0	0.00655952	0.0284582	0.0130585	0.0169167		-1.70704	-2.31537	-0.198191		1.32205	-0.384987	-0.993324	1.12386		1.89718	-0.758445	-2.73357	1.5008		N	N	N	N	N
si019763m|pacid:19688234	Si019763m	10.3.1.2.1	cell wall.hemicellulose synthesis.xyloglucan.fucosyltranferase.GT37	xyloglucan fucosyltransferase, putative, expressed	fucosyltransferase 1	0.651261	0.164433	0.0430179	0.0118957	0.0652924	0.217652		-1.98573	-3.92023	-5.77472		3.31825	1.33252	-0.601977	-2.45647		3.16243	-0.809041	-4.67803	-8.38702		N	N	N	N	N
si029293m|pacid:19710370	Si029293m	10.3.1.2.1	cell wall.hemicellulose synthesis.xyloglucan.fucosyltranferase.GT37	xyloglucan fucosyltransferase, putative, expressed	fucosyltransferase 1	0	0	0	0	0.578004	0		0	0	0		-5.85301	-5.85301	-5.85301	-5.85301		0	0	0	0		N	N	N	N	N
si029404m|pacid:19712953	Si029404m	10.3.1.2.1	cell wall.hemicellulose synthesis.xyloglucan.fucosyltranferase.GT37	xyloglucan fucosyltransferase, putative, expressed	fucosyltransferase 1	0	0.0309618	0.083859	0	0.110524	0.0287052		0.0439908	0.116177	0		-3.46629	-1.8358	-0.398321	-3.46629		-1.52131	0.218352	3.09331	-1.52131		N	N	N	N	N
si031974m|pacid:19711563	Si031974m	10.3.1.2.1	cell wall.hemicellulose synthesis.xyloglucan.fucosyltranferase.GT37	xyloglucan fucosyltransferase, putative, expressed	fucosyltransferase 1	0.00533001	0	0.0635534	0.49542	0.0140445	0.141076		0	0.0888925	0.58055		-1.39779	-0.490003	2.17797	5.14058		-9.45238	-3.8184	-2.30086	3.62436		N	N	N	N	N
si001155m|pacid:19678877	Si001155m	10.3.1.3.1	cell wall.hemicellulose synthesis.xyloglucan.galactosyltransferase.GT47	exostosin family domain containing protein, expressed	Exostosin family protein	13.2046	12.3968	7.94365	8.96954	6.82388	10.6286		-0.0910801	-0.73317	-0.557938		0.95238	0.8613	0.21921	0.394442		0.626172	0.444012	-0.840168	-0.489704		N	N	N	N	N
si001454m|pacid:19678037	Si001454m	10.3.1.3.1	cell wall.hemicellulose synthesis.xyloglucan.galactosyltransferase.GT47	exostosin family domain containing protein, expressed	Exostosin family protein	13.0732	10.6288	11.4035	10.2208	5.27679	11.3316		-0.298627	-0.197142	-0.355109		1.30888	1.01025	1.11174	0.953771		0.41253	-0.184724	0.0182465	-0.297688		N	N	N	N	N
si001579m|pacid:19678262	Si001579m	10.3.1.3.1	cell wall.hemicellulose synthesis.xyloglucan.galactosyltransferase.GT47	exostosin family domain containing protein, expressed	Exostosin family protein	12.9337	26.7843	32.5949	12.4827	15.7864	21.1989		1.05025	1.3335	-0.0512094		-0.287538	0.762709	1.04597	-0.338747		-1.4257	0.674795	1.24131	-1.52812		N	N	N	N	N
si001623m|pacid:19675323	Si001623m	10.3.1.3.1	cell wall.hemicellulose synthesis.xyloglucan.galactosyltransferase.GT47	exostosin family domain containing protein, expressed	Exostosin family protein	70.5573	46.0791	615.173	398.023	30.8069	282.458		-0.614683	3.12413	2.49599		1.19554	0.580859	4.31967	3.69153		-4.00234	-5.23171	2.24591	0.98963		SS	N	N	N	N
si004223m|pacid:19673839	Si004223m	10.3.1.3.1	cell wall.hemicellulose synthesis.xyloglucan.galactosyltransferase.GT47	exostosin family domain containing protein, expressed	Exostosin family protein	0	0	0	0.0287833	0	0.00719582		0	0	0.0409391		0	0	0	0.0409391		0	0	0	0.0409391		N	N	N	N	N
si006792m|pacid:19703712	Si006792m	10.3.1.3.1	cell wall.hemicellulose synthesis.xyloglucan.galactosyltransferase.GT47	exostosin, putative, expressed	Nucleotide-diphospho-sugar transferases superfamily protein	0.677314	0.290765	0.222878	0.42942	1.01588	0.405094		-1.21997	-1.60357	-0.657436		-0.584832	-1.8048	-2.1884	-1.24227		1.48314	-0.95681	-1.724	0.168263		N	N	N	N	N
si008588m|pacid:19704724	Si008588m	10.3.1.3.1	cell wall.hemicellulose synthesis.xyloglucan.galactosyltransferase.GT47	exostosin family domain containing protein, expressed	Exostosin family protein	0	0	0	0.030522	0	0.00763051		0	0	0.0433753		0	0	0	0.0433753		0	0	0	0.0433753		N	N	N	N	N
si009832m|pacid:19695080	Si009832m	10.3.1.3.1	cell wall.hemicellulose synthesis.xyloglucan.galactosyltransferase.GT47	exostosin family domain containing protein, expressed	Exostosin family protein	47.1887	38.4393	57.4345	59.2111	35.6904	50.5684		-0.295859	0.283477	0.327428		0.402905	0.107045	0.686382	0.730333		-0.199591	-0.79131	0.367364	0.455265		N	N	N	N	N
si010016m|pacid:19697056	Si010016m	10.3.1.3.1	cell wall.hemicellulose synthesis.xyloglucan.galactosyltransferase.GT47	exostosin family domain containing protein, expressed	exostosin family protein	2.62443	3.9723	4.27193	6.55319	4.77654	4.35546		0.59797	0.702885	1.32019		-0.863962	-0.265992	-0.161077	0.456232		-1.46164	-0.265705	-0.0558746	1.17874		N	N	N	N	N
si012021m|pacid:19694388	Si012021m	10.3.1.3.1	cell wall.hemicellulose synthesis.xyloglucan.galactosyltransferase.GT47	exostosin family domain containing protein, expressed	glycosyltransferase 18	0.0900573	0.160213	0.0136213	0.0464928	0.245565	0.0775961		0.831078	-2.72498	-0.953834		-1.44719	-0.616111	-4.17217	-2.40102		0.429716	2.09187	-5.02024	-1.47795		N	N	N	N	N
si014019m|pacid:19692002	Si014019m	10.3.1.3.1	cell wall.hemicellulose synthesis.xyloglucan.galactosyltransferase.GT47	exostosin, putative, expressed	Nucleotide-diphospho-sugar transferases superfamily protein	0.180925	0.241582	0.0198634	0.0200695	0.13926	0.11561		0.417121	-3.18721	-3.17232		0.377609	0.79473	-2.8096	-2.79471		1.29225	2.12649	-5.08216	-5.05238		N	N	N	N	N
si015706m|pacid:19691495	Si015706m	10.3.1.3.1	cell wall.hemicellulose synthesis.xyloglucan.galactosyltransferase.GT47	exostosin family domain containing protein, expressed	Exostosin family protein	0.144529	0.386389	0.00752194	0.00764741	0.0303227	0.136522		1.41869	-4.26411	-4.24024		2.25289	3.67158	-2.01122	-1.98735		0.164456	3.00184	-8.36376	-8.31603		N	N	N	N	N
si017280m|pacid:19686447	Si017280m	10.3.1.3.1	cell wall.hemicellulose synthesis.xyloglucan.galactosyltransferase.GT47	exostosin family domain containing protein, expressed	Exostosin family protein	0.841002	0.203817	1.02634	2.41241	0.338105	1.12089		-2.04484	0.287326	1.52029		1.31464	-0.730198	1.60196	2.83493		-0.828932	-4.9186	-0.254279	2.21166		N	N	N	N	N
si017359m|pacid:19687678	Si017359m	10.3.1.3.1	cell wall.hemicellulose synthesis.xyloglucan.galactosyltransferase.GT47	exostosin family domain containing protein, expressed	Exostosin family protein	8.70016	12.112	7.67302	7.72309	6.82219	9.05208		0.477325	-0.181247	-0.171863		0.350808	0.828133	0.16956	0.178944		-0.114412	0.840238	-0.476907	-0.458139		N	N	N	N	N
si019424m|pacid:19686814	Si019424m	10.3.1.3.1	cell wall.hemicellulose synthesis.xyloglucan.galactosyltransferase.GT47	exostosin family protein, putative, expressed	Exostosin family protein	0	0	0	0	0	0		0	0	0		0	0	0	0		0	0	0	0		N	N	N	N	N
si021307m|pacid:19701637	Si021307m	10.3.1.3.1	cell wall.hemicellulose synthesis.xyloglucan.galactosyltransferase.GT47	exostosin, putative, expressed	glycosyltransferase family protein 47	14.5173	21.8291	13.3499	13.0487	15.8652	15.6863		0.588478	-0.120944	-0.153864		-0.128095	0.460383	-0.249039	-0.281959		-0.223455	0.953501	-0.465343	-0.531183		N	N	N	N	N
si022143m|pacid:19698645	Si022143m	10.3.1.3.1	cell wall.hemicellulose synthesis.xyloglucan.galactosyltransferase.GT47	exostosin family domain containing protein, expressed	Exostosin family protein	4.92896	2.70282	91.1757	37.0145	6.06219	33.9555		-0.866818	4.2093	2.90874		-0.298558	-1.16538	3.91074	2.61018		-5.56858	-7.30222	2.85001	0.248892		SS	N	N	TZ	N
si022172m|pacid:19699720	Si022172m	10.3.1.3.1	cell wall.hemicellulose synthesis.xyloglucan.galactosyltransferase.GT47	exostosin family domain containing protein, expressed	Exostosin family protein	25.3127	27.2629	392.307	214.801	18.2149	164.921		0.107076	3.95405	3.08507		0.474744	0.581819	4.42879	3.55981		-5.40768	-5.19353	2.50042	0.762456		SS	N	N	TZ	N
si022174m|pacid:19700146	Si022174m	10.3.1.3.1	cell wall.hemicellulose synthesis.xyloglucan.galactosyltransferase.GT47	exostosin family domain containing protein, expressed	Exostosin family protein	26.2523	31.1108	189.407	121.941	14.2522	92.1778		0.244972	2.85097	2.21567		0.881266	1.12624	3.73223	3.09694		-3.62395	-3.134	2.07799	0.807393		SS	N	N	N	N
si024608m|pacid:19702414	Si024608m	10.3.1.3.1	cell wall.hemicellulose synthesis.xyloglucan.galactosyltransferase.GT47	exostosin family domain containing protein, expressed	Exostosin family protein	0.00632365	0	0	0	0.0863338	0.00158091		0	0	0		-3.7711	-3.10993	-3.10993	-3.10993		0.00909437	0	0	0		N	N	N	N	N
si025042m|pacid:19702013	Si025042m	10.3.1.3.1	cell wall.hemicellulose synthesis.xyloglucan.galactosyltransferase.GT47	exostosin family domain containing protein, expressed	Exostosin family protein	0	0	0	0	0	0		0	0	0		0	0	0	0		0	0	0	0		N	N	N	N	N
si025194m|pacid:19698670	Si025194m	10.3.1.3.1	cell wall.hemicellulose synthesis.xyloglucan.galactosyltransferase.GT47	exostosin family domain containing protein, expressed	Exostosin family protein	8.14807	8.2528	6.05213	5.99636	5.15689	7.11234		0.0184254	-0.429016	-0.442371		0.659958	0.678383	0.230942	0.217587		0.392268	0.429119	-0.465764	-0.492474		N	N	N	N	N
si026308m|pacid:19707050	Si026308m	10.3.1.3.1	cell wall.hemicellulose synthesis.xyloglucan.galactosyltransferase.GT47	exostosin family domain containing protein, expressed	exostosin family protein	2.22574	3.77476	3.66617	6.70823	4.70849	4.09373		0.7621	0.719988	1.59165		-1.08098	-0.318879	-0.360991	0.510667		-1.75826	-0.234058	-0.318281	1.42504		N	N	N	N	N
si029615m|pacid:19713026	Si029615m	10.3.1.3.1	cell wall.hemicellulose synthesis.xyloglucan.galactosyltransferase.GT47	exostosin family domain containing protein, expressed	Exostosin family protein	5.93516	9.6643	7.86311	7.90387	4.54743	7.84161		0.703378	0.405813	0.413271		0.384237	1.08761	0.790049	0.797508		-0.803725	0.603031	0.00790049	0.0228171		N	N	N	N	N
si034324m|pacid:19681300	Si034324m	10.3.1.3.1	cell wall.hemicellulose synthesis.xyloglucan.galactosyltransferase.GT47	exostosin family protein, putative, expressed	exostosin family protein	6.40597	5.9545	2.15099	2.10901	3.40289	4.15512		-0.105437	-1.57441	-1.60285		0.912655	0.807219	-0.661759	-0.690194		1.24905	1.03818	-1.89977	-1.95664		N	N	N	N	N
si034429m|pacid:19684636	Si034429m	10.3.1.3.1	cell wall.hemicellulose synthesis.xyloglucan.galactosyltransferase.GT47	exostosin, putative, expressed	glycosyltransferase family protein 47	3.95892	2.60772	2.76588	3.70456	5.61823	3.25927		-0.602316	-0.517369	-0.095804		-0.50501	-1.10733	-1.02238	-0.600814		0.561115	-0.643516	-0.473623	0.369507		N	N	N	N	N
si034744m|pacid:19685868	Si034744m	10.3.1.3.1	cell wall.hemicellulose synthesis.xyloglucan.galactosyltransferase.GT47	xyloglucan galactosyltransferase KATAMARI1, putative, expressed	Exostosin family protein	0.113585	0.101446	0.0057936	0.0163343	0.198404	0.0592897		-0.16307	-4.29317	-2.7978		-0.804665	-0.967735	-5.09784	-3.60246		1.87585	1.54971	-6.7105	-3.71975		N	N	N	N	N
si035153m|pacid:19681892	Si035153m	10.3.1.3.1	cell wall.hemicellulose synthesis.xyloglucan.galactosyltransferase.GT47	exostosin family domain containing protein, expressed	Exostosin family protein	0.05728	0.0660467	0.070175	0.00401646	0.234384	0.0493795		0.205456	0.292925	-3.83403		-2.03277	-1.82731	-1.73984	-5.8668		0.428236	0.839147	1.01409	-7.23983		N	N	N	N	N
si035588m|pacid:19681902	Si035588m	10.3.1.3.1	cell wall.hemicellulose synthesis.xyloglucan.galactosyltransferase.GT47	exostosin family domain containing protein, expressed	exostosin family protein	5.26274	7.01964	3.35713	1.84006	2.44281	4.36989		0.415584	-0.648585	-1.51606		1.10727	1.52286	0.458688	-0.408788		0.536432	1.3676	-0.760739	-2.49569		N	N	N	N	N
si035637m|pacid:19684014	Si035637m	10.3.1.3.1	cell wall.hemicellulose synthesis.xyloglucan.galactosyltransferase.GT47	exostosin family domain containing protein, expressed	Exostosin family protein	2.66503	2.91777	1.91209	1.53836	1.4565	2.25831		0.130714	-0.479	-0.792756		0.871649	1.00236	0.392649	0.0788927		0.477812	0.73924	-0.480187	-1.1077		N	N	N	N	N
si035828m|pacid:19681411	Si035828m	10.3.1.3.1	cell wall.hemicellulose synthesis.xyloglucan.galactosyltransferase.GT47	exostosin family domain containing protein, expressed	FRA8 homolog	8.33803	9.13893	30.0188	19.8938	8.21757	16.8474		0.132319	1.84809	1.25454		0.0209959	0.153315	1.86908	1.27554		-2.02949	-1.76486	1.66668	0.479592		N	N	N	N	N
si038531m|pacid:19680854	Si038531m	10.3.1.3.1	cell wall.hemicellulose synthesis.xyloglucan.galactosyltransferase.GT47	exostosin family domain containing protein, expressed	Exostosin family protein	0	0	0	0	0.0164357	0		0	0	0		-0.71683	-0.71683	-0.71683	-0.71683		0	0	0	0		N	N	N	N	N
si038964m|pacid:19685646	Si038964m	10.3.1.3.1	cell wall.hemicellulose synthesis.xyloglucan.galactosyltransferase.GT47	xyloglucan galactosyltransferase KATAMARI1, putative, expressed	Exostosin family protein	0	0	0	0	0.014175	0		0	0	0		-0.503349	-0.503349	-0.503349	-0.503349		0	0	0	0		N	N	N	N	N
si039123m|pacid:19679602	Si039123m	10.3.1.3.1	cell wall.hemicellulose synthesis.xyloglucan.galactosyltransferase.GT47	exostosin family domain containing protein, expressed	Exostosin family protein	0	0	0	0	0	0		0	0	0		0	0	0	0		0	0	0	0		N	N	N	N	N
si039200m|pacid:19684193	Si039200m	10.3.1.3.1	cell wall.hemicellulose synthesis.xyloglucan.galactosyltransferase.GT47	exostosin family domain containing protein, expressed	Exostosin family protein	0	0	0	0	0.0611315	0		0	0	0		-2.61192	-2.61192	-2.61192	-2.61192		0	0	0	0		N	N	N	N	N
si039377m|pacid:19681191	Si039377m	10.3.1.3.1	cell wall.hemicellulose synthesis.xyloglucan.galactosyltransferase.GT47	exostosin family domain containing protein, expressed	Exostosin family protein	0.00600455	0.00646061	0	0	0.0791094	0.00311629		0.00929071	0	0		-3.71972	-3.61411	-2.98385	-2.98385		0.00863683	0.00929071	0	0		N	N	N	N	N
si000669m|pacid:19678701	Si000669m	10.3.2.1	cell wall.hemicellulose synthesis.glucuronoxylan.GT8	glycosyl transferase 8, putative, expressed	plant glycogenin-like starch initiation protein 1	54.2772	70.4112	122.742	116.519	52.96	90.9873		0.375456	1.17721	1.10214		0.0354454	0.410902	1.21266	1.13759		-1.49063	-0.739721	0.863788	0.713646		N	N	N	N	N
si001402m|pacid:19673924	Si001402m	10.3.2.1	cell wall.hemicellulose synthesis.glucuronoxylan.GT8	glycosyl transferase 8 domain containing protein, putative, expressed	galacturonosyltransferase 15	1.67711	5.64239	3.27774	1.09561	4.86776	2.92321		1.75033	0.966721	-0.614246		-1.53728	0.213049	-0.570555	-2.15152		-1.60315	1.8975	0.330294	-2.83164		N	N	N	N	N
si004468m|pacid:19674811	Si004468m	10.3.2.1	cell wall.hemicellulose synthesis.glucuronoxylan.GT8	glycosyl transferase 8, putative, expressed	plant glycogenin-like starch initiation protein 1	0.0346277	0.0217144	0.224065	0.00757587	0.110524	0.0719956		-0.673276	2.69391	-2.19244		-1.67436	-2.34763	1.01956	-3.8668		-2.11196	-3.45851	3.27587	-6.49685		N	N	N	N	N
si006285m|pacid:19702819	Si006285m	10.3.2.1	cell wall.hemicellulose synthesis.glucuronoxylan.GT8	glycosyl transferase 8 domain containing protein, putative, expressed	Nucleotide-diphospho-sugar transferases superfamily protein	13.647	23.7111	17.0192	7.08461	9.59264	15.3655		0.796979	0.318581	-0.94582		0.508581	1.30556	0.827162	-0.437239		-0.342219	1.25174	0.294943	-2.23386		N	N	N	N	N
si006389m|pacid:19705494	Si006389m	10.3.2.1	cell wall.hemicellulose synthesis.glucuronoxylan.GT8	glycosyl transferase 8 domain containing protein, putative, expressed	glucosyl transferase family 8	19.5378	18.3888	9.0596	3.32537	9.7017	12.5779		-0.0874445	-1.10875	-2.55468		1.00996	0.922516	-0.0987907	-1.54472		1.27076	1.09587	-0.946743	-3.83861		N	N	N	N	N
si007854m|pacid:19702984	Si007854m	10.3.2.1	cell wall.hemicellulose synthesis.glucuronoxylan.GT8	glycosyl transferase family 8, putative, expressed	galacturonosyltransferase 3	4.14919	3.76057	1.35916	3.66123	5.06219	3.23254		-0.141877	-1.61011	-0.1805		-0.286932	-0.428809	-1.89705	-0.467432		0.720324	0.436569	-2.4999	0.359323		N	N	N	N	N
si009553m|pacid:19695641	Si009553m	10.3.2.1	cell wall.hemicellulose synthesis.glucuronoxylan.GT8	glycosyl transferase, family 8, putative, expressed	galacturonosyltransferase 7	23.5416	17.1723	16.0072	16.9106	11.1596	18.4079		-0.455132	-0.556494	-0.477286		1.07693	0.621797	0.520434	0.599642		0.709774	-0.200489	-0.403214	-0.244798		N	N	N	N	N
si009589m|pacid:19695572	Si009589m	10.3.2.1	cell wall.hemicellulose synthesis.glucuronoxylan.GT8	glycosyl transferase 8 domain containing protein, putative, expressed	plant glycogenin-like starch initiation protein 6	18.9915	23.3144	10.9861	11.0415	12.8211	16.0833		0.295867	-0.789673	-0.782421		0.566829	0.862696	-0.222844	-0.215592		0.479569	1.0713	-1.09978	-1.08527		N	N	N	N	N
si009595m|pacid:19695603	Si009595m	10.3.2.1	cell wall.hemicellulose synthesis.glucuronoxylan.GT8	glycosyl transferase 8 domain containing protein, putative, expressed	galacturonosyltransferase 10	18.7027	28.1388	19.319	13.0992	11.658	19.8149		0.589312	0.0467735	-0.513765		0.681929	1.27124	0.728702	0.168164		-0.166681	1.01194	-0.0731341	-1.19421		N	N	N	N	N
si010456m|pacid:19696864	Si010456m	10.3.2.1	cell wall.hemicellulose synthesis.glucuronoxylan.GT8	glycosyl transferase 8 domain containing protein, putative, expressed	Nucleotide-diphospho-sugar transferases superfamily protein	16.1308	14.919	19.9883	22.722	5.71108	18.44		-0.112665	0.309337	0.494271		1.49798	1.38532	1.80732	1.99226		-0.386045	-0.611376	0.232629	0.602497		N	N	N	N	N
si012092m|pacid:19695776	Si012092m	10.3.2.1	cell wall.hemicellulose synthesis.glucuronoxylan.GT8	glycosyl transferase 8 domain containing protein, putative, expressed	galacturonosyltransferase-like 4	6.32863	9.13154	12.5283	17.7188	5.43521	11.4268		0.528965	0.985226	1.48532		0.219558	0.748522	1.20478	1.70487		-1.70492	-0.646988	0.265534	1.26571		N	N	N	N	N
si015690m|pacid:19692940	Si015690m	10.3.2.1	cell wall.hemicellulose synthesis.glucuronoxylan.GT8	glycosyl transferase 8 domain containing protein, putative, expressed	galacturonosyltransferase 4	0.775675	0.758587	0.513161	0.414352	0.110684	0.615444		-0.0321377	-0.59604	-0.904597		2.809	2.77686	2.21296	1.9044		0.667651	0.603376	-0.52443	-1.14154		N	N	N	N	N
si017541m|pacid:19688184	Si017541m	10.3.2.1	cell wall.hemicellulose synthesis.glucuronoxylan.GT8	glycosyl transferase 8 domain containing protein, putative, expressed	glucosyl transferase family 8	6.40314	12.8258	40.1381	8.0104	12.7995	16.8444		1.0022	2.64812	0.323094		-0.999235	0.00296189	1.64889	-0.676141		-2.79083	-0.786435	2.50541	-2.14464		N	N	N	N	N
si021461m|pacid:19698408	Si021461m	10.3.2.1	cell wall.hemicellulose synthesis.glucuronoxylan.GT8	glycosyl transferase 8, putative, expressed	plant glycogenin-like starch initiation protein 2	18.3675	11.458	164.61	233.221	18.5875	106.914		-0.680797	3.16382	3.66647		-0.0171735	-0.697971	3.14665	3.64929		-5.08244	-6.44404	1.2452	2.25049		SS	N	N	N	N
si021466m|pacid:19699825	Si021466m	10.3.2.1	cell wall.hemicellulose synthesis.glucuronoxylan.GT8	glycosyl transferase, family 8, putative, expressed	galacturonosyltransferase 7	13.5782	6.51797	1.02802	1.38284	4.34054	5.62676		-1.0588	-3.72335	-3.29559		1.64535	0.586549	-2.078	-1.65024		2.54183	0.424238	-4.90486	-4.04935		N	N	N	N	N
si021715m|pacid:19697975	Si021715m	10.3.2.1	cell wall.hemicellulose synthesis.glucuronoxylan.GT8	glycosyl transferase 8 domain containing protein, putative, expressed	galacturonosyltransferase 13	15.7924	30.7823	32.5769	30.1899	13.0766	27.3354		0.962876	1.04462	0.934841		0.272238	1.23511	1.31686	1.20708		-1.58309	0.342666	0.50616	0.286596		N	N	N	N	N
si026080m|pacid:19708696	Si026080m	10.3.2.1	cell wall.hemicellulose synthesis.glucuronoxylan.GT8	glycosyl transferase, family 8, putative, expressed	galacturonosyltransferase 7	23.6053	22.3687	10.1532	6.45818	7.07256	15.6463		-0.0776259	-1.21718	-1.86991		1.7388	1.66118	0.521629	-0.131106		1.18657	1.03132	-1.24778	-2.55325		N	N	N	N	N
si029123m|pacid:19710381	Si029123m	10.3.2.1	cell wall.hemicellulose synthesis.glucuronoxylan.GT8	glycosyl transferase family 8, putative, expressed	galacturonosyltransferase 1	25.464	24.9767	23.0856	25.0328	13.468	24.6398		-0.0278754	-0.141464	-0.0246393		0.918923	0.891048	0.77746	0.894284		0.0949385	0.0391878	-0.187989	0.04566		N	N	N	N	N
si029152m|pacid:19713769	Si029152m	10.3.2.1	cell wall.hemicellulose synthesis.glucuronoxylan.GT8	glycosyl transferase 8 domain containing protein, putative, expressed	galacturonosyltransferase 4	13.1996	13.8196	7.06964	6.43392	10.7423	10.1307		0.0662196	-0.900788	-1.03673		0.29719	0.36341	-0.603598	-0.739536		0.763526	0.895965	-1.03805	-1.30993		N	N	N	N	N
si030368m|pacid:19710664	Si030368m	10.3.2.1	cell wall.hemicellulose synthesis.glucuronoxylan.GT8	glycosyl transferase 8 domain containing protein, putative, expressed	galacturonosyltransferase-like 4	0.275388	0.0554578	0.54964	0.250198	0.097438	0.282671		-2.312	0.99702	-0.138395		1.49891	-0.813093	2.49593	1.36051		-0.0753143	-4.69932	1.91872	-0.352105		N	N	N	N	N
si034817m|pacid:19684759	Si034817m	10.3.2.1	cell wall.hemicellulose synthesis.glucuronoxylan.GT8	glycosyl transferase 8, putative, expressed	plant glycogenin-like starch initiation protein 3	6.54529	9.38808	105.552	90.4446	17.2119	52.9826		0.520373	4.01136	3.78851		-1.39488	-0.874507	2.61648	2.39363		-6.03398	-4.99324	1.98874	1.54303		SS	N	N	N	N
si034955m|pacid:19682057	Si034955m	10.3.2.1	cell wall.hemicellulose synthesis.glucuronoxylan.GT8	glycosyl transferase 8 domain containing protein, putative, expressed	galacturonosyltransferase 14	35.9469	52.5475	71.7233	63.1589	23.4365	55.8442		0.547754	0.996574	0.813118		0.617114	1.16487	1.61369	1.43023		-1.27108	-0.175569	0.722072	0.35516		N	N	N	N	N
si035034m|pacid:19684872	Si035034m	10.3.2.1	cell wall.hemicellulose synthesis.glucuronoxylan.GT8	glycosyl transferase 8 domain containing protein, putative, expressed	galacturonosyltransferase 11	21.1642	55.2331	112.119	57.7239	17.7003	61.5601		1.3839	2.40533	1.44754		0.257857	1.64176	2.66319	1.7054		-3.08074	-0.312926	1.72993	-0.185655		SS	N	N	N	N
si035436m|pacid:19683735	Si035436m	10.3.2.1	cell wall.hemicellulose synthesis.glucuronoxylan.GT8	glycosyl transferase 8 domain containing protein, putative, expressed	Nucleotide-diphospho-sugar transferases superfamily protein	1.50732	0.884272	1.17804	4.41602	4.69451	1.99641		-0.769425	-0.355602	1.55076		-1.63899	-2.40841	-1.99459	-0.0882288		-0.810845	-2.3497	-1.52205	2.29067		N	N	N	N	N
si036413m|pacid:19685072	Si036413m	10.3.2.1	cell wall.hemicellulose synthesis.glucuronoxylan.GT8	glycosyl transferase 8 domain containing protein, putative, expressed	galacturonosyltransferase-like 2	0.751365	1.65961	0.264023	0.539745	0.20133	0.803686		1.14326	-1.50885	-0.477236		1.89995	3.04321	0.391101	1.42271		-0.194235	2.09228	-3.21193	-1.14871		N	N	N	N	N
si039250m|pacid:19683787	Si039250m	10.3.2.1	cell wall.hemicellulose synthesis.glucuronoxylan.GT8	glycosyl transferase 8 domain containing protein, putative, expressed	galacturonosyltransferase-like 7	8.6556	11.3183	41.485	36.5691	13.476	24.507		0.386948	2.26088	2.07892		-0.638685	-0.251736	1.6222	1.44024		-3.00298	-2.22908	1.51879	1.15486		N	N	N	N	N
si040204m|pacid:19681899	Si040204m	10.3.2.1	cell wall.hemicellulose synthesis.glucuronoxylan.GT8	glycosyl transferase 8 domain containing protein, putative, expressed	galacturonosyltransferase-like 4	0.373483	0.308667	0.482668	0.315094	0.109571	0.369978		-0.274992	0.369989	-0.245262		1.76918	1.49418	2.13916	1.52391		0.0272071	-0.522778	0.767185	-0.463317		N	N	N	N	N
si009922m|pacid:19695410	Si009922m	10.3.2.2	cell wall.hemicellulose synthesis.glucuronoxylan.GT34	glycosyltransferase 34, putative, expressed	Galactosyl transferase GMA12/MNN10 family protein	0	0.0303218	0	0	0	0.00758045		0.043095	0	0		0	0.043095	0	0		0	0.043095	0	0		N	N	N	N	N
si012801m|pacid:19696662	Si012801m	10.3.2.2	cell wall.hemicellulose synthesis.glucuronoxylan.GT34	glycosyltransferase 34, putative, expressed	xyloglucan xylosyltransferase 5	0	0	0	0	0.101009	0		0	0	0		-3.33641	-3.33641	-3.33641	-3.33641		0	0	0	0		N	N	N	N	N
si017087m|pacid:19689140	Si017087m	10.3.2.2	cell wall.hemicellulose synthesis.glucuronoxylan.GT34	glycosyltransferase 34, putative, expressed	Galactosyl transferase GMA12/MNN10 family protein	26.9767	52.768	34.6224	32.5437	18.4792	36.7277		0.96795	0.359994	0.270663		0.545813	1.51376	0.905807	0.816476		-0.89031	1.04559	-0.170322	-0.348983		N	N	N	N	N
si019389m|pacid:19687342	Si019389m	10.3.2.2	cell wall.hemicellulose synthesis.glucuronoxylan.GT34	glycosyltransferase 34, putative, expressed	Galactosyl transferase GMA12/MNN10 family protein	0	0.00967085	0.0253434	0.0550897	0.0236837	0.022526		0.0138851	0.0361072	0.0773657		-1.24389	-1.29218	0.0977164	1.21789		-1.17159	-2.43975	0.340039	2.58039		N	N	N	N	N
si026397m|pacid:19707812	Si026397m	10.3.2.2	cell wall.hemicellulose synthesis.glucuronoxylan.GT34	glycosyltransferase 34, putative, expressed	Galactosyl transferase GMA12/MNN10 family protein	0	0	0	0	0.0668961	0		0	0	0		-2.74192	-2.74192	-2.74192	-2.74192		0	0	0	0		N	N	N	N	N
si026788m|pacid:19708703	Si026788m	10.3.2.2	cell wall.hemicellulose synthesis.glucuronoxylan.GT34	glycosyltransferase 34, putative, expressed	Galactosyl transferase GMA12/MNN10 family protein	0.30793	0.352708	0.0156998	0.0521391	0.250038	0.182119		0.19587	-4.29378	-2.56217		0.300457	0.496327	-3.99332	-2.26171		1.51544	1.90718	-7.07212	-3.60889		N	N	N	N	N
si027422m|pacid:19707743	Si027422m	10.3.2.2	cell wall.hemicellulose synthesis.glucuronoxylan.GT34	glycosyltransferase 34, putative, expressed	Galactosyl transferase GMA12/MNN10 family protein	0.0070611	0	0	0	0	0.00176528		0	0	0		0.0101512	0	0	0		0.0101512	0	0	0		N	N	N	N	N
si027576m|pacid:19708880	Si027576m	10.3.2.2	cell wall.hemicellulose synthesis.glucuronoxylan.GT34	glycosyltransferase 34, putative, expressed	Galactosyl transferase GMA12/MNN10 family protein	1.69674	0.580737	0.225361	0.323534	1.45483	0.706592		-1.54681	-2.91245	-2.39077		0.221908	-1.3249	-2.69054	-2.16887		2.52763	-0.565986	-3.29728	-2.25392		N	N	N	N	N
si027617m|pacid:19706925	Si027617m	10.3.2.2	cell wall.hemicellulose synthesis.glucuronoxylan.GT34	glycosyltransferase 34, putative, expressed	Galactosyl transferase GMA12/MNN10 family protein	0	0	0	0	0.034352	0		0	0	0		-1.7804	-1.7804	-1.7804	-1.7804		0	0	0	0		N	N	N	N	N
si028029m|pacid:19708860	Si028029m	10.3.2.2	cell wall.hemicellulose synthesis.glucuronoxylan.GT34	glycosyltransferase 34, putative, expressed	Galactosyl transferase GMA12/MNN10 family protein	0.0499786	0.0485091	0.00838921	0	0.0845471	0.0267192		-0.0430548	-2.5747	-2.32131		-0.758444	-0.801499	-3.33315	-3.07976		1.80686	1.72075	-3.34254	-1.41788		N	N	N	N	N
si028282m|pacid:19706870	Si028282m	10.3.2.2	cell wall.hemicellulose synthesis.glucuronoxylan.GT34	glycosyltransferase 34, putative, expressed	Galactosyl transferase GMA12/MNN10 family protein	0	0	0	0	0.38048	0		0	0	0		-5.24975	-5.24975	-5.24975	-5.24975		0	0	0	0		N	N	N	N	N
si035653m|pacid:19682188	Si035653m	10.3.2.2	cell wall.hemicellulose synthesis.glucuronoxylan.GT34	glycosyltransferase 34, putative, expressed	xylosyltransferase 1	40.0063	65.8677	15.9328	10.8159	17.5066	33.1557		0.719343	-1.32823	-1.88708		1.19233	1.91167	-0.135896	-0.694745		0.541945	1.98063	-2.11451	-3.23221		N	N	N	N	N
si038629m|pacid:19682585	Si038629m	10.3.2.2	cell wall.hemicellulose synthesis.glucuronoxylan.GT34	glycosyltransferase 34, putative, expressed	xylosyltransferase 1	0	0	0	0	0	0		0	0	0		0	0	0	0		0	0	0	0		N	N	N	N	N
si038774m|pacid:19685527	Si038774m	10.3.2.2	cell wall.hemicellulose synthesis.glucuronoxylan.GT34	glycosyltransferase 34, putative, expressed	xylosyltransferase 1	0.00644587	0	0	0	0.0509542	0.00161147		0	0	0		-2.98276	-2.3492	-2.3492	-2.3492		0.00926958	0	0	0		N	N	N	N	N
si039147m|pacid:19680365	Si039147m	10.3.2.2	cell wall.hemicellulose synthesis.glucuronoxylan.GT34	glycosyltransferase 34, putative, expressed	xylosyltransferase 1	0.0522949	0.00715865	0	0	0.0350628	0.0148634		-2.86891	-2.38667	-2.38667		0.576732	-2.29218	-1.80994	-1.80994		3.62981	-2.10801	-0.571764	-0.571764		N	N	N	N	N
si000109m|pacid:19676612	Si000109m	10.3.5.1	cell wall.hemicellulose synthesis.galactomannan.GT31	mitotic checkpoint family protein, putative, expressed	mitotic checkpoint family protein	17.3524	11.6327	6.81127	10.9432	7.57092	11.6849		-0.576943	-1.34914	-0.665099		1.19659	0.61965	-0.152546	0.531493		1.14098	-0.0129083	-1.5573	-0.189221		N	N	N	N	N
si000775m|pacid:19675486	Si000775m	10.3.5.1	cell wall.hemicellulose synthesis.galactomannan.GT31	galactosyltransferase family 31 protein, putative, expressed	Galactosyltransferase family protein	13.3663	10.9312	7.64916	7.39326	9.04078	9.83498		-0.290152	-0.805229	-0.854321		0.564083	0.273931	-0.241145	-0.290238		0.885216	0.304912	-0.725241	-0.823426		N	N	N	N	N
si001068m|pacid:19674816	Si001068m	10.3.5.1	cell wall.hemicellulose synthesis.galactomannan.GT31	galactosyltransferase family 31 protein, putative, expressed	Protein of unknown function (DUF604)	0.0231609	0	0.0228377	0	0.452479	0.0114997		-1.21169	-0.0202728	-1.21169		-4.28809	-5.49978	-4.30836	-5.49978		2.0202	-0.201591	1.97966	-0.201591		N	N	N	N	N
si006587m|pacid:19702849	Si006587m	10.3.5.1	cell wall.hemicellulose synthesis.galactomannan.GT31	galactosyltransferase family 31 protein, putative, expressed	Galactosyltransferase family protein	19.1851	15.4102	7.17659	3.84174	5.39184	11.4034		-0.316101	-1.41862	-2.32016		1.83114	1.51504	0.41252	-0.489019		1.50104	0.868841	-1.33619	-3.13927		N	N	N	N	N
si006727m|pacid:19703498	Si006727m	10.3.5.1	cell wall.hemicellulose synthesis.galactomannan.GT31	galactosyltransferase family 31 protein, putative, expressed	Galactosyltransferase family protein	17.5926	28.9069	18.3761	13.0618	9.92318	19.4843		0.716441	0.0628553	-0.429622		0.826098	1.54254	0.888953	0.396476		-0.294685	1.1382	-0.168975	-1.15393		N	N	N	N	N
si009822m|pacid:19695803	Si009822m	10.3.5.1	cell wall.hemicellulose synthesis.galactomannan.GT31	galactosyltransferase family 31 protein, putative, expressed	Protein of unknown function (DUF604)	8.82286	6.13179	6.65668	2.1164	5.50524	5.93193		-0.524938	-0.406442	-2.05964		0.680439	0.155502	0.273997	-1.3792		1.14549	0.0956126	0.332604	-2.97379		N	N	N	N	N
si013323m|pacid:19692422	Si013323m	10.3.5.1	cell wall.hemicellulose synthesis.galactomannan.GT31	galactosyltransferase family 31 protein, putative, expressed	Galactosyltransferase family protein	7.82877	8.07693	5.52518	5.34055	7.03753	6.69286		0.0450223	-0.502763	-0.551796		0.153717	0.198739	-0.349046	-0.398079		0.452325	0.54237	-0.553201	-0.651267		N	N	N	N	N
si013912m|pacid:19691943	Si013912m	10.3.5.1	cell wall.hemicellulose synthesis.galactomannan.GT31	galactosyltransferase family 31 protein, putative, expressed	Galactosyltransferase family protein	31.6565	25.927	24.7532	7.63353	15.1514	22.4926		-0.288044	-0.354886	-2.05208		1.06305	0.775005	0.708164	-0.989028		0.986106	0.410017	0.276335	-3.11805		N	N	N	N	N
si014017m|pacid:19691990	Si014017m	10.3.5.1	cell wall.hemicellulose synthesis.galactomannan.GT31	galactosyltransferase family 31 protein, putative, expressed	Galactosyltransferase family protein	45.7364	67.6347	64.2047	43.187	22.5315	55.1907		0.564421	0.489336	-0.0827461		1.0214	1.58582	1.51074	0.938654		-0.542165	0.586676	0.436508	-0.707657		N	N	N	N	N
si014253m|pacid:19691319	Si014253m	10.3.5.1	cell wall.hemicellulose synthesis.galactomannan.GT31	galactosyltransferase family 31 protein, putative, expressed	Protein of unknown function (DUF604)	3.22882	2.29855	9.41242	10.2276	6.95493	6.29186		-0.490285	1.54356	1.66339		-1.10703	-1.59731	0.436531	0.556365		-1.92495	-2.90552	1.16216	1.40183		N	N	N	N	N
si017391m|pacid:19687389	Si017391m	10.3.5.1	cell wall.hemicellulose synthesis.galactomannan.GT31	galactosyltransferase family 31 protein, putative, expressed	Galactosyltransferase family protein	62.4171	71.126	221.91	243.482	57.4077	149.734		0.188436	1.82996	1.9638		0.120696	0.309133	1.95066	2.0845		-2.52477	-2.1479	1.13515	1.40283		N	N	N	N	N
si017427m|pacid:19686692	Si017427m	10.3.5.1	cell wall.hemicellulose synthesis.galactomannan.GT31	galactosyltransferase family 31 protein, putative, expressed	Galactosyltransferase family protein	45.6518	37.5903	62.7935	79.3345	25.9814	56.3425		-0.280311	0.459944	0.797276		0.813191	0.53288	1.27313	1.61047		-0.607105	-1.16773	0.312783	0.987447		N	N	N	N	N
si019093m|pacid:19687286	Si019093m	10.3.5.1	cell wall.hemicellulose synthesis.galactomannan.GT31	galactosyltransferase family 31 protein, putative, expressed	Protein of unknown function (DUF604)	0	0	0	0	0	0		0	0	0		0	0	0	0		0	0	0	0		N	N	N	N	N
si019638m|pacid:19687597	Si019638m	10.3.5.1	cell wall.hemicellulose synthesis.galactomannan.GT31	hypro1, putative, expressed	Galactosyltransferase family protein	0	0	0	0	0.0473674	0		0	0	0		-2.24389	-2.24389	-2.24389	-2.24389		0	0	0	0		N	N	N	N	N
si019701m|pacid:19689581	Si019701m	10.3.5.1	cell wall.hemicellulose synthesis.galactomannan.GT31	hypro1, putative, expressed	Galactosyltransferase family protein	0.0306986	0.0724404	0	0.0221916	0.887319	0.0313326		1.23862	-1.61817	-0.46816		-4.85321	-3.61459	-6.47138	-5.32137		-0.0589865	2.41826	-1.64767	-0.995307		N	N	N	N	N
si022377m|pacid:19701982	Si022377m	10.3.5.1	cell wall.hemicellulose synthesis.galactomannan.GT31	galactosyltransferase family 31 protein, putative, expressed	Galactosyltransferase family protein	14.2384	23.7711	27.2388	15.2255	8.40293	20.1184		0.739421	0.935873	0.0966996		0.760824	1.50025	1.6967	0.857523		-0.997461	0.481382	0.874286	-0.804062		N	N	N	N	N
si022442m|pacid:19699309	Si022442m	10.3.5.1	cell wall.hemicellulose synthesis.galactomannan.GT31	hypro1, putative, expressed	Galactosyltransferase family protein	0.036967	0.249694	0.809871	0.267866	1.19933	0.3411		2.75585	4.45338	2.8572		-5.01984	-2.26399	-0.566459	-2.16264		-6.41177	-0.900063	2.495	-0.697361		N	N	N	N	N
si024836m|pacid:19702165	Si024836m	10.3.5.1	cell wall.hemicellulose synthesis.galactomannan.GT31	galactosyltransferase family 31 protein, putative, expressed	Galactosyltransferase family protein	0	0	0	0.00864066	0.0189705	0.00216016		0	0	0.0124123		-0.923759	-0.923759	-0.923759	-1.13455		0	0	0	0.0124123		N	N	N	N	N
si029173m|pacid:19713101	Si029173m	10.3.5.1	cell wall.hemicellulose synthesis.galactomannan.GT31	galactosyltransferase family 31 protein, putative, expressed	Galactosyltransferase family protein	1.45805	0.87033	1.00485	1.67832	1.49786	1.25289		-0.744403	-0.537056	0.202984		-0.0388668	-0.78327	-0.575923	0.164117		0.43756	-1.05125	-0.636552	0.843528		N	N	N	N	N
si029833m|pacid:19709441	Si029833m	10.3.5.1	cell wall.hemicellulose synthesis.galactomannan.GT31	galactosyltransferase family 31 protein, putative, expressed	Galactosyltransferase family protein	13.4208	13.0693	9.03725	2.84182	10.9263	9.5923		-0.0382958	-0.57052	-2.23959		0.296669	0.258373	-0.273851	-1.94292		0.969054	0.892462	-0.171986	-3.51012		N	N	N	N	N
si030109m|pacid:19713171	Si030109m	10.3.5.1	cell wall.hemicellulose synthesis.galactomannan.GT31	galactosyltransferase family 31 protein, putative, expressed	Galactosyltransferase family protein	0.065242	0.0205653	0.0149414	0.0559287	3.19987	0.0391693		-1.66559	-2.12649	-0.222212		-5.61607	-7.28166	-7.74256	-5.83828		1.47215	-1.85903	-2.78082	1.02773		N	N	N	N	N
si030530m|pacid:19710062	Si030530m	10.3.5.1	cell wall.hemicellulose synthesis.galactomannan.GT31	hypro1, putative, expressed	Galactosyltransferase family protein	0	0	0.0183359	0.0380243	1.16105	0.0140901		0	0.0262136	0.0538403		-6.85929	-6.85929	-5.98462	-4.93237		-0.494679	-0.494679	0.759991	2.86449		N	N	N	N	N
si034594m|pacid:19680636	Si034594m	10.3.5.1	cell wall.hemicellulose synthesis.galactomannan.GT31	galactosyltransferase family 31 protein, putative, expressed	Galactosyltransferase family protein	7.01064	3.66595	3.60727	3.3209	4.98434	4.40119		-0.935362	-0.958641	-1.07797		0.492143	-0.443218	-0.466498	-0.585828		1.34331	-0.527417	-0.573975	-0.812635		N	N	N	N	N
si034678m|pacid:19680512	Si034678m	10.3.5.1	cell wall.hemicellulose synthesis.galactomannan.GT31	galactosyltransferase family 31 protein, putative, expressed	Galactosyltransferase family protein	4.3216	2.34499	0.745825	0.339285	2.0007	1.93792		-0.881984	-2.53466	-3.671		1.11106	0.229078	-1.42359	-2.55994		2.31411	0.550138	-2.75521	-5.02789		N	N	N	N	N
si034769m|pacid:19679971	Si034769m	10.3.5.1	cell wall.hemicellulose synthesis.galactomannan.GT31	galactosyltransferase family 31 protein, putative, expressed	Galactosyltransferase family protein	1.9562	0.847356	2.32905	0.487071	1.38826	1.40492		-1.20701	0.251684	-2.00585		0.494782	-0.712233	0.746466	-1.51107		0.955137	-1.45889	1.45851	-3.05656		N	N	N	N	N
si035212m|pacid:19681773	Si035212m	10.3.5.1	cell wall.hemicellulose synthesis.galactomannan.GT31	galactosyltransferase family 31 protein, putative, expressed	Protein of unknown function (DUF604)	3.37385	4.18318	7.36134	5.30637	4.21314	5.05619		0.310205	1.12557	0.653331		-0.320501	-0.0102955	0.805073	0.33283		-1.16731	-0.546898	1.08384	0.139353		N	N	N	N	N
si035456m|pacid:19685768	Si035456m	10.3.5.1	cell wall.hemicellulose synthesis.galactomannan.GT31	galactosyltransferase family 31 protein, putative, expressed	Protein of unknown function (DUF604)	6.90306	10.4566	9.06464	5.71718	5.12517	8.03537		0.599104	0.393013	-0.271933		0.429638	1.02874	0.822651	0.157705		-0.438255	0.759953	0.347772	-0.982121		N	N	N	N	N
si036099m|pacid:19681167	Si036099m	10.3.5.1	cell wall.hemicellulose synthesis.galactomannan.GT31	galactosyltransferase family 31 protein, putative, expressed	Galactosyltransferase family protein	28.6772	58.3594	76.8972	73.4413	22.415	59.3438		1.02506	1.42303	1.35669		0.35544	1.3805	1.77847	1.71213		-2.09839	-0.0482622	0.747669	0.614989		N	N	N	N	N
si039269m|pacid:19683732	Si039269m	10.3.5.1	cell wall.hemicellulose synthesis.galactomannan.GT31	galactosyltransferase family 31 protein, putative, expressed	Protein of unknown function (DUF604)	0	0	0.00813577	0	0	0.00203394		0	0.0116899	0		0	0	0.0116899	0		0	0	0.0116899	0		N	N	N	N	N
si040142m|pacid:19683315	Si040142m	10.3.5.1	cell wall.hemicellulose synthesis.galactomannan.GT31	galactosyltransferase family 31 protein, putative, expressed	Protein of unknown function (DUF604)	0.00548143	0.0196413	0.0409964	0.96425	0.0288869	0.257592		0.0280618	0.057965	0.973979		-2.39779	-0.556523	0.505079	5.06092		-11.1088	-7.42625	-5.30304	3.80864		N	N	N	N	N
si017632m|pacid:19686568	Si017632m	10.4.3.6	cell wall.pectin synthesis.rhamnogalacturonan II.Xylose Transferase with Fucose Acceptor	alpha 1,3-xylosyltransferase, putative, expressed	Nucleotide-diphospho-sugar transferase family protein	2.59569	3.79015	1.06299	1.45707	2.54595	2.22648		0.546136	-1.28799	-0.833046		0.0279131	0.574049	-1.26007	-0.805132		0.442713	1.53498	-2.13326	-1.22338		N	N	N	N	N
si022588m|pacid:19701399	Si022588m	10.4.3.6	cell wall.pectin synthesis.rhamnogalacturonan II.Xylose Transferase with Fucose Acceptor	alpha 1,3-xylosyltransferase, putative, expressed	Nucleotide-diphospho-sugar transferase family protein	3.50346	4.14554	2.24196	2.37753	2.43072	3.06712		0.242779	-0.644022	-0.559318		0.527398	0.770177	-0.116624	-0.0319193		0.383791	0.869349	-0.904253	-0.734845		N	N	N	N	N
si001890m|pacid:19678024	Si001890m	10.5	cell wall.cell wall proteins	expressed protein	expressed protein	5.63066	5.34648	3.46048	4.92945	1.7996	4.84177		-0.074716	-0.702334	-0.191879		1.64563	1.57091	0.943291	1.45375		0.435543	0.286111	-0.969125	0.0517845		N	N	N	N	N
si017476m|pacid:19690510	Si017476m	10.5	cell wall.cell wall proteins	expressed protein	expressed protein	1.01763	0.881119	0.352788	0.744885	0.806359	0.749105		-0.207804	-1.52834	-0.450122		0.335719	0.127915	-1.19262	-0.114403		0.883944	0.468335	-2.17273	-0.016301		N	N	N	N	N
si002509m|pacid:19673822	Si002509m	10.5.1.1	cell wall.cell wall proteins.AGPs.AGP	fasciclin domain containing protein, expressed	FASCICLIN-like arabinogalactan-protein 11	134.757	152.017	1630.34	631.775	72.5947	637.222		0.173877	3.59674	2.22906		0.89242	1.0663	4.48916	3.12147		-4.48288	-4.13513	2.71061	-0.0247693		SS	N	N	TZ	N
si003976m|pacid:19676863	Si003976m	10.5.1.1	cell wall.cell wall proteins.AGPs.AGP	fasciclin-like arabinogalactan protein, putative, expressed	Fasciclin-like arabinogalactan family protein	14.7171	10.4587	2.24888	3.73263	3.92862	7.78934		-0.492787	-2.71022	-1.97923		1.9054	1.41261	-0.804819	-0.073833		1.83585	0.850271	-3.58459	-2.12262		N	N	N	N	N
si004062m|pacid:19676370	Si004062m	10.5.1.1	cell wall.cell wall proteins.AGPs.AGP	fasciclin domain containing protein, expressed	FASCICLIN-like arabinogalactan-protein 11	6.27609	52.2562	95.2395	7.41909	48.8935	40.2977		3.05766	3.92362	0.241374		-2.9617	0.0959615	0.961919	-2.72033		-5.36552	0.749809	2.48172	-4.88277		N	N	N	N	N
si006370m|pacid:19703021	Si006370m	10.5.1.1	cell wall.cell wall proteins.AGPs.AGP	fasciclin-like arabinogalactan protein 8 precursor, putative, expressed	FASCICLIN-like arabinogalactan 2	0.169617	0.997518	0.00740418	0	0.0746199	0.293635		2.55606	-4.5178	-4.08421		1.18465	3.74071	-3.33315	-2.89956		-1.58348	3.52864	-10.6191	-4.87595		N	N	N	N	N
si010135m|pacid:19694660	Si010135m	10.5.1.1	cell wall.cell wall proteins.AGPs.AGP	fasciclin-like arabinogalactan protein, putative, expressed	FASCICLIN-like arabinogalactan-protein 10	19.8333	16.3476	2.90028	2.35874	4.98967	10.36		-0.278847	-2.77366	-3.07184		1.99091	1.71206	-0.782753	-1.08093		1.87381	1.31611	-3.67352	-4.26987		N	N	N	N	N
si012563m|pacid:19695873	Si012563m	10.5.1.1	cell wall.cell wall proteins.AGPs.AGP	fasciclin domain containing protein, expressed	FASCICLIN-like arabinoogalactan 7	0	0	0	0	0	0		0	0	0		0	0	0	0		0	0	0	0		N	N	N	N	N
si012578m|pacid:19697293	Si012578m	10.5.1.1	cell wall.cell wall proteins.AGPs.AGP	fasciclin domain containing protein, expressed	FASCICLIN-like arabinoogalactan 7	0	0.0199055	0	0	0.0335954	0.00497638		0.0284355	0	0		-1.74826	-0.755095	-1.74826	-1.74826		0	0.0284355	0	0		N	N	N	N	N
si013831m|pacid:19692032	Si013831m	10.5.1.1	cell wall.cell wall proteins.AGPs.AGP	fasciclin-like arabinogalactan protein 8 precursor, putative, expressed	FASCICLIN-like arabinogalactan 2	132.046	245.77	286.045	201.59	83.9988	216.363		0.896264	1.1152	0.610383		0.652603	1.54887	1.7678	1.26299		-1.42482	0.367709	0.80558	-0.204053		N	N	N	N	N
si014283m|pacid:19691510	Si014283m	10.5.1.1	cell wall.cell wall proteins.AGPs.AGP	fasciclin domain containing protein, expressed	FASCICLIN-like arabinoogalactan 7	65.1428	107.533	51.6392	44.7775	34.8512	67.2732		0.723106	-0.335139	-0.540832		0.902396	1.6255	0.567258	0.361564		-0.0928523	1.35336	-0.76313	-1.17452		N	N	N	N	N
si014907m|pacid:19691602	Si014907m	10.5.1.1	cell wall.cell wall proteins.AGPs.AGP	fasciclin domain containing protein, expressed	FASCICLIN-like arabinoogalactan 7	0	0	0	0	0	0		0	0	0		0	0	0	0		0	0	0	0		N	N	N	N	N
si018101m|pacid:19689894	Si018101m	10.5.1.1	cell wall.cell wall proteins.AGPs.AGP	fasciclin domain containing protein, expressed	FASCICLIN-like arabinogalactan 6	0.010966	3.78858	3.35362	0	23.2114	1.78829		8.43248	8.25654	-0.133037		-11.0476	-2.6151	-2.79104	-11.1806		-14.6988	2.16615	1.81427	-7.48244		N	N	N	N	N
si019447m|pacid:19689060	Si019447m	10.5.1.1	cell wall.cell wall proteins.AGPs.AGP	fasciclin domain containing protein, expressed	FASCICLIN-like arabinogalactan-protein 11	0	0	0.245928	0.167651	0.0346643	0.103395		0	0.317221	0.22361		-1.79345	-1.79345	2.82672	2.27394		-3.37009	-3.37009	2.50015	1.3946		N	N	N	N	N
si019567m|pacid:19689422	Si019567m	10.5.1.1	cell wall.cell wall proteins.AGPs.AGP	fasciclin-like arabinogalactan protein 8 precursor, putative, expressed	FASCICLIN-like arabinogalactan protein 3 precursor	0	0	0.108057	0.0310878	0	0.0347862		0	0.148032	0.0441672		0	0	0.148032	0.0441672		-1.79852	-1.79852	3.27041	-0.324337		N	N	N	N	N
si019692m|pacid:19686112	Si019692m	10.5.1.1	cell wall.cell wall proteins.AGPs.AGP	fasciclin-like arabinogalactan precursor protein, putative, expressed	FASCICLIN-like arabinogalactan protein 14 precursor	0	0	0	0	0.025764	0		0	0	0		-1.36536	-1.36536	-1.36536	-1.36536		0	0	0	0		N	N	N	N	N
si022977m|pacid:19702200	Si022977m	10.5.1.1	cell wall.cell wall proteins.AGPs.AGP	fasciclin domain containing protein, expressed	FASCICLIN-like arabinogalactan 6	250.13	865.393	1959.51	1860.95	185.596	1234		1.79068	2.96974	2.89529		0.430513	2.22119	3.40026	3.3258		-4.60517	-1.02382	1.33431	1.1854		SS	N	N	N	N
si023322m|pacid:19699449	Si023322m	10.5.1.1	cell wall.cell wall proteins.AGPs.AGP	fasciclin domain containing protein, expressed	FASCICLIN-like arabinoogalactan 9	55.0173	103.565	27.8724	5.02719	25.098	47.8704		0.912575	-0.981046	-3.45206		1.13231	2.04489	0.151267	-2.31975		0.401503	2.22665	-1.56059	-6.50262		N	N	N	N	N
si024053m|pacid:19699649	Si024053m	10.5.1.1	cell wall.cell wall proteins.AGPs.AGP	fasciclin-like arabinogalactan protein, putative, expressed	Fasciclin-like arabinogalactan family protein	2.79741	7.54981	4.71819	1.4942	2.27568	4.1399		1.43235	0.754144	-0.90472		0.29779	1.73014	1.05193	-0.60693		-1.13101	1.73369	0.377276	-2.94045		N	N	N	N	N
si030052m|pacid:19710199	Si030052m	10.5.1.1	cell wall.cell wall proteins.AGPs.AGP	fasciclin-like arabinogalactan protein 8 precursor, putative, expressed	FASCICLIN-like arabinogalactan 2	0.129787	1.83831	68.9319	71.2191	5.5646	35.5298		3.82417	9.05289	9.09998		-5.42207	-1.5979	3.63082	3.67791		-16.1935	-8.54515	1.91229	2.00647		N	N	N	N	N
si030828m|pacid:19712798	Si030828m	10.5.1.1	cell wall.cell wall proteins.AGPs.AGP	fasciclin domain containing protein, expressed	FASCICLIN-like arabinoogalactan 7	22.7292	47.1417	383.159	77.9479	17.7627	132.744		1.05245	4.07532	1.77796		0.355702	1.40816	4.43102	2.13366		-5.09206	-2.98715	3.05858	-1.53614		SS	N	N	TZ	N
si036026m|pacid:19685246	Si036026m	10.5.1.1	cell wall.cell wall proteins.AGPs.AGP	fasciclin-like arabinogalactan protein, putative, expressed	FASCICLIN-like arabinogalactan-protein 10	7.86907	21.127	152.891	155.771	13.0616	84.4146		1.42482	4.28017	4.30709		-0.731066	0.693754	3.5491	3.57603		-6.84646	-3.99682	1.71388	1.76773		SS	N	N	N	N
si037005m|pacid:19681212	Si037005m	10.5.2	cell wall.cell wall proteins.proline rich proteins	POEI3 - Pollen Ole e I allergen and extensin family protein precursor, expressed	proline-rich protein 2	15.0427	49.7643	226.066	6.21046	30.5753	74.2709		1.72605	3.90961	-1.27629		-1.0233	0.702743	2.8863	-2.2996		-4.60746	-1.15537	3.21175	-7.16005		SS	N	N	TZ	N
si037138m|pacid:19679941	Si037138m	10.5.2	cell wall.cell wall proteins.proline rich proteins	POEI16 - Pollen Ole e I allergen and extensin family protein precursor, expressed	proline-rich protein 2	0	0.144249	0	0.0289835	12.5711	0.043308		0.194401	0	0.0412199		-10.2959	-6.44541	-10.2959	-8.76066		-2.11463	3.4717	-2.11463	-1.1588		N	N	N	N	N
si037169m|pacid:19683828	Si037169m	10.5.2	cell wall.cell wall proteins.proline rich proteins	POEI1 - Pollen Ole e I allergen and extensin family protein precursor, expressed	proline-rich protein 2	2.79569	27.5835	11.0447	2.03089	9.67303	10.8637		3.30253	1.98209	-0.461092		-1.79077	1.51177	0.191321	-2.25186		-3.91648	2.68858	0.0476883	-4.83867		N	N	N	N	N
si037230m|pacid:19680501	Si037230m	10.5.2	cell wall.cell wall proteins.proline rich proteins	POEI13 - Pollen Ole e I allergen and extensin family protein precursor, expressed	proline-rich protein 4	0.695719	10.7129	501.211	0.122722	26.8291	128.186		3.9447	9.4927	-2.50311		-5.26915	-1.32445	4.22355	-7.77226		-15.051	-7.16162	3.93437	-20.0572		SS	N	N	TZ	N
si037461m|pacid:19683803	Si037461m	10.5.2	cell wall.cell wall proteins.proline rich proteins	POEI14 - Pollen Ole e I allergen and extensin family protein precursor, expressed	proline-rich protein 2	0.0216343	0.127106	0.358055	0	111.219	0.126699		2.55464	4.04879	-1.11332		-12.3278	-9.77315	-8.27901	-13.4411		-5.10002	0.00925715	2.99756	-3.66333		N	N	N	N	N
si004899m|pacid:19678372	Si004899m	10.5.3	cell wall.cell wall proteins.LRR	uncharacterized protein At4g06744 precursor, putative, expressed	Leucine-rich repeat (LRR) family protein	0	0	0.00829723	0	0	0.00207431		0	0.011921	0		0	0	0.011921	0		0	0	0.011921	0		N	N	N	N	N
si006407m|pacid:19705674	Si006407m	10.5.3	cell wall.cell wall proteins.LRR	uncharacterized protein At4g06744 precursor, putative, expressed	leucine-rich repeat/extensin 2	5.64407	6.0196	0.0844659	0	2.70929	2.93704		0.0929315	-6.06222	-9.14059		1.05882	1.15175	-5.0034	-8.08177		1.88475	2.07062	-10.2397	-8.19822		N	N	N	N	N
si010058m|pacid:19694952	Si010058m	10.5.3	cell wall.cell wall proteins.LRR	uncharacterized protein At4g06744 precursor, putative, expressed	Leucine-rich repeat (LRR) family protein	33.3236	22.19	94.4064	55.9127	17.325	51.4582		-0.586634	1.50234	0.746631		0.943685	0.357051	2.44603	1.69032		-1.25371	-2.42698	1.75097	0.23955		N	N	N	N	N
si017214m|pacid:19686512	Si017214m	10.5.3	cell wall.cell wall proteins.LRR	uncharacterized protein At4g06744 precursor, putative, expressed	Leucine-rich repeat (LRR) family protein	0.97133	2.62863	0.963374	0	17.9646	1.14083		1.43628	-0.0118656	-6.60189		-4.20905	-2.77277	-4.22092	-10.8109		-0.464111	2.40845	-0.487842	-6.83394		N	N	N	N	N
si019097m|pacid:19688236	Si019097m	10.5.3	cell wall.cell wall proteins.LRR	uncharacterized protein At4g06744 precursor, putative, expressed	Leucine-rich repeat (LRR) family protein	8.91005	22.8014	9.32447	0	57.9882	10.259		1.35561	0.0655883	-9.79929		-2.70225	-1.34664	-2.63667	-12.5015		-0.406761	2.30447	-0.275584	-10.0027		N	N	N	N	N
si020214m|pacid:19688448	Si020214m	10.5.3	cell wall.cell wall proteins.LRR	uncharacterized protein At4g06744 precursor, putative, expressed	Leucine-rich repeat (LRR) family protein	0.294283	0.296937	0.0681524	0	3.29356	0.164843		0.0129523	-2.11037	-4.87913		-3.48437	-3.47142	-5.59474	-8.3635		1.67222	1.69813	-2.54851	-4.04302		N	N	N	N	N
si022005m|pacid:19698750	Si022005m	10.5.3	cell wall.cell wall proteins.LRR	uncharacterized protein At4g06744 precursor, putative, expressed	Leucine-rich repeat (LRR) family protein	23.4464	1.94487	42.638	58.7753	6.8503	31.7011		-3.59162	0.862777	1.32585		1.77513	-1.81649	2.6379	3.10097		-0.870341	-8.05358	0.855212	1.78135		N	N	N	N	N
si024625m|pacid:19701313	Si024625m	10.5.3	cell wall.cell wall proteins.LRR	uncharacterized protein At4g06744 precursor, putative, expressed	Leucine-rich repeat (LRR) family protein	10.3197	20.8902	26.2762	5.1617	16.2496	15.662		1.01742	1.34835	-0.999489		-0.654994	0.362424	0.693356	-1.65448		-1.20371	0.831121	1.49299	-3.20269		N	N	N	N	N
si025082m|pacid:19702303	Si025082m	10.5.3	cell wall.cell wall proteins.LRR	uncharacterized protein At4g06744 precursor, putative, expressed	Leucine-rich repeat (LRR) family protein	0	0	0	0	0	0		0	0	0		0	0	0	0		0	0	0	0		N	N	N	N	N
si027777m|pacid:19708413	Si027777m	10.5.3	cell wall.cell wall proteins.LRR	uncharacterized protein At4g06744 precursor, putative, expressed	Leucine-rich repeat (LRR) family protein	0	0	0	0	0.0174312	0		0	0	0		-0.801672	-0.801672	-0.801672	-0.801672		0	0	0	0		N	N	N	N	N
si030186m|pacid:19711665	Si030186m	10.5.3	cell wall.cell wall proteins.LRR	uncharacterized protein At4g06744 precursor, putative, expressed	Leucine-rich repeat (LRR) family protein	5.53324	18.5201	56.527	15.4715	25.4034	24.0129		1.74289	3.35274	1.48341		-2.19883	-0.455933	1.15392	-0.71541		-4.23523	-0.749447	2.47025	-1.2684		N	N	N	N	N
si035980m|pacid:19682360	Si035980m	10.5.3	cell wall.cell wall proteins.LRR	uncharacterized protein At4g06744 precursor, putative, expressed	Leucine-rich repeat (LRR) family protein	2.17187	1.61256	35.813	11.0333	14.7655	12.6577		-0.429583	4.04347	2.34486		-2.76522	-3.1948	1.27825	-0.420366		-5.086	-5.94517	3.00094	-0.396294		N	N	N	N	N
si000765m|pacid:19675465	Si000765m	10.5.4	cell wall.cell wall proteins.HRGP	frigida, putative, expressed	FRIGIDA-like protein	14.8231	14.6335	6.20367	8.26643	8.54285	10.9817		-0.0185747	-1.25666	-0.842513		0.795061	0.776487	-0.461595	-0.0474521		0.865501	0.828352	-1.64781	-0.819525		N	N	N	N	N
si029358m|pacid:19711536	Si029358m	10.5.4	cell wall.cell wall proteins.HRGP	frigida, putative, expressed	FRIGIDA-like protein	112.382	60.8136	49.8779	58.4213	62.3939	70.3738		-0.885951	-1.17194	-0.943849		0.848939	-0.0370118	-0.323005	-0.0949097		1.35061	-0.42129	-0.993277	-0.537086		N	N	N	N	N
si035276m|pacid:19682752	Si035276m	10.5.4	cell wall.cell wall proteins.HRGP	glycoprotein, putative, expressed	hydroxyproline-rich glycoprotein family protein	3.97039	2.36997	1.80641	1.96979	5.89514	2.52914		-0.744416	-1.13616	-1.01124		-0.570243	-1.31466	-1.7064	-1.58149		1.30127	-0.187559	-0.971044	-0.721215		N	N	N	N	N
si024494m|pacid:19701534	Si024494m	10.5.5	cell wall.cell wall proteins.RGP	alpha-1,4-glucan-protein synthase, putative, expressed	Alpha-1,4-glucan-protein synthase family protein	210.708	370.606	185.553	120.09	111.705	221.739		0.814643	-0.183412	-0.811128		0.915555	1.7302	0.732142	0.104427		-0.14724	1.48205	-0.514065	-1.7695		N	N	N	N	N
si030277m|pacid:19714084	Si030277m	10.5.5	cell wall.cell wall proteins.RGP	alpha-1,4-glucan-protein synthase, putative, expressed	reversibly glycosylated polypeptide 3	21.0988	66.094	84.8378	3.2081	9.20271	43.8097		1.64736	2.00755	-2.71737		1.19703	2.84439	3.20458	-1.52034		-2.10818	1.18654	1.90692	-7.54292		SS	N	N	N	N
si036300m|pacid:19682562	Si036300m	10.5.5	cell wall.cell wall proteins.RGP	alpha-1,4-glucan-protein synthase, putative, expressed	reversibly glycosylated polypeptide 2	713.677	2019.76	833.073	318.569	328.706	971.27		1.50084	0.223173	-1.16366		1.11847	2.61932	1.34165	-0.0451886		-0.889203	2.11248	-0.442857	-3.21653		SS	N	N	N	N
si000575m|pacid:19676637	Si000575m	10.6.1	cell wall.degradation.cellulases and beta -1,4-glucanases	periplasmic beta-glucosidase precursor, putative, expressed	Glycosyl hydrolase family protein	10.8319	6.96294	6.13304	5.91648	5.77535	7.46109		-0.637518	-0.820614	-0.872476		0.907307	0.269789	0.0866934	0.0348316		1.07566	-0.199379	-0.565571	-0.669294		N	N	N	N	N
si000642m|pacid:19675095	Si000642m	10.6.1	cell wall.degradation.cellulases and beta -1,4-glucanases	endoglucanase precursor, putative, expressed	glycosyl hydrolase 9C3	0	0	0	0	0.102441	0		0	0	0		-3.35672	-3.35672	-3.35672	-3.35672		0	0	0	0		N	N	N	N	N
si001159m|pacid:19673853	Si001159m	10.6.1	cell wall.degradation.cellulases and beta -1,4-glucanases	endoglucanase, putative, expressed	glycosyl hydrolase 9B13	28.3386	7.60639	2.397	14.5617	9.53269	13.2259		-1.89748	-3.56347	-0.960591		1.57181	-0.325671	-1.99165	0.611223		2.1988	-1.59617	-4.92813	0.277619		N	N	N	N	N
si006152m|pacid:19705959	Si006152m	10.6.1	cell wall.degradation.cellulases and beta -1,4-glucanases	endoglucanase, putative, expressed	glycosyl hydrolase 9B8	3.26005	4.99825	44.304	29.8181	5.20681	20.5951		0.616526	3.76447	3.19322		-0.675504	-0.0589776	3.08896	2.51771		-5.31866	-4.08561	2.21027	1.06777		N	N	N	N	N
si006281m|pacid:19705750	Si006281m	10.6.1	cell wall.degradation.cellulases and beta -1,4-glucanases	endoglucanase, putative, expressed	glycosyl hydrolase 9B1	11.4919	2.95304	0.0118544	0	7.25181	3.61421		-1.96035	-9.92098	-10.1664		0.664209	-1.29614	-9.25677	-9.5022		3.33774	-0.582958	-16.5042	-8.49754		N	N	N	N	N
si007270m|pacid:19703863	Si007270m	10.6.1	cell wall.degradation.cellulases and beta -1,4-glucanases	expressed protein	expressed protein	21.8879	13.0473	15.1689	17.947	11.5186	17.0128		-0.74638	-0.529016	-0.28639		0.92617	0.17979	0.397153	0.63978		0.727028	-0.765731	-0.331005	0.154249		N	N	N	N	N
si009427m|pacid:19696531	Si009427m	10.6.1	cell wall.degradation.cellulases and beta -1,4-glucanases	beta-D-xylosidase, putative, expressed	beta-D-xylosidase 4	37.9327	54.0144	87.2963	37.6966	34.9017	54.235		0.509905	1.20248	-0.00900532		0.120143	0.630048	1.32262	0.111137		-1.03157	-0.0117576	1.37339	-1.04958		N	N	N	N	N
si009432m|pacid:19695819	Si009432m	10.6.1	cell wall.degradation.cellulases and beta -1,4-glucanases	glycosyl hydrolase family 3 protein, putative, expressed	Glycosyl hydrolase family protein	30.4301	30.6291	52.4952	64.4326	17.4596	44.4967		0.0094028	0.786687	1.08229		0.801474	0.810877	1.58816	1.88377		-1.0964	-1.0776	0.476973	1.06818		N	N	N	N	N
si009616m|pacid:19696633	Si009616m	10.6.1	cell wall.degradation.cellulases and beta -1,4-glucanases	endoglucanase, putative, expressed	Six-hairpin glycosidases superfamily protein	4.20645	19.4258	61.705	28.2731	7.64927	28.4026		2.2073	3.87471	2.74875		-0.862718	1.34458	3.01199	1.88603		-5.51069	-1.09609	2.23873	-0.013188		N	N	N	N	N
si012639m|pacid:19695066	Si012639m	10.6.1	cell wall.degradation.cellulases and beta -1,4-glucanases	endoglucanase, putative, expressed	cellulase 3	0	0	0	0	0.0442523	0		0	0	0		-2.14575	-2.14575	-2.14575	-2.14575		0	0	0	0		N	N	N	N	N
si012680m|pacid:19697431	Si012680m	10.6.1	cell wall.degradation.cellulases and beta -1,4-glucanases	endoglucanase, putative, expressed	glycosyl hydrolase 9A1	0	0	0	0	0	0		0	0	0		0	0	0	0		0	0	0	0		N	N	N	N	N
si013572m|pacid:19691036	Si013572m	10.6.1	cell wall.degradation.cellulases and beta -1,4-glucanases	endoglucanase, putative, expressed	glycosyl hydrolase 9B15	0	0.00831125	0	0.00638911	0.617199	0.00367509		0.011941	0	0.00918821		-5.94766	-6.21453	-5.94766	-6.59398		0	0.011941	0	0.00918821		N	N	N	N	N
si013602m|pacid:19691812	Si013602m	10.6.1	cell wall.degradation.cellulases and beta -1,4-glucanases	endoglucanase, putative, expressed	cellulase 2	7.67879	0.540913	0.00612913	0.115206	2.2826	2.08526		-3.82741	-10.291	-6.05859		1.7502	-2.07721	-8.54078	-4.30839		3.7613	-3.89352	-16.8207	-8.35588		N	N	N	N	N
si015134m|pacid:19690982	Si015134m	10.6.1	cell wall.degradation.cellulases and beta -1,4-glucanases	endoglucanase, putative, expressed	glycosyl hydrolase 9B8	0.0539064	0.146967	0.147057	0.151259	1.59001	0.124797		1.44697	1.44785	1.48849		-4.88243	-3.43547	-3.43458	-3.39394		-2.42212	0.471814	0.473579	0.554863		N	N	N	N	N
si016356m|pacid:19687334	Si016356m	10.6.1	cell wall.degradation.cellulases and beta -1,4-glucanases	glycosyl hydrolase family 3 protein, putative, expressed	Glycosyl hydrolase family protein	24.0912	53.5351	31.4154	11.5533	27.2312	30.1488		1.15198	0.382962	-1.0602		-0.176751	0.975226	0.206211	-1.23695		-0.64718	1.65677	0.118744	-2.76758		N	N	N	N	N
si016804m|pacid:19689807	Si016804m	10.6.1	cell wall.degradation.cellulases and beta -1,4-glucanases	endoglucanase, putative, expressed	glycosyl hydrolase 9B8	4.24085	3.07214	81.8768	53.2515	6.05713	35.6103		-0.465109	4.27103	3.6504		-0.514283	-0.979392	3.75675	3.13611		-6.13974	-7.06996	2.40232	1.16105		SS	N	N	N	N
si016857m|pacid:19690041	Si016857m	10.6.1	cell wall.degradation.cellulases and beta -1,4-glucanases	endoglucanase, putative, expressed	glycosyl hydrolase 9B8	2.26086	0.978946	34.9564	22.5847	2.49235	15.1952		-1.20757	3.95061	3.3204		-0.140632	-1.3482	3.80998	3.17977		-5.49735	-7.91249	2.40387	1.14346		N	N	N	N	N
si016909m|pacid:19688051	Si016909m	10.6.1	cell wall.degradation.cellulases and beta -1,4-glucanases	endoglucanase, putative, expressed	cellulase 2	0.0289291	0.0111878	0	0	0.154933	0.0100292		-1.3706	-1.53252	-1.53252		-2.42105	-3.79165	-3.95357	-3.95357		3.05663	0.315424	-0.00420858	-0.00420858		N	N	N	N	N
si016976m|pacid:19687949	Si016976m	10.6.1	cell wall.degradation.cellulases and beta -1,4-glucanases	endoglucanase, putative, expressed	glycosyl hydrolase 9B1	23.0435	9.0187	0.0385294	0	9.10218	8.02517		-1.35337	-9.22418	-11.1701		1.34007	-0.0132929	-7.88411	-9.83007		3.04351	0.336773	-15.4049	-9.64839		N	N	N	N	N
si019105m|pacid:19688758	Si019105m	10.6.1	cell wall.degradation.cellulases and beta -1,4-glucanases	periplasmic beta-glucosidase precursor, putative, expressed	Glycosyl hydrolase family protein	0.0116483	0.251625	0.0308605	0	0.385395	0.0735335		4.43308	1.40564	-0.220124		-5.04814	-0.615062	-3.6425	-5.26827		-5.31655	3.5496	-2.50528	-2.8784		N	N	N	N	N
si019228m|pacid:19687422	Si019228m	10.6.1	cell wall.degradation.cellulases and beta -1,4-glucanases	periplasmic beta-glucosidase precursor, putative, expressed	Glycosyl hydrolase family protein	0	0	0	0	0.0730941	0		0	0	0		-2.86975	-2.86975	-2.86975	-2.86975		0	0	0	0		N	N	N	N	N
si019460m|pacid:19689004	Si019460m	10.6.1	cell wall.degradation.cellulases and beta -1,4-glucanases	endoglucanase, putative, expressed	glycosyl hydrolase 9A4	0.00708958	0.00627825	0.0687796	0.0189702	0	0.0252794		0.00902929	0.0959644	0.0271119		0.010192	0.00902929	0.0959644	0.0271119		-3.66838	-4.01906	2.88804	-0.828453		N	N	N	N	N
si020102m|pacid:19689578	Si020102m	10.6.1	cell wall.degradation.cellulases and beta -1,4-glucanases	periplasmic beta-glucosidase precursor, putative, expressed	Glycosyl hydrolase family protein	0.164849	0	0.64719	0.644729	0.0459407	0.364192		-4.04308	1.97304	1.96754		1.8433	-2.19977	3.81635	3.81085		-2.2871	-5.18663	1.65898	1.64799		N	N	N	N	N
si020199m|pacid:19690059	Si020199m	10.6.1	cell wall.degradation.cellulases and beta -1,4-glucanases	periplasmic beta-glucosidase precursor, putative, expressed	Glycosyl hydrolase family protein	0	0	0	0	0.132944	0		0	0	0		-3.73275	-3.73275	-3.73275	-3.73275		0	0	0	0		N	N	N	N	N
si021476m|pacid:19700989	Si021476m	10.6.1	cell wall.degradation.cellulases and beta -1,4-glucanases	endoglucanase precursor, putative, expressed	glycosyl hydrolase 9C1	0	0	0	0.0422977	0.30592	0.0105744		0	0	0.0597674		-4.93508	-4.93508	-4.93508	-2.8545		-0.0805795	-0.0805795	-0.0805795	4		N	N	N	N	N
si021490m|pacid:19698416	Si021490m	10.6.1	cell wall.degradation.cellulases and beta -1,4-glucanases	periplasmic beta-glucosidase precursor, putative, expressed	Glycosyl hydrolase family protein	21.0236	23.8193	21.9736	34.6723	9.61372	25.3722		0.180122	0.0637641	0.721775		1.12884	1.30897	1.19261	1.85062		-0.54248	-0.182236	-0.414952	0.90107		N	N	N	N	N
si023205m|pacid:19700008	Si023205m	10.6.1	cell wall.degradation.cellulases and beta -1,4-glucanases	expressed protein	expressed protein	12.7126	8.85142	6.74179	8.38825	8.08885	9.17351		-0.522279	-0.915054	-0.599818		0.652253	0.129974	-0.262802	0.0524351		0.941425	-0.103132	-0.888684	-0.25821		N	N	N	N	N
si024599m|pacid:19701224	Si024599m	10.6.1	cell wall.degradation.cellulases and beta -1,4-glucanases	periplasmic beta-glucosidase precursor, putative, expressed	Glycosyl hydrolase family protein	0	0	0	0	0	0		0	0	0		0	0	0	0		0	0	0	0		N	N	N	N	N
si024756m|pacid:19701814	Si024756m	10.6.1	cell wall.degradation.cellulases and beta -1,4-glucanases	endoglucanase, putative, expressed	glycosyl hydrolase 9B12	0	0	0	0	0.0351436	0		0	0	0		-1.81326	-1.81326	-1.81326	-1.81326		0	0	0	0		N	N	N	N	N
si026003m|pacid:19708756	Si026003m	10.6.1	cell wall.degradation.cellulases and beta -1,4-glucanases	beta-D-xylosidase, putative, expressed	Glycosyl hydrolase family protein	0.90345	2.57636	0.318125	0.1899	1.43774	0.99696		1.51182	-1.50585	-2.2502		-0.670289	0.841529	-2.17614	-2.92049		-0.284179	2.73946	-3.29588	-4.78458		N	N	N	N	N
si027450m|pacid:19707493	Si027450m	10.6.1	cell wall.degradation.cellulases and beta -1,4-glucanases	beta-D-xylosidase, putative, expressed	Glycosyl hydrolase family protein	1.21549	5.11533	3.22392	0.229798	0.709183	2.44613		2.07329	1.40728	-2.40309		0.777303	2.8506	2.18458	-1.62579		-2.01794	2.12865	0.796624	-6.82413		N	N	N	N	N
si029476m|pacid:19713378	Si029476m	10.6.1	cell wall.degradation.cellulases and beta -1,4-glucanases	endoglucanase, putative, expressed	glycosyl hydrolase 9B7	79.7804	100.835	389.563	398.76	47.3994	242.235		0.337893	2.28775	2.32141		0.751168	1.08906	3.03892	3.07258		-3.2046	-2.52881	1.3709	1.43823		SS	N	N	N	N
si030488m|pacid:19713252	Si030488m	10.6.1	cell wall.degradation.cellulases and beta -1,4-glucanases	endoglucanase, putative, expressed	glycosyl hydrolase 9B8	3.76675	5.28047	6.1607	2.75493	10.7591	4.49071		0.487347	0.709774	-0.451304		-1.51416	-1.02681	-0.804385	-1.96546		-0.507249	0.467445	0.912299	-1.40986		N	N	N	N	N
si033660m|pacid:19713875	Si033660m	10.6.1	cell wall.degradation.cellulases and beta -1,4-glucanases	endoglucanase, putative, expressed	glycosyl hydrolase 9B8	8.14535	12.5686	18.0035	10.3721	15.6408	12.2724		0.625775	1.14423	0.348662		-0.941263	-0.315488	0.202965	-0.5926		-1.18274	0.0688153	1.10572	-0.485411		N	N	N	N	N
si034551m|pacid:19679771	Si034551m	10.6.1	cell wall.degradation.cellulases and beta -1,4-glucanases	periplasmic beta-glucosidase precursor, putative, expressed	Glycosyl hydrolase family protein	98.1776	84.4618	62.7395	68.0344	130.229	78.3533		-0.217095	-0.64602	-0.529129		-0.407581	-0.624675	-1.0536	-0.93671		0.650798	0.216609	-0.641241	-0.40746		N	N	N	N	N
si034709m|pacid:19680382	Si034709m	10.6.1	cell wall.degradation.cellulases and beta -1,4-glucanases	periplasmic beta-glucosidase precursor, putative, expressed	Glycosyl hydrolase family protein	152.768	349.499	472.586	495.127	188.269	367.495		1.19394	1.62923	1.69645		-0.301452	0.892491	1.32778	1.395		-2.53276	-0.144873	0.725703	0.860148		N	N	N	N	N
si034713m|pacid:19681931	Si034713m	10.6.1	cell wall.degradation.cellulases and beta -1,4-glucanases	endoglucanase, putative, expressed	glycosyl hydrolase 9A1	206.271	265.075	1042.55	1121.51	157.282	658.851		0.36186	2.33751	2.44283		0.391182	0.753042	2.72869	2.83401		-3.35083	-2.62711	1.32419	1.53483		SS	N	N	N	N
si035386m|pacid:19683591	Si035386m	10.6.1	cell wall.degradation.cellulases and beta -1,4-glucanases	endoglucanase, putative, expressed	glycosyl hydrolase 9A1	11.7234	4.15371	4.57855	3.48793	7.93438	5.98589		-1.49691	-1.35642	-1.74894		0.563196	-0.933717	-0.793226	-1.18574		1.9395	-1.05433	-0.773348	-1.55839		N	N	N	N	N
si040033m|pacid:19681837	Si040033m	10.6.1	cell wall.degradation.cellulases and beta -1,4-glucanases	periplasmic beta-glucosidase precursor, putative, expressed	Glycosyl hydrolase family protein	0.00525319	0.0397035	0.0299647	0.003687	0.33469	0.0196521		0.0561721	0.0425949	0.00530944		-5.99349	-3.07549	-3.48149	-6.50423		-3.80684	2.02917	1.21716	-4.82832		N	N	N	N	N
si000314m|pacid:19675163	Si000314m	10.6.2	cell wall.degradation.mannan-xylose-arabinose-fucose	beta-D-xylosidase, putative, expressed	beta-xylosidase 3	5.30897	10.5102	2.03922	0.00262534	4.81741	4.46524		0.985281	-1.38041	-10.9817		0.140172	1.12545	-1.24024	-10.8415		0.499385	2.46995	-2.26144	-21.464		N	N	N	N	N
si001340m|pacid:19675805	Si001340m	10.6.2	cell wall.degradation.mannan-xylose-arabinose-fucose	OsMan02 - Endo-Beta-Mannanase, expressed	Glycosyl hydrolase superfamily protein	37.811	35.651	25.6816	42.5091	13.9595	35.4132		-0.0848673	-0.558072	0.168964		1.43756	1.35269	0.879483	1.60652		0.189043	0.0193085	-0.927102	0.526971		N	N	N	N	N
si001544m|pacid:19673772	Si001544m	10.6.2	cell wall.degradation.mannan-xylose-arabinose-fucose	OsMan01 - Endo-Beta-Mannanase, expressed	Glycosyl hydrolase superfamily protein	41.1763	15.7647	9.80044	6.09443	8.04427	18.209		-1.38511	-2.0709	-2.75625		2.35578	0.970667	0.284885	-0.40047		2.35433	-0.415899	-1.78746	-3.15817		N	N	N	N	N
si006454m|pacid:19705702	Si006454m	10.6.2	cell wall.degradation.mannan-xylose-arabinose-fucose	OsMan07 - Endo-Beta-Mannanase, expressed	Glycosyl hydrolase superfamily protein	14.2636	10.3697	8.1548	9.32158	3.39436	10.5274		-0.459962	-0.80662	-0.613696		2.07113	1.61117	1.26451	1.45743		0.876375	-0.0435494	-0.736866	-0.351017		N	N	N	N	N
si009874m|pacid:19697254	Si009874m	10.6.2	cell wall.degradation.mannan-xylose-arabinose-fucose	ATFUC1, putative, expressed	alpha-L-fucosidase 1	11.9338	7.89997	17.0987	19.6103	5.42798	14.1357		-0.595136	0.518835	0.716557		1.13657	0.541433	1.6554	1.85313		-0.488578	-1.67885	0.549092	0.944535		N	N	N	N	N
si010209m|pacid:19696166	Si010209m	10.6.2	cell wall.degradation.mannan-xylose-arabinose-fucose	OsMan09 - Endo-Beta-Mannanase, expressed	Glycosyl hydrolase superfamily protein	1.08043	0.835734	0.0565356	0.25588	2.42541	0.557146		-0.370495	-4.25631	-2.07807		-1.16662	-1.53711	-5.42292	-3.24469		1.91097	1.16998	-6.60165	-2.24517		N	N	N	N	N
si019677m|pacid:19689934	Si019677m	10.6.2	cell wall.degradation.mannan-xylose-arabinose-fucose	OsMan03 - Endo-Beta-Mannanase, expressed	Glycosyl hydrolase superfamily protein	0.0533231	0.0328093	0.00932059	0	0	0.0238633		-0.700653	-2.51627	-2.41476		0.074948	0.046574	0.0133845	0		2.31994	0.918632	-2.7126	-1.25479		N	N	N	N	N
si021098m|pacid:19698561	Si021098m	10.6.2	cell wall.degradation.mannan-xylose-arabinose-fucose	mannosylglycoprotein endo-beta-mannosidase, putative, expressed	glycoside hydrolase family 2 protein	28.0091	27.692	35.9013	53.3876	19.3213	36.2475		-0.0164248	0.358138	0.930609		0.535701	0.519277	0.89384	1.46631		-0.743972	-0.776821	-0.0276948	1.11725		N	N	N	N	N
si026007m|pacid:19706332	Si026007m	10.6.2	cell wall.degradation.mannan-xylose-arabinose-fucose	glycosyl hydrolase family 3 protein, putative, expressed	Glycosyl hydrolase family protein	13.8628	49.0381	340.265	137.816	46.1442	135.246		1.82268	4.61737	3.31346		-1.73493	0.0877525	2.88244	1.57853		-6.57258	-2.92722	2.66216	0.0543313		SS	N	N	TZ	N
si027540m|pacid:19706640	Si027540m	10.6.2	cell wall.degradation.mannan-xylose-arabinose-fucose	OsMan09 - Endo-Beta-Mannanase, expressed	Glycosyl hydrolase superfamily protein	0.488999	0.223337	0	0.0635576	0.481652	0.193973		-1.13061	-5.61176	-2.94369		0.0218422	-1.10877	-5.58992	-2.92185		2.66795	0.406723	-4.27779	-3.21944		N	N	N	N	N
si028069m|pacid:19708405	Si028069m	10.6.2	cell wall.degradation.mannan-xylose-arabinose-fucose	glycosyl hydrolase family 3 protein, putative, expressed	beta-xylosidase 2	0.0811954	0.0743413	0.145186	0.0180927	0.165786	0.0797038		-0.127235	0.83843	-2.16599		-1.02985	-1.15709	-0.191421	-3.19584		0.0534996	-0.20097	1.73036	-4.27848		N	N	N	N	N
si035445m|pacid:19684195	Si035445m	10.6.2	cell wall.degradation.mannan-xylose-arabinose-fucose	OsMan05 - Endo-Beta-Mannanase, expressed	Glycosyl hydrolase superfamily protein	2.84663	2.60501	0.0338105	0.45649	1.11703	1.48548		-0.127963	-6.39564	-2.6406		1.34958	1.22162	-5.04605	-1.29102		1.87664	1.62071	-10.9146	-3.40456		N	N	N	N	N
si000958m|pacid:19673539	Si000958m	10.6.3	cell wall.degradation.pectate lyases and polygalacturonases	polygalacturonase, putative, expressed	Pectin lyase-like superfamily protein	4.01833	3.7558	1.11392	1.36706	15.0973	2.56378		-0.0974759	-1.85095	-1.55553		-1.90962	-2.0071	-3.76057	-3.46515		1.29665	1.1017	-2.40526	-1.8144		N	N	N	N	N
si001228m|pacid:19673623	Si001228m	10.6.3	cell wall.degradation.pectate lyases and polygalacturonases	polygalacturonase, putative, expressed	Pectin lyase-like superfamily protein	0.216684	0.0415394	0.251728	1.62092	3.05383	0.532719		-2.38304	0.216275	2.90315		-3.81695	-6.19999	-3.60068	-0.913802		-2.59557	-7.36164	-2.16302	3.21074		N	N	N	N	N
si001461m|pacid:19675809	Si001461m	10.6.3	cell wall.degradation.pectate lyases and polygalacturonases	polygalacturonase, putative, expressed	Pectin lyase-like superfamily protein	20.0379	13.2155	5.22445	4.53184	7.28639	10.7524		-0.600501	-1.93938	-2.14456		1.45945	0.858951	-0.479927	-0.685108		1.79614	0.595136	-2.08262	-2.49298		N	N	N	N	N
si003853m|pacid:19678926	Si003853m	10.6.3	cell wall.degradation.pectate lyases and polygalacturonases	polygalacturonase, putative, expressed	Pectin lyase-like superfamily protein	0.00805657	0	0	0	0.0366642	0.00201414		0	0	0		-2.18613	-1.87437	-1.87437	-1.87437		0.0115766	0	0	0		N	N	N	N	N
si003854m|pacid:19674095	Si003854m	10.6.3	cell wall.degradation.pectate lyases and polygalacturonases	polygalacturonase, putative, expressed	Pectin lyase-like superfamily protein	0	0	0	0	0.109729	0		0	0	0		-3.45587	-3.45587	-3.45587	-3.45587		0	0	0	0		N	N	N	N	N
si004128m|pacid:19676524	Si004128m	10.6.3	cell wall.degradation.pectate lyases and polygalacturonases	polygalacturonase, putative, expressed	Pectin lyase-like superfamily protein	0.931096	0.160647	0.00449882	0.00438579	0.0770318	0.275157		-2.53504	-7.69324	-7.72995		3.5954	1.06037	-4.09784	-4.13455		3.51735	-1.55272	-11.8691	-11.9425		N	N	N	N	N
si004466m|pacid:19678783	Si004466m	10.6.3	cell wall.degradation.pectate lyases and polygalacturonases	pectate lyase 4 precursor, putative, expressed	Pectin lyase-like superfamily protein	0	0	0	0	0	0		0	0	0		0	0	0	0		0	0	0	0		N	N	N	N	N
si004836m|pacid:19673561	Si004836m	10.6.3	cell wall.degradation.pectate lyases and polygalacturonases	polygalacturonase, putative, expressed	Pectin lyase-like superfamily protein	0	0	0	0	0	0		0	0	0		0	0	0	0		0	0	0	0		N	N	N	N	N
si004860m|pacid:19673360	Si004860m	10.6.3	cell wall.degradation.pectate lyases and polygalacturonases	polygalacturonase, putative, expressed	glycoside hydrolase family 28 protein / polygalacturonase (pectinase) family protein	0	0	0	0	0	0		0	0	0		0	0	0	0		0	0	0	0		N	N	N	N	N
si005178m|pacid:19676006	Si005178m	10.6.3	cell wall.degradation.pectate lyases and polygalacturonases	polygalacturonase, putative, expressed	Pectin lyase-like superfamily protein	0	0.0077463	0.0386925	0.0125091	0.113823	0.014737		0.0111325	0.0547687	0.0179348		-3.50872	-3.87714	-1.55667	-3.18575		-0.559441	-1.85572	2.78523	-0.472934		N	N	N	N	N
si006050m|pacid:19703048	Si006050m	10.6.3	cell wall.degradation.pectate lyases and polygalacturonases	BURP domain containing protein, expressed	BURP domain-containing protein	0.0636288	0.147974	2.17318	8.95778	15.0006	2.83564		1.21759	5.09398	7.13732		-7.88113	-6.66353	-2.78714	-0.74381		-10.9557	-8.52051	-0.767735	3.31893		N	N	N	N	N
si006318m|pacid:19706054	Si006318m	10.6.3	cell wall.degradation.pectate lyases and polygalacturonases	polygalacturonase, putative, expressed	Pectin lyase-like superfamily protein	87.9039	26.2694	6.57553	39.4329	25.904	40.0454		-1.74254	-3.74075	-1.15653		1.76275	0.0202081	-1.978	0.606224		2.26858	-1.21651	-5.21292	-0.0444757		N	N	N	N	N
si006382m|pacid:19705462	Si006382m	10.6.3	cell wall.degradation.pectate lyases and polygalacturonases	polygalacturonase, putative, expressed	Pectin lyase-like superfamily protein	0.0193918	0	0.291792	0.103744	0.390714	0.103732		-0.955449	3.91142	2.41951		-4.33259	-5.28804	-0.421171	-1.91308		-4.83868	-3.37479	2.98416	0.000339968		N	N	N	N	N
si006418m|pacid:19705507	Si006418m	10.6.3	cell wall.degradation.pectate lyases and polygalacturonases	pectate lyase precursor, putative, expressed	Pectate lyase family protein	0.0213146	0.0100412	0.0678925	0.0137755	0.152523	0.0282559		-1.08591	1.67141	-0.629742		-2.83911	-3.92502	-1.1677	-3.46885		-0.813425	-2.98524	2.5294	-2.07291		N	N	N	N	N
si006451m|pacid:19705664	Si006451m	10.6.3	cell wall.degradation.pectate lyases and polygalacturonases	pectate lyase precursor, putative, expressed	Pectate lyase family protein	0.0155972	0	0.00859244	0.0501264	0.017319	0.018579		-0.641286	-0.860147	1.68429		-0.151073	-0.792359	-1.01122	1.53321		-0.504776	-0.893674	-2.22507	2.8638		N	N	N	N	N
si006532m|pacid:19705402	Si006532m	10.6.3	cell wall.degradation.pectate lyases and polygalacturonases	polygalacturonase, putative, expressed	Pectin lyase-like superfamily protein	0	0	0	0	0	0		0	0	0		0	0	0	0		0	0	0	0		N	N	N	N	N
si006535m|pacid:19705308	Si006535m	10.6.3	cell wall.degradation.pectate lyases and polygalacturonases	polygalacturonase, putative, expressed	Pectin lyase-like superfamily protein	0	0	0	0	0	0		0	0	0		0	0	0	0		0	0	0	0		N	N	N	N	N
si006838m|pacid:19702780	Si006838m	10.6.3	cell wall.degradation.pectate lyases and polygalacturonases	BURP domain containing protein, expressed	BURP domain-containing protein	0	0.0479209	1.55051	0.381557	0.0561664	0.494997		0.0675298	1.35079	0.466295		-2.48971	-0.229054	4.78689	2.76412		-5.62935	-6.73739	3.2945	-0.751042		N	N	N	N	N
si008011m|pacid:19705471	Si008011m	10.6.3	cell wall.degradation.pectate lyases and polygalacturonases	polygalacturonase, putative, expressed	Pectin lyase-like superfamily protein	0	0	0	0	0	0		0	0	0		0	0	0	0		0	0	0	0		N	N	N	N	N
si010221m|pacid:19694855	Si010221m	10.6.3	cell wall.degradation.pectate lyases and polygalacturonases	pectate lyase precursor, putative, expressed	Pectin lyase-like superfamily protein	40.0902	37.1353	92.7845	8.10344	26.9121	44.5283		-0.110458	1.21063	-2.30664		0.574993	0.464536	1.78563	-1.73165		-0.30295	-0.523865	2.11832	-4.91624		N	N	N	N	N
si010447m|pacid:19697645	Si010447m	10.6.3	cell wall.degradation.pectate lyases and polygalacturonases	pectate lyase family protein, expressed	Pectin lyase-like superfamily protein	12.5148	13.2033	11.7114	8.54267	4.37893	11.493		0.0772583	-0.0957297	-0.550879		1.51499	1.59225	1.41926	0.964109		0.245757	0.400273	0.0542973	-0.856		N	N	N	N	N
si013393m|pacid:19693343	Si013393m	10.6.3	cell wall.degradation.pectate lyases and polygalacturonases	rhamnogalacturonate lyase, putative, expressed	Rhamnogalacturonate lyase family protein	5.55847	3.35625	29.7684	7.5407	6.60432	11.556		-0.727839	2.42102	0.440011		-0.248721	-0.97656	2.1723	0.19129		-2.11175	-3.56743	2.73029	-1.23173		N	N	N	N	N
si013394m|pacid:19693415	Si013394m	10.6.3	cell wall.degradation.pectate lyases and polygalacturonases	BURP domain containing protein, expressed	polygalacturonase 2	6.23283	16.1733	6.29496	0.774113	4.59118	7.36879		1.37565	0.0143093	-3.00927		0.441023	1.81668	0.455333	-2.56825		-0.483081	2.26822	-0.454463	-6.50163		N	N	N	N	N
si013629m|pacid:19693261	Si013629m	10.6.3	cell wall.degradation.pectate lyases and polygalacturonases	polygalacturonase, putative, expressed	Pectin lyase-like superfamily protein	2.98694	2.55124	4.67776	4.25864	6.0043	3.61864		-0.227469	0.647152	0.511725		-1.00733	-1.2348	-0.360177	-0.495604		-0.553565	-1.0085	0.74074	0.469885		N	N	N	N	N
si013763m|pacid:19692140	Si013763m	10.6.3	cell wall.degradation.pectate lyases and polygalacturonases	BURP domain containing protein, expressed	BURP domain-containing protein	3.31495	0.200642	1.6433	4.21891	3.78144	2.34445		-4.04629	-1.01239	0.347881		-0.189947	-4.23624	-1.20234	0.157933		0.999477	-7.0931	-1.0253	1.69524		N	N	N	N	N
si013945m|pacid:19693336	Si013945m	10.6.3	cell wall.degradation.pectate lyases and polygalacturonases	pectate lyase family protein, expressed	Pectin lyase-like superfamily protein	0	0	0	0	0.0204454	0		0	0	0		-1.03178	-1.03178	-1.03178	-1.03178		0	0	0	0		N	N	N	N	N
si014256m|pacid:19690830	Si014256m	10.6.3	cell wall.degradation.pectate lyases and polygalacturonases	BURP domain containing protein, expressed	BURP domain-containing protein	3.73791	0.220423	4.03164	4.47294	51.2793	3.11573		-4.08389	0.109134	0.258991		-3.77807	-7.86196	-3.66894	-3.51908		0.525326	-7.64244	0.743594	1.04331		N	N	N	N	N
si014258m|pacid:19691053	Si014258m	10.6.3	cell wall.degradation.pectate lyases and polygalacturonases	BURP domain containing protein, expressed	BURP domain-containing protein	0	0.00975929	0.0317348	0.050921	3.19541	0.0231038		0.0140114	0.0450721	0.0716542		-8.31986	-8.35501	-6.65379	-5.97159		-1.20813	-2.48656	0.915873	2.28027		N	N	N	N	N
si014260m|pacid:19692642	Si014260m	10.6.3	cell wall.degradation.pectate lyases and polygalacturonases	BURP domain containing protein, expressed	BURP domain-containing protein	0.027603	0.0534393	0.118891	0.0670066	4.18118	0.066735		0.953077	2.10674	1.27948		-7.24294	-6.28986	-5.1362	-5.96346		-2.54724	-0.641084	1.66625	0.0117184		N	N	N	N	N
si014261m|pacid:19693441	Si014261m	10.6.3	cell wall.degradation.pectate lyases and polygalacturonases	BURP domain containing protein, expressed	BURP domain-containing protein	0.00644108	0.0339728	2.00377	2.73605	17.3625	1.19506		0.0481983	1.58677	1.90151		-11.3964	-8.99738	-3.11519	-2.66581		-15.0711	-10.2731	1.49127	2.39003		N	N	N	N	N
si015477m|pacid:19691242	Si015477m	10.6.3	cell wall.degradation.pectate lyases and polygalacturonases	polygalacturonase, putative, expressed	Pectin lyase-like superfamily protein	0	0	0.0200003	0.0281281	0.0192094	0.0120321		0	0.0285695	0.04002		-0.941816	-0.941816	0.0582036	0.550194		-0.266886	-0.266886	1.46627	2.45025		N	N	N	N	N
si016953m|pacid:19687273	Si016953m	10.6.3	cell wall.degradation.pectate lyases and polygalacturonases	polygalacturonase, putative, expressed	Pectin lyase-like superfamily protein	1.2382	4.50566	2.33801	0.0953267	1.2575	2.0443		1.86349	0.917036	-3.69922		-0.0223156	1.84118	0.89472	-3.72154		-1.44672	2.28026	0.387351	-8.84517		N	N	N	N	N
si016984m|pacid:19687576	Si016984m	10.6.3	cell wall.degradation.pectate lyases and polygalacturonases	polygalacturonase, putative, expressed	Pectin lyase-like superfamily protein	36.0363	43.9184	186.048	105.752	12.8211	92.9386		0.285375	2.36815	1.55316		1.49092	1.7763	3.85908	3.04409		-2.73366	-2.16291	2.00265	0.372668		SS	N	N	TZ	N
si017201m|pacid:19689141	Si017201m	10.6.3	cell wall.degradation.pectate lyases and polygalacturonases	polygalacturonase, putative, expressed	Pectin lyase-like superfamily protein	0.480705	0.62383	0.168664	0.04934	6.26235	0.330635		0.376001	-1.511	-3.28432		-3.70348	-3.32748	-5.21448	-6.9878		1.07983	1.83183	-1.94218	-5.48882		N	N	N	N	N
si017224m|pacid:19689391	Si017224m	10.6.3	cell wall.degradation.pectate lyases and polygalacturonases	pectate lyase precursor, putative, expressed	Pectate lyase family protein	0	0.0079234	0.109807	0.0193906	0.0518786	0.0342804		0.011386	0.150309	0.027707		-2.37514	-2.71095	1.08176	-1.41978		-1.77738	-4.22638	3.35904	-1.64405		N	N	N	N	N
si017418m|pacid:19687269	Si017418m	10.6.3	cell wall.degradation.pectate lyases and polygalacturonases	polygalacturonase, putative, expressed	Pectin lyase-like superfamily protein	0	0	0	0.0117615	0	0.00294039		0	0	0.0168693		0	0	0	0.0168693		0	0	0	0.0168693		N	N	N	N	N
si021744m|pacid:19699014	Si021744m	10.6.3	cell wall.degradation.pectate lyases and polygalacturonases	polygalacturonase, putative, expressed	Pectin lyase-like superfamily protein	4.75064	3.05794	0.213681	0.365835	6.11527	2.09702		-0.635562	-4.47459	-3.69886		-0.364295	-0.999857	-4.83889	-4.06315		2.35956	1.08843	-6.58963	-5.03816		N	N	N	N	N
si021758m|pacid:19701205	Si021758m	10.6.3	cell wall.degradation.pectate lyases and polygalacturonases	polygalacturonase, putative, expressed	Pectin lyase-like superfamily protein	31.9599	72.6453	23.8204	16.3036	15.8592	36.1823		1.18461	-0.424061	-0.971068		1.01094	2.19555	0.586878	0.0398711		-0.358047	2.01117	-1.20617	-2.30018		N	N	N	N	N
si021901m|pacid:19702448	Si021901m	10.6.3	cell wall.degradation.pectate lyases and polygalacturonases	polygalacturonase, putative, expressed	Pectin lyase-like superfamily protein	0.512996	0.30928	0.229448	0.295507	5.25035	0.336808		-0.730037	-1.16078	-0.795758		-3.35539	-4.08543	-4.51617	-4.15115		1.21405	-0.246027	-1.10751	-0.37747		N	N	N	N	N
si022052m|pacid:19701323	Si022052m	10.6.3	cell wall.degradation.pectate lyases and polygalacturonases	polygalacturonase, putative, expressed	Pectin lyase-like superfamily protein	24.4021	29.1284	4.50817	0.758449	10.3527	14.6993		0.255424	-2.43639	-5.00781		1.237	1.49243	-1.19939	-3.77081		1.46252	1.97336	-3.41027	-8.5531		N	N	N	N	N
si022189m|pacid:19700288	Si022189m	10.6.3	cell wall.degradation.pectate lyases and polygalacturonases	polygalacturonase, putative, expressed	Pectin lyase-like superfamily protein	17.9446	9.17063	3.32319	0.967716	2.69158	7.85153		-0.968455	-2.43291	-4.21282		2.73702	1.76857	0.304115	-1.4758		2.385	0.448095	-2.48081	-6.04063		N	N	N	N	N
si022703m|pacid:19698306	Si022703m	10.6.3	cell wall.degradation.pectate lyases and polygalacturonases	BURP domain containing protein, expressed	BURP domain-containing protein	0	0	0.237477	0.0912944	10.8202	0.0821928		0	0.307401	0.12604		-10.0795	-10.0795	-5.5098	-6.88898		-3.03901	-3.03901	3.0614	0.30303		N	N	N	N	N
si024658m|pacid:19699563	Si024658m	10.6.3	cell wall.degradation.pectate lyases and polygalacturonases	rhamnogalacturonate lyase, putative, expressed	Rhamnogalacturonate lyase family protein	0.0505905	0.0519971	0.0440881	0.0278248	0.0897194	0.0436251		0.039563	-0.198478	-0.862494		-0.826553	-0.78699	-1.02503	-1.68905		0.427415	0.506541	0.0304598	-1.29757		N	N	N	N	N
si025309m|pacid:19700799	Si025309m	10.6.3	cell wall.degradation.pectate lyases and polygalacturonases	pectate lyase precursor, putative, expressed	Pectin lyase-like superfamily protein	0	0	0	0	0	0		0	0	0		0	0	0	0		0	0	0	0		N	N	N	N	N
si026354m|pacid:19708055	Si026354m	10.6.3	cell wall.degradation.pectate lyases and polygalacturonases	polygalacturonase, putative, expressed	Pectin lyase-like superfamily protein	19.1689	47.9173	52.7153	19.9295	22.3844	34.9328		1.32178	1.45945	0.0561388		-0.223727	1.09805	1.23573	-0.167589		-1.73163	0.911931	1.18728	-1.61935		N	N	N	N	N
si027587m|pacid:19706572	Si027587m	10.6.3	cell wall.degradation.pectate lyases and polygalacturonases	rhamnogalacturonate lyase, putative, expressed	Rhamnogalacturonate lyase family protein	0.968634	1.12321	3.02834	0.222051	0.386274	1.33556		0.213602	1.6445	-2.12506		1.32633	1.53993	2.97083	-0.798731		-0.926839	-0.499635	2.36217	-5.17696		N	N	N	N	N
si027669m|pacid:19707339	Si027669m	10.6.3	cell wall.degradation.pectate lyases and polygalacturonases	BURP domain containing protein, expressed	BURP domain-containing protein	6.92523	0.104148	0.0175978	7.24077	11.7762	3.57194		-6.05515	-8.62032	0.064281		-0.765939	-6.82109	-9.38626	-0.701658		1.91031	-10.2	-15.3303	2.03887		N	N	N	N	N
si027699m|pacid:19708668	Si027699m	10.6.3	cell wall.degradation.pectate lyases and polygalacturonases	rhamnogalacturonate lyase, putative, expressed	Rhamnogalacturonate lyase family protein	0	0	0	0	0.0647198	0		0	0	0		-2.69421	-2.69421	-2.69421	-2.69421		0	0	0	0		N	N	N	N	N
si028218m|pacid:19708131	Si028218m	10.6.3	cell wall.degradation.pectate lyases and polygalacturonases	polygalacturonase, putative, expressed	Pectin lyase-like superfamily protein	0	0	0	0	0	0		0	0	0		0	0	0	0		0	0	0	0		N	N	N	N	N
si029141m|pacid:19713712	Si029141m	10.6.3	cell wall.degradation.pectate lyases and polygalacturonases	polygalacturonase, putative, expressed	Pectin lyase-like superfamily protein	17.2822	23.3663	32.33	13.202	13.135	21.5451		0.43514	0.903587	-0.388536		0.395868	0.831008	1.29945	0.00733133		-0.636146	0.234134	1.17103	-1.41322		N	N	N	N	N
si029777m|pacid:19711169	Si029777m	10.6.3	cell wall.degradation.pectate lyases and polygalacturonases	polygalacturonase, putative, expressed	Pectin lyase-like superfamily protein	11.4915	15.439	12.2252	15.454	11.2618	13.6524		0.426018	0.0892895	0.427416		0.0291246	0.455142	0.118414	0.45654		-0.497184	0.354851	-0.318605	0.357647		N	N	N	N	N
si031920m|pacid:19710878	Si031920m	10.6.3	cell wall.degradation.pectate lyases and polygalacturonases	polygalacturonase, putative, expressed	Pectin lyase-like superfamily protein	0	0	0	0	0	0		0	0	0		0	0	0	0		0	0	0	0		N	N	N	N	N
si032032m|pacid:19711923	Si032032m	10.6.3	cell wall.degradation.pectate lyases and polygalacturonases	polygalacturonase, putative, expressed	Pectin lyase-like superfamily protein	38.15	25.1653	5.42654	10.6182	15.6328	19.84		-0.600248	-2.81358	-1.84515		1.2871	0.686856	-1.52647	-0.558041		1.88654	0.686046	-3.74061	-1.80375		N	N	N	N	N
si032233m|pacid:19709868	Si032233m	10.6.3	cell wall.degradation.pectate lyases and polygalacturonases	polygalacturonase, putative, expressed	Pectin lyase-like superfamily protein	0.15426	0.247334	0.277329	1.20429	0.0182444	0.470802		0.681091	0.846229	2.96474		3.07984	3.76093	3.92607	6.04458		-3.21951	-1.85733	-1.52705	2.70997		N	N	N	N	N
si032251m|pacid:19709473	Si032251m	10.6.3	cell wall.degradation.pectate lyases and polygalacturonases	BURP domain containing protein, expressed	BURP domain-containing protein	0	0	0	0	0	0		0	0	0		0	0	0	0		0	0	0	0		N	N	N	N	N
si032895m|pacid:19709721	Si032895m	10.6.3	cell wall.degradation.pectate lyases and polygalacturonases	BURP domain containing protein, expressed	BURP domain-containing protein	0	0	0.0440317	0	0	0.0110079		0	0.0621656	0		0	0	0.0621656	0		-0.138544	-0.138544	4	-0.138544		N	N	N	N	N
si035441m|pacid:19681408	Si035441m	10.6.3	cell wall.degradation.pectate lyases and polygalacturonases	pectate lyase precursor, putative, expressed	Pectin lyase-like superfamily protein	5.16853	6.33445	2.80668	0.669888	4.82425	3.74489		0.293467	-0.880886	-2.94776		0.0994473	0.392915	-0.781439	-2.84831		0.929661	1.5166	-0.832112	-4.96586		N	N	N	N	N
si035484m|pacid:19679911	Si035484m	10.6.3	cell wall.degradation.pectate lyases and polygalacturonases	polygalacturonase, putative, expressed	Pectin lyase-like superfamily protein	79.9076	74.25	39.0701	32.1774	18.3051	56.3513		-0.105942	-1.03227	-1.31228		2.12609	2.02015	1.09382	0.813805		1.00777	0.795885	-1.05676	-1.6168		N	N	N	N	N
si035806m|pacid:19683595	Si035806m	10.6.3	cell wall.degradation.pectate lyases and polygalacturonases	polygalacturonase, putative, expressed	Pectin lyase-like superfamily protein	0	0	0	0	0	0		0	0	0		0	0	0	0		0	0	0	0		N	N	N	N	N
si038685m|pacid:19679719	Si038685m	10.6.3	cell wall.degradation.pectate lyases and polygalacturonases	polygalacturonase, putative, expressed	Pectin lyase-like superfamily protein	0	0	0	0	0	0		0	0	0		0	0	0	0		0	0	0	0		N	N	N	N	N
si038799m|pacid:19681086	Si038799m	10.6.3	cell wall.degradation.pectate lyases and polygalacturonases	polygalacturonase, putative, expressed	Pectin lyase-like superfamily protein	0	0	0.0293671	0.487181	0.181096	0.129137		0	0.0417576	0.57258		-4.17868	-4.17868	-2.62448	1.4277		-3.69083	-3.69083	-4.27326	3.83111		N	N	N	N	N
si039483m|pacid:19681459	Si039483m	10.6.3	cell wall.degradation.pectate lyases and polygalacturonases	polygalacturonase, putative, expressed	Pectin lyase-like superfamily protein	2.61268	2.26254	0.160511	0	3.52112	1.25893		-0.207583	-4.02478	-8.02938		-0.430508	-0.63809	-4.45529	-8.45989		2.10665	1.69149	-5.94291	-6.97606		N	N	N	N	N
si039581m|pacid:19679697	Si039581m	10.6.3	cell wall.degradation.pectate lyases and polygalacturonases	polygalacturonase, putative, expressed	Pectin lyase-like superfamily protein	0	0	0	0	0	0		0	0	0		0	0	0	0		0	0	0	0		N	N	N	N	N
si002127m|pacid:19675272	Si002127m	10.7.1	cell wall.modification.expansin	expansin precursor, putative, expressed	expansin A1	193.337	36.8866	315.68	40.8665	84.6212	146.693		-2.38995	0.707343	-2.24213		1.19203	-1.19792	1.89937	-1.0501		0.796648	-3.98326	2.21133	-3.68761		N	N	N	N	N
si002656m|pacid:19676615	Si002656m	10.7.1	cell wall.modification.expansin	expansin precursor, putative, expressed	expansin A17	0.00846256	0.0435356	0.452312	0.419157	1.91769	0.230867		0.0614798	0.538351	0.505034		-7.82406	-5.46103	-2.08398	-2.1938		-9.53965	-4.81359	1.94051	1.72086		N	N	N	N	N
si002709m|pacid:19676149	Si002709m	10.7.1	cell wall.modification.expansin	expansin precursor, putative, expressed	expansin A15	0.008766	0	0	0	0.698122	0.0021915		0	0	0		-6.31542	-6.12541	-6.12541	-6.12541		0.0125916	0	0	0		N	N	N	N	N
si004866m|pacid:19678784	Si004866m	10.7.1	cell wall.modification.expansin	expansin precursor, putative, expressed	expansin A4	0	0.0742212	0.0454097	0	0.0607661	0.0299077		0.103291	0.0640684	0		-2.60327	0.288564	-0.420268	-2.60327		-1.58052	2.62263	1.20496	-1.58052		N	N	N	N	N
si007010m|pacid:19705705	Si007010m	10.7.1	cell wall.modification.expansin	DEFL9 - Defensin and Defensin-like DEFL family, expressed	xyloglucan endotransglucosylase/hydrolase 26	0	0	0	0	0.256773	0		0	0	0		-4.68242	-4.68242	-4.68242	-4.68242		0	0	0	0		N	N	N	N	N
si007103m|pacid:19705464	Si007103m	10.7.1	cell wall.modification.expansin	expansin precursor, putative, expressed	expansin 11	0	0	0	0	0.144435	0		0	0	0		-3.85235	-3.85235	-3.85235	-3.85235		0	0	0	0		N	N	N	N	N
si008396m|pacid:19702794	Si008396m	10.7.1	cell wall.modification.expansin	expansin precursor, putative, expressed	expansin A7	0	0.0338468	0.0430423	0.0176203	0.228499	0.0236273		0.0480224	0.0607976	0.0251993		-4.51412	-2.7551	-2.40836	-3.69688		-1.24046	1.03713	1.73059	-0.846439		N	N	N	N	N
si010632m|pacid:19694796	Si010632m	10.7.1	cell wall.modification.expansin	expansin precursor, putative, expressed	expansin A13	61.5723	61.9134	86.1995	58.6617	13.7122	67.0867		0.00796988	0.485398	-0.0698627		2.16682	2.17479	2.65222	2.09696		-0.247491	-0.231551	0.723304	-0.387217		SS	N	N	N	N
si010808m|pacid:19693996	Si010808m	10.7.1	cell wall.modification.expansin	expansin precursor, putative, expressed	expansin B3	25.5395	10.353	0.324846	0	6.15176	9.05435		-1.30268	-6.29683	-11.3185		2.05366	0.750982	-4.24317	-9.26486		2.9921	0.38674	-9.60157	-9.82247		N	N	N	N	N
si010869m|pacid:19696452	Si010869m	10.7.1	cell wall.modification.expansin	expansin precursor, putative, expressed	expansin 11	0.659235	1.13856	0.13475	0	4.70172	0.483135		0.788342	-2.29051	-6.04272		-2.83432	-2.04598	-5.12483	-8.87704		0.89673	2.47341	-3.68429	-5.59436		N	N	N	N	N
si011875m|pacid:19697012	Si011875m	10.7.1	cell wall.modification.expansin	expansin precursor, putative, expressed	expansin B2	0	0	0	0	0.14389	0		0	0	0		-3.84689	-3.84689	-3.84689	-3.84689		0	0	0	0		N	N	N	N	N
si012468m|pacid:19696847	Si012468m	10.7.1	cell wall.modification.expansin	expansin precursor, putative, expressed	expansin B4	0	0	0.0262562	0	0.210377	0.00656405		0	0.0373909	0		-4.3949	-4.3949	-3.00224	-4.3949		0	0	0.0373909	0		N	N	N	N	N
si014946m|pacid:19692151	Si014946m	10.7.1	cell wall.modification.expansin	expansin precursor, putative, expressed	expansin A22	0	0	0	0	0.0560746	0		0	0	0		-2.48735	-2.48735	-2.48735	-2.48735		0	0	0	0		N	N	N	N	N
si015037m|pacid:19691038	Si015037m	10.7.1	cell wall.modification.expansin	beta-expansin precursor, putative, expressed	Barwin-related endoglucanase	0	0	0.0219942	0	0	0.00549856		0	0.031387	0		0	0	0.031387	0		0	0	0.031387	0		N	N	N	N	N
si015179m|pacid:19692526	Si015179m	10.7.1	cell wall.modification.expansin	expansin precursor, putative, expressed	expansin A23	0	0	0	0	0	0		0	0	0		0	0	0	0		0	0	0	0		N	N	N	N	N
si015425m|pacid:19691930	Si015425m	10.7.1	cell wall.modification.expansin	expansin precursor, putative, expressed	expansin A16	0	0	0.0135843	0	0	0.00339606		0	0.019466	0		0	0	0.019466	0		0	0	0.019466	0		N	N	N	N	N
si015700m|pacid:19691612	Si015700m	10.7.1	cell wall.modification.expansin	expansin precursor, putative, expressed	expansin B2	0	0	0	0	0	0		0	0	0		0	0	0	0		0	0	0	0		N	N	N	N	N
si017930m|pacid:19690452	Si017930m	10.7.1	cell wall.modification.expansin	expansin precursor, putative, expressed	expansin B4	2.91367	1.77397	7.24753	0.548185	1.86181	3.12084		-0.715857	1.31465	-2.4101		0.646134	-0.0697226	1.96078	-1.76397		-0.198189	-1.6299	2.43111	-5.0184		N	N	N	N	N
si017969m|pacid:19689205	Si017969m	10.7.1	cell wall.modification.expansin	expansin precursor, putative, expressed	expansin B4	17.9656	21.9327	50.0432	5.55396	13.0616	23.8739		0.287842	1.47793	-1.69365		0.45991	0.747751	1.93784	-1.23374		-0.820384	-0.244701	2.13548	-4.20769		N	N	N	N	N
si017985m|pacid:19689961	Si017985m	10.7.1	cell wall.modification.expansin	expansin precursor, putative, expressed	expansin A1	67.1204	28.8971	2.96136	0.0702989	16.497	24.7623		-1.21583	-4.50242	-9.89903		2.02454	0.808717	-2.47787	-7.87449		2.87721	0.445557	-6.12762	-16.9209		N	N	N	N	N
si018077m|pacid:19688690	Si018077m	10.7.1	cell wall.modification.expansin	expansin precursor, putative, expressed	expansin B3	17.3555	18.6543	1.66513	0.0481334	7.67594	9.43079		0.104114	-3.38169	-8.49414		1.17698	1.2811	-2.20471	-7.31716		1.75989	1.96812	-5.00348	-15.2284		N	N	N	N	N
si018084m|pacid:19686583	Si018084m	10.7.1	cell wall.modification.expansin	expansin precursor, putative, expressed	expansin 11	0	0	0	0	0.0254488	0		0	0	0		-1.3476	-1.3476	-1.3476	-1.3476		0	0	0	0		N	N	N	N	N
si018089m|pacid:19687193	Si018089m	10.7.1	cell wall.modification.expansin	expansin precursor, putative, expressed	expansin 11	0	0	0	0	0.154933	0		0	0	0		-3.95357	-3.95357	-3.95357	-3.95357		0	0	0	0		N	N	N	N	N
si018104m|pacid:19686481	Si018104m	10.7.1	cell wall.modification.expansin	expansin precursor, putative, expressed	expansin B4	0.0775089	0.109816	0.132444	0.069299	0.176157	0.0972671		0.502656	0.772953	-0.161529		-1.18443	-0.681776	-0.411479	-1.34596		-0.655179	0.350132	0.890726	-0.978236		N	N	N	N	N
si018142m|pacid:19688673	Si018142m	10.7.1	cell wall.modification.expansin	expansin precursor, putative, expressed	expansin 11	0.00986837	0	0	0	0.214017	0.00246709		0	0	0		-4.43877	-4.41966	-4.41966	-4.41966		0.0141673	0	0	0		N	N	N	N	N
si019241m|pacid:19686148	Si019241m	10.7.1	cell wall.modification.expansin	expansin precursor, putative, expressed	expansin B4	0	0	0	0	0	0		0	0	0		0	0	0	0		0	0	0	0		N	N	N	N	N
si019761m|pacid:19686466	Si019761m	10.7.1	cell wall.modification.expansin	expansin precursor, putative, expressed	expansin 11	0	0	0	0	0	0		0	0	0		0	0	0	0		0	0	0	0		N	N	N	N	N
si019805m|pacid:19688113	Si019805m	10.7.1	cell wall.modification.expansin	expansin precursor, putative, expressed	expansin A1	0	0	0	0	0	0		0	0	0		0	0	0	0		0	0	0	0		N	N	N	N	N
si023065m|pacid:19698053	Si023065m	10.7.1	cell wall.modification.expansin	expansin precursor, putative, expressed	expansin A1	75.652	99.3685	31.4904	0.661079	63.0037	51.793		0.39341	-1.26447	-6.83841		0.263941	0.657352	-1.00052	-6.57447		1.09324	1.88006	-1.43569	-12.5836		N	N	N	N	N
si024097m|pacid:19699730	Si024097m	10.7.1	cell wall.modification.expansin	expansin precursor, putative, expressed	expansin A17	0	0	0	0	0.148948	0		0	0	0		-3.89674	-3.89674	-3.89674	-3.89674		0	0	0	0		N	N	N	N	N
si026654m|pacid:19707436	Si026654m	10.7.1	cell wall.modification.expansin	expansin precursor, putative, expressed	expansin B2	28.5081	22.1968	8.01157	8.80786	14.6462	16.8811		-0.361018	-1.83121	-1.69451		0.960844	0.599826	-0.870371	-0.733665		1.51193	0.789892	-2.1505	-1.87709		N	N	N	N	N
si030565m|pacid:19713488	Si030565m	10.7.1	cell wall.modification.expansin	expansin precursor, putative, expressed	expansin B2	0.977661	27.9078	48.4667	0.642432	10.3247	19.4986		4.83519	5.63152	-0.60579		-3.40063	1.43456	2.23089	-4.00642		-8.63579	1.03459	2.62724	-9.84737		N	N	N	N	N
si030574m|pacid:19712962	Si030574m	10.7.1	cell wall.modification.expansin	expansin precursor, putative, expressed	expansin B4	8.1698	76.3261	145.233	1.88665	27.8605	57.9039		3.2238	4.15193	-2.11447		-1.76985	1.45396	2.38208	-3.88432		-5.65058	0.79703	2.65328	-9.87952		N	N	N	N	N
si030754m|pacid:19713922	Si030754m	10.7.1	cell wall.modification.expansin	expansin precursor, putative, expressed	expansin-like A3	26.9703	19.3127	3.21242	0.971836	5.9308	12.6168		-0.481819	-3.06964	-4.79451		2.18507	1.70325	-0.884567	-2.60944		2.19205	1.22841	-3.94723	-7.39698		N	N	N	N	N
si030872m|pacid:19709298	Si030872m	10.7.1	cell wall.modification.expansin	beta-expansin precursor, putative, expressed	expansin-like B1	0.315195	0.274961	0.118033	0.490401	2.86862	0.299648		-0.197019	-1.41705	0.637717		-3.18604	-3.38306	-4.60309	-2.54832		0.145956	-0.248082	-2.68814	1.42139		N	N	N	N	N
si032101m|pacid:19712590	Si032101m	10.7.1	cell wall.modification.expansin	expansin precursor, putative, expressed	expansin A16	0	0	0	0	0	0		0	0	0		0	0	0	0		0	0	0	0		N	N	N	N	N
si032273m|pacid:19713050	Si032273m	10.7.1	cell wall.modification.expansin	beta-expansin precursor, putative, expressed	Barwin-related endoglucanase	0	0	0	0	0	0		0	0	0		0	0	0	0		0	0	0	0		N	N	N	N	N
si036649m|pacid:19684103	Si036649m	10.7.1	cell wall.modification.expansin	expansin precursor, putative, expressed	expansin-like A1	2.43665	0.901925	20.4329	40.1474	19.0028	15.9797		-1.43382	3.06792	4.04233		-2.96324	-4.39706	0.104682	1.07909		-5.42654	-8.29418	0.709305	2.65813		N	N	N	N	N
si036654m|pacid:19684296	Si036654m	10.7.1	cell wall.modification.expansin	expansin precursor, putative, expressed	expansin B2	16.5328	3.24471	0.94965	0.16755	4.89369	5.22368		-2.34917	-4.12179	-6.6246		1.75633	-0.592833	-2.36546	-4.86826		3.32439	-1.37395	-4.91919	-9.92481		N	N	N	N	N
si036708m|pacid:19680290	Si036708m	10.7.1	cell wall.modification.expansin	expansin precursor, putative, expressed	expansin B2	6.19535	1.83338	0.175894	0.592747	1.4968	2.19934		-1.75668	-5.1384	-3.3857		2.04931	0.29263	-3.0891	-1.33639		2.98823	-0.52513	-7.28858	-3.78317		N	N	N	N	N
si036755m|pacid:19679487	Si036755m	10.7.1	cell wall.modification.expansin	expansin precursor, putative, expressed	expansin B4	13.4445	6.14616	0.00905874	0.014916	2.93039	4.90365		-1.12925	-10.5354	-9.81594		2.19785	1.06859	-8.33757	-7.61809		2.91017	0.651659	-18.1607	-16.7217		N	N	N	N	N
si036899m|pacid:19684152	Si036899m	10.7.1	cell wall.modification.expansin	expansin precursor, putative, expressed	expansin B2	364.045	352.038	290.641	89.5359	69.5856	274.065		-0.0483874	-0.324882	-2.02358		2.38726	2.33887	2.06238	0.363679		0.819201	0.722426	0.169437	-3.22796		N	N	N	N	N
si036940m|pacid:19681737	Si036940m	10.7.1	cell wall.modification.expansin	expansin precursor, putative, expressed	expansin B2	0	0	0	0	0.259077	0		0	0	0		-4.69531	-4.69531	-4.69531	-4.69531		0	0	0	0		N	N	N	N	N
si036999m|pacid:19684926	Si036999m	10.7.1	cell wall.modification.expansin	expansin precursor, putative, expressed	expansin B2	99.9217	62.1751	615.679	113.322	108.136	222.775		-0.684461	2.62331	0.181564		-0.113979	-0.79844	2.50933	0.0675845		-2.31343	-3.68235	2.93319	-1.9503		SS	N	N	TZ	N
si037023m|pacid:19684069	Si037023m	10.7.1	cell wall.modification.expansin	expansin precursor, putative, expressed	expansin B4	0.700866	0.664258	0.109986	0	0.366055	0.368778		-0.077395	-2.67182	-6.13107		0.937078	0.859683	-1.73474	-5.19399		1.85278	1.69799	-3.49086	-5.20468		N	N	N	N	N
si037029m|pacid:19680206	Si037029m	10.7.1	cell wall.modification.expansin	expansin precursor, putative, expressed	expansin-like A1	1.96858	0.96318	3.2936	8.56759	5.1512	3.69824		-1.03128	0.742511	2.12173		-1.38776	-2.41903	-0.645244	0.73398		-1.81937	-3.88192	-0.334344	2.4241		N	N	N	N	N
si037030m|pacid:19682635	Si037030m	10.7.1	cell wall.modification.expansin	expansin precursor, putative, expressed	expansin B2	0.17744	1.22817	1.47898	0.153936	0.823241	0.759631		2.79111	3.0592	-0.205002		-2.21399	0.577124	0.845214	-2.41899		-4.19594	1.38628	1.92246	-4.60594		N	N	N	N	N
si037053m|pacid:19682976	Si037053m	10.7.1	cell wall.modification.expansin	expansin precursor, putative, expressed	expansin B2	90.9252	51.8099	381.772	18.2161	77.8952	135.681		-0.811454	2.06996	-2.31947		0.223145	-0.588308	2.2931	-2.09632		-1.15493	-2.77783	2.98499	-5.79386		N	N	N	N	N
si037057m|pacid:19679843	Si037057m	10.7.1	cell wall.modification.expansin	expansin precursor, putative, expressed	expansin B2	80.4128	5.52341	92.6255	3.38118	14.046	45.4857		-3.86379	0.203985	-4.57183		2.51726	-1.34653	2.72125	-2.05456		1.64402	-6.08357	2.05199	-7.49963		SS	N	N	N	N
si037058m|pacid:19680444	Si037058m	10.7.1	cell wall.modification.expansin	expansin precursor, putative, expressed	expansin B2	38.6102	17.1545	120.021	22.5613	61.3396	49.5868		-1.17039	1.63624	-0.775132		-0.667839	-1.83823	0.968397	-1.44297		-0.721949	-3.06274	2.55052	-2.27221		N	N	N	N	N
si037085m|pacid:19682349	Si037085m	10.7.1	cell wall.modification.expansin	expansin precursor, putative, expressed	expansin A4	56.1366	47.8488	24.8272	33.0512	14.9843	40.466		-0.230459	-1.17702	-0.764237		1.90549	1.67503	0.728468	1.14125		0.944465	0.483548	-1.40957	-0.58401		N	N	N	N	N
si037106m|pacid:19679182	Si037106m	10.7.1	cell wall.modification.expansin	expansin precursor, putative, expressed	expansin B2	0	0	0	0	0	0		0	0	0		0	0	0	0		0	0	0	0		N	N	N	N	N
si037127m|pacid:19682380	Si037127m	10.7.1	cell wall.modification.expansin	expansin precursor, putative, expressed	expansin A1	1.2504	4.22601	2.48093	0.797182	0.563801	2.18863		1.7569	0.988485	-0.649412		1.14914	2.90604	2.13762	0.499724		-1.61527	1.89853	0.361701	-2.91409		N	N	N	N	N
si037156m|pacid:19681246	Si037156m	10.7.1	cell wall.modification.expansin	expansin precursor, putative, expressed	expansin 11	0.0247056	0	0	0	0.0267898	0.0061764		-1.30484	-1.30484	-1.30484		-0.116844	-1.42168	-1.42168	-1.42168		0.0352095	0	0	0		N	N	N	N	N
si037172m|pacid:19685415	Si037172m	10.7.1	cell wall.modification.expansin	expansin precursor, putative, expressed	expansin 11	0.0130395	0	0.013134	0	0	0.00654338		-0.382886	0.0104241	-0.382886		0.0186904	0	0.0188251	0		0.0186904	0	0.0188251	0		N	N	N	N	N
si038641m|pacid:19683537	Si038641m	10.7.1	cell wall.modification.expansin	expansin precursor, putative, expressed	expansin 11	0.0252387	0.0846187	0.0172325	0	0.21017	0.0317725		1.74534	-0.550508	-1.33564		-3.05785	-1.3125	-3.60835	-4.39348		-0.664281	2.8264	-1.7653	-1.66778		N	N	N	N	N
si038663m|pacid:19684354	Si038663m	10.7.1	cell wall.modification.expansin	expansin precursor, putative, expressed	expansin A7	0.0111315	0.013955	0.25993	0.093941	0.0586627	0.0947395		0.326135	4.5454	3.0771		-2.39779	-2.07166	2.14761	0.679311		-6.17863	-5.52636	2.91218	-0.0244221		N	N	N	N	N
si039002m|pacid:19682111	Si039002m	10.7.1	cell wall.modification.expansin	expansin precursor, putative, expressed	expansin 11	0	0	0.0281665	0	0.120572	0.00704163		0	0.0400739	0		-3.59182	-3.59182	-2.09784	-3.59182		0	0	0.0400739	0		N	N	N	N	N
si039294m|pacid:19680938	Si039294m	10.7.1	cell wall.modification.expansin	expansin precursor, putative, expressed	expansin 11	0	0	0	0	0	0		0	0	0		0	0	0	0		0	0	0	0		N	N	N	N	N
si039578m|pacid:19685584	Si039578m	10.7.1	cell wall.modification.expansin	expansin precursor, putative, expressed	expansin 11	0	0	0	0	0.0299065	0		0	0	0		-1.58046	-1.58046	-1.58046	-1.58046		0	0	0	0		N	N	N	N	N
si039707m|pacid:19681805	Si039707m	10.7.1	cell wall.modification.expansin	expansin precursor, putative, expressed	expansin 11	0.0114395	0	0	0	0.150714	0.00285988		-0.194024	-0.194024	-0.194024		-3.71972	-3.91375	-3.91375	-3.91375		0.01641	0	0	0		N	N	N	N	N
si039771m|pacid:19682560	Si039771m	10.7.1	cell wall.modification.expansin	expansin precursor, putative, expressed	expansin B2	0.013121	0.0116195	0	0	0	0.00618511		-0.175336	-0.391878	-0.391878		0.0188065	0.0166667	0	0		0.0188065	0.0166667	0	0		N	N	N	N	N
si039870m|pacid:19679872	Si039870m	10.7.1	cell wall.modification.expansin	expansin precursor, putative, expressed	expansin B2	0	0	0	0	0	0		0	0	0		0	0	0	0		0	0	0	0		N	N	N	N	N
si039920m|pacid:19679223	Si039920m	10.7.1	cell wall.modification.expansin	expansin precursor, putative, expressed	expansin B2	0	0	0.0144963	0.596274	0.350628	0.152693		0	0.0207636	0.674709		-5.13187	-5.13187	-4.59618	0.766037		-3.93256	-3.93256	-6.79375	3.93069		N	N	N	N	N
si039935m|pacid:19679252	Si039935m	10.7.1	cell wall.modification.expansin	expansin precursor, putative, expressed	expansin 11	0	0	0	0	0	0		0	0	0		0	0	0	0		0	0	0	0		N	N	N	N	N
si039970m|pacid:19680927	Si039970m	10.7.1	cell wall.modification.expansin	expansin precursor, putative, expressed	expansin 11	0	0	0	0	0.121532	0		0	0	0		-3.60327	-3.60327	-3.60327	-3.60327		0	0	0	0		N	N	N	N	N
si040025m|pacid:19680910	Si040025m	10.7.1	cell wall.modification.expansin	expansin precursor, putative, expressed	expansin A17	0.893222	0.011977	0	0	0.205319	0.2263		-6.22068	-6.48095	-6.48095		2.12115	-4.09954	-4.3598	-4.3598		3.96157	-8.4798	-4.50016	-4.50016		N	N	N	N	N
si040086m|pacid:19685275	Si040086m	10.7.1	cell wall.modification.expansin	expansin precursor, putative, expressed	expansin B2	0	0	0	0.00864819	0	0.00216205		0	0	0.0124231		0	0	0	0.0124231		0	0	0	0.0124231		N	N	N	N	N
si040134m|pacid:19681934	Si040134m	10.7.1	cell wall.modification.expansin	expansin precursor, putative, expressed	expansin 11	0	0	0	0	0.0598129	0		0	0	0		-2.58046	-2.58046	-2.58046	-2.58046		0	0	0	0		N	N	N	N	N
si006487m|pacid:19705177	Si006487m	10.7.2	cell wall.modification.GT16	glycosyl hydrolases family 16, putative, expressed	xyloglucan endotransglucosylase/hydrolase 25	121.028	168.313	69.6542	6.706	98.5994	91.4251		0.475805	-0.797055	-4.17374		0.295686	0.771491	-0.501368	-3.87806		0.80935	1.76096	-0.784759	-7.53813		N	N	N	N	N
si006992m|pacid:19703722	Si006992m	10.7.2	cell wall.modification.GT16	glycosyl hydrolases family 16, putative, expressed	Xyloglucan endotransglucosylase/hydrolase family protein	0.378901	0.678201	0.00969309	0.0892956	3.73167	0.289023		0.839892	-5.28872	-2.08516		-3.29993	-2.46004	-8.58865	-5.38509		0.781276	2.46106	-9.79617	-3.38905		N	N	N	N	N
si006999m|pacid:19703845	Si006999m	10.7.2	cell wall.modification.GT16	glycosyl hydrolases family 16, putative, expressed	xyloglucan endotransglucosylase/hydrolase 1	0.0076163	0.0456818	0.0194574	0.056969	0.722477	0.0324311		0.0644439	0.0278015	0.0799331		-6.56772	-3.98326	-5.21456	-3.6647		-4.18043	0.988478	-1.47412	1.6256		N	N	N	N	N
si007018m|pacid:19703321	Si007018m	10.7.2	cell wall.modification.GT16	glycosyl hydrolases family 16, putative, expressed	Xyloglucan endotransglucosylase/hydrolase family protein	51.4032	192.114	47.7003	2.28687	87.1189	73.376		1.90203	-0.107859	-4.49041		-0.761128	1.1409	-0.868987	-5.25154		-1.0269	2.77716	-1.24262	-10.0077		N	N	N	N	N
si007117m|pacid:19705961	Si007117m	10.7.2	cell wall.modification.GT16	glycosyl hydrolases family 16, putative, expressed	xyloglucan endotransglucosylase/hydrolase 3	0	0	0	0	0	0		0	0	0		0	0	0	0		0	0	0	0		N	N	N	N	N
si008187m|pacid:19704180	Si008187m	10.7.2	cell wall.modification.GT16	glycosyl hydrolases family 16, putative, expressed	xyloglucan endotransglycosylase 6	15.7068	0.0489374	32.1619	197.885	69.8933	61.4506		-8.32623	1.03396	3.6552		-2.15376	-10.48	-1.1198	1.50144		-3.93608	-20.5885	-1.86815	3.37432		N	N	N	N	N
si010315m|pacid:19697559	Si010315m	10.7.2	cell wall.modification.GT16	glycosyl hydrolases family 16 protein, protein, expressed	xyloglucan endotransglucosylase/hydrolase 9	66.4743	44.1859	3.82298	0.0973216	51.2635	28.6451		-0.589212	-4.12003	-9.41582		0.374865	-0.214348	-3.74516	-9.04096		2.42902	1.25059	-5.81104	-16.4026		N	N	N	N	N
si010702m|pacid:19696010	Si010702m	10.7.2	cell wall.modification.GT16	glycosyl hydrolases family 16, putative, expressed	xyloglucan endotransglucosylase/hydrolase 16	0	0	0	0	0.194297	0		0	0	0		-4.28019	-4.28019	-4.28019	-4.28019		0	0	0	0		N	N	N	N	N
si010719m|pacid:19696995	Si010719m	10.7.2	cell wall.modification.GT16	glycosyl hydrolases family 16, putative, expressed	xyloglucan endotransglucosylase/hydrolase 16	0	0	0	0	0.442096	0		0	0	0		-5.46629	-5.46629	-5.46629	-5.46629		0	0	0	0		N	N	N	N	N
si010796m|pacid:19695729	Si010796m	10.7.2	cell wall.modification.GT16	glycosyl hydrolases family 16, putative, expressed	xyloglucan endotransglycosylase 6	0.813102	1.08913	0.367258	0.183765	15.5287	0.613313		0.421662	-1.14664	-2.14557		-4.25536	-3.8337	-5.402	-6.40093		0.813627	1.65695	-1.47966	-3.47752		N	N	N	N	N
si014188m|pacid:19693297	Si014188m	10.7.2	cell wall.modification.GT16	glycosyl hydrolases family 16, putative, expressed	xyloglucan endotransglucosylase/hydrolase 25	0.0120864	0	0	0.0299022	1.0906	0.0104972		-0.273382	-0.273382	1.30687		-6.4956	-6.76898	-6.76898	-5.18873		0.406769	-0.0699978	-0.0699978	3.02051		N	N	N	N	N
si014194m|pacid:19692528	Si014194m	10.7.2	cell wall.modification.GT16	glycosyl hydrolases family 16, putative, expressed	xyloglucan endotransglucosylase/hydrolase 25	18.9905	49.9049	14.5328	1.79536	9.6955	21.3059		1.3939	-0.385968	-3.40293		0.969894	2.36379	0.583925	-2.43304		-0.331944	2.45586	-1.10388	-7.13781		N	N	N	N	N
si014215m|pacid:19691303	Si014215m	10.7.2	cell wall.modification.GT16	glycosyl hydrolases family 16, putative, expressed	xyloglucan endotransglucosylase/hydrolase 25	30.9175	162.747	330.466	168.81	67.0511	173.235		2.39613	3.41801	2.4489		-1.11684	1.27929	2.30117	1.33206		-4.97247	-0.180204	1.86354	-0.0746637		N	N	N	N	N
si014232m|pacid:19691092	Si014232m	10.7.2	cell wall.modification.GT16	glycosyl hydrolases family 16, putative, expressed	Xyloglucan endotransglucosylase/hydrolase family protein	9.09106	60.1784	567.059	221.986	60.8705	214.579		2.72673	5.9629	4.60988		-2.74322	-0.0164976	3.21968	1.86665		-9.12183	-3.66837	2.80398	0.0979266		SS	N	N	TZ	N
si014233m|pacid:19691068	Si014233m	10.7.2	cell wall.modification.GT16	glycosyl hydrolases family 16, putative, expressed	Xyloglucan endotransglucosylase/hydrolase family protein	2.13661	50.8884	191.463	24.6544	9.21185	67.2856		4.57394	6.4856	3.52845		-2.10817	2.46577	4.37743	1.42028		-9.95381	-0.805925	3.01739	-2.89691		SS	N	N	TZ	N
si014242m|pacid:19692410	Si014242m	10.7.2	cell wall.modification.GT16	glycosyl hydrolases family 16, putative, expressed	Xyloglucan endotransglucosylase/hydrolase family protein	0.0394272	4.48348	20.3084	1.70743	2.90865	6.63469		6.82928	9.00867	5.43649		-6.20501	0.624272	2.80366	-0.768519		-14.7894	-1.13082	3.22795	-3.9164		N	N	N	N	N
si015312m|pacid:19692353	Si015312m	10.7.2	cell wall.modification.GT16	glycosyl hydrolases family 16, putative, expressed	xyloglucan endotransglucosylase/hydrolase 16	0	0	0	0	0.025764	0		0	0	0		-1.36536	-1.36536	-1.36536	-1.36536		0	0	0	0		N	N	N	N	N
si015388m|pacid:19690923	Si015388m	10.7.2	cell wall.modification.GT16	glycosyl hydrolases family 16, putative, expressed	xyloglucan endotransglycosylase 6	0	0	0	0	0.107411	0		0	0	0		-3.42506	-3.42506	-3.42506	-3.42506		0	0	0	0		N	N	N	N	N
si015667m|pacid:19690723	Si015667m	10.7.2	cell wall.modification.GT16	glycosyl hydrolases family 16, putative, expressed	xyloglucan endotransglucosylase/hydrolase 25	0	0	0.0130995	0	0	0.00327488		0	0.0187759	0		0	0	0.0187759	0		0	0	0.0187759	0		N	N	N	N	N
si015709m|pacid:19691914	Si015709m	10.7.2	cell wall.modification.GT16	glycosyl hydrolases family 16, putative, expressed	xyloglucan endotransglycosylase 6	0	0	0	0	0.0268526	0		0	0	0		-1.42506	-1.42506	-1.42506	-1.42506		0	0	0	0		N	N	N	N	N
si017659m|pacid:19690542	Si017659m	10.7.2	cell wall.modification.GT16	glycosyl hydrolases family 16, putative, expressed	xyloglucan endotransglucosylase/hydrolase 30	14.3011	15.7284	11.628	5.12439	30.2597	11.6955		0.137249	-0.298524	-1.48067		-1.08127	-0.944022	-1.37979	-2.56194		0.58035	0.854848	-0.016698	-2.38099		N	N	N	N	N
si017963m|pacid:19688806	Si017963m	10.7.2	cell wall.modification.GT16	glycosyl hydrolases family 16, putative, expressed	xyloglucan endotransglucosylase/hydrolase 26	74.0468	78.1756	3.59227	0.0429189	3.08261	38.9644		0.078282	-4.36547	-10.7526		4.58621	4.66449	0.22074	-6.1664		1.85256	2.00912	-6.87838	-19.6527		N	N	N	N	N
si017966m|pacid:19690209	Si017966m	10.7.2	cell wall.modification.GT16	glycosyl hydrolases family 16, putative, expressed	xyloglucan endotransglucosylase/hydrolase 16	0	0	0	0	0.8996	0		0	0	0		-6.49121	-6.49121	-6.49121	-6.49121		0	0	0	0		N	N	N	N	N
si019429m|pacid:19686825	Si019429m	10.7.2	cell wall.modification.GT16	glycosyl hydrolases family 16, putative, expressed	xyloglucan endotransglucosylase/hydrolase 30	0	0	0	0	0.041673	0		0	0	0		-2.05911	-2.05911	-2.05911	-2.05911		0	0	0	0		N	N	N	N	N
si030380m|pacid:19710174	Si030380m	10.7.2	cell wall.modification.GT16	glycosyl hydrolases family 16, putative, expressed	xyloglucan endotransglucosylase/hydrolase 28	28.6834	10.4387	0.0664897	0.0297479	13.554	9.80459		-1.45827	-8.75287	-9.91322		1.0815	-0.376772	-7.67137	-8.83171		3.09738	0.180828	-14.4084	-16.7291		N	N	N	N	N
si030570m|pacid:19711645	Si030570m	10.7.2	cell wall.modification.GT16	glycosyl hydrolases family 16, putative, expressed	xyloglucan endotransglucosylase/hydrolase 8	43.8025	42.4981	16.4006	11.2681	10.8051	28.4923		-0.0436157	-1.41727	-1.95877		2.0193	1.97569	0.602037	0.0605355		1.24088	1.15365	-1.59365	-2.67665		N	N	N	N	N
si030594m|pacid:19713205	Si030594m	10.7.2	cell wall.modification.GT16	glycosyl hydrolases family 16, putative, expressed	xyloglucan endotransglucosylase/hydrolase 32	87.0413	104.289	144.195	27.0222	36.1391	90.637		0.260821	0.728248	-1.68755		1.26814	1.52896	1.99639	-0.419414		-0.116799	0.404843	1.3397	-3.49191		N	N	N	N	N
si035702m|pacid:19683244	Si035702m	10.7.2	cell wall.modification.GT16	glycosyl hydrolases family 16, putative, expressed	xyloglucan endotransglucosylase/hydrolase 30	0.465659	0.491716	9.50702	7.04707	4.8635	4.37787		0.0785509	4.35165	3.91968		-3.38465	-3.3061	0.966997	0.535028		-6.46576	-6.30866	2.23753	1.37359		N	N	N	N	N
si036387m|pacid:19681091	Si036387m	10.7.2	cell wall.modification.GT16	glycosyl hydrolases family 16, putative, expressed	endoxyloglucan transferase A3	1.70124	0.170057	2.8792	9.10734	10.3498	3.46446		-3.32249	0.759084	2.42044		-2.60494	-5.92744	-1.84586	-0.184498		-2.05209	-8.69708	-0.533923	2.7888		N	N	N	N	N
si036533m|pacid:19679444	Si036533m	10.7.2	cell wall.modification.GT16	glycosyl hydrolases family 16, putative, expressed	endoxyloglucan transferase A3	17.9203	24.7927	4.57128	1.148	10.8037	12.1081		0.468317	-1.97093	-3.9644		0.730069	1.19839	-1.24086	-3.23433		1.13126	2.06789	-2.8106	-6.79755		N	N	N	N	N
si014659m|pacid:19692448	Si014659m	10.7.3	cell wall.modification.GP1allergens	zinc finger protein 593, putative, expressed	zinc finger (C2H2 type) family protein	78.8335	80.2951	24.4248	23.3314	41.7877	51.7212		0.0265019	-1.69046	-1.75654		0.91573	0.942232	-0.774734	-0.84081		1.21611	1.26911	-2.16482	-2.29697		N	N	N	N	N
si014674m|pacid:19690871	Si014674m	10.7.3	cell wall.modification.GP1allergens	pollen allergen, putative, expressed	expansin B2	0	0	0	0	0	0		0	0	0		0	0	0	0		0	0	0	0		N	N	N	N	N
si014675m|pacid:19691559	Si014675m	10.7.3	cell wall.modification.GP1allergens	pollen allergen, putative, expressed	pollen allergen, putative, expressed	0	0	0	0	0	0		0	0	0		0	0	0	0		0	0	0	0		N	N	N	N	N
si014676m|pacid:19693390	Si014676m	10.7.3	cell wall.modification.GP1allergens	pollen allergen, putative, expressed	expansin B2	0	0	0	0	0	0		0	0	0		0	0	0	0		0	0	0	0		N	N	N	N	N
si015303m|pacid:19691198	Si015303m	10.7.3	cell wall.modification.GP1allergens	pollen allergen, putative, expressed	expansin B2	0	0	0	0	0	0		0	0	0		0	0	0	0		0	0	0	0		N	N	N	N	N
si015532m|pacid:19692268	Si015532m	10.7.3	cell wall.modification.GP1allergens	pollen allergen, putative, expressed	pollen allergen, putative, expressed	0	0	0	0	0	0		0	0	0		0	0	0	0		0	0	0	0		N	N	N	N	N
si031915m|pacid:19711460	Si031915m	10.7.3	cell wall.modification.GP1allergens	pollen allergen, putative, expressed	expansin B2	0.0910592	0.075942	0	0	0.128171	0.0417503		-0.261906	-3.1868	-3.1868		-0.493189	-0.755095	-3.67999	-3.67999		2.25004	1.72622	-2.06179	-2.06179		N	N	N	N	N
si000786m|pacid:19674885	Si000786m	10.8.1	cell wall.pectin*esterases.PME	pectinesterase, putative, expressed	Plant invertase/pectin methylesterase inhibitor superfamily	3.3816	2.75313	0.321121	0.0116564	0.607178	1.61688		-0.29663	-3.39652	-8.18044		2.47751	2.18088	-0.919001	-5.70293		2.12899	1.53573	-4.66404	-14.2319		N	N	N	N	N
si000942m|pacid:19677511	Si000942m	10.8.1	cell wall.pectin*esterases.PME	pectinesterase, putative, expressed	Plant invertase/pectin methylesterase inhibitor superfamily	0.645356	1.73893	1.33719	0.252732	3.30846	0.993553		1.43003	1.05104	-1.35249		-2.35799	-0.92796	-1.30695	-3.71048		-1.24501	1.61506	0.857079	-3.94998		N	N	N	N	N
si001381m|pacid:19673562	Si001381m	10.8.1	cell wall.pectin*esterases.PME	pectinesterase, putative, expressed	methylesterase PCR A	0.0728618	0.0444083	0.0251161	0.12403	0.349671	0.0666041		-0.714334	-1.53655	0.767457		-2.26276	-2.9771	-3.79931	-1.4953		0.259103	-1.16956	-2.814	1.79402		N	N	N	N	N
si004149m|pacid:19675545	Si004149m	10.8.1	cell wall.pectin*esterases.PME	pectinesterase, putative, expressed	pectinesterase 11	0	0	0	0	0.026117	0		0	0	0		-1.38499	-1.38499	-1.38499	-1.38499		0	0	0	0		N	N	N	N	N
si004506m|pacid:19678539	Si004506m	10.8.1	cell wall.pectin*esterases.PME	pectinesterase, putative, expressed	Plant invertase/pectin methylesterase inhibitor superfamily	0.00896035	0	0	0	0	0.00224009		0	0	0		0.0128695	0	0	0		0.0128695	0	0	0		N	N	N	N	N
si004722m|pacid:19676152	Si004722m	10.8.1	cell wall.pectin*esterases.PME	pectinesterase, putative, expressed	pectin methylesterase 3	2.99298	6.59815	0.719747	0	14.6592	2.57772		1.14048	-2.05602	-8.22544		-2.29215	-1.15167	-4.34817	-10.5176		0.430976	2.71193	-3.68107	-8.00995		N	N	N	N	N
si004863m|pacid:19675659	Si004863m	10.8.1	cell wall.pectin*esterases.PME	pectinesterase, putative, expressed	Pectin lyase-like superfamily protein	0.112264	0.04376	0.204136	0.0498583	0.550341	0.102505		-1.35922	0.862635	-1.17099		-2.29343	-3.65264	-1.43079	-3.46442		0.262417	-2.45601	1.98769	-2.07957		N	N	N	N	N
si004867m|pacid:19674210	Si004867m	10.8.1	cell wall.pectin*esterases.PME	pectinesterase, putative, expressed	Pectin lyase-like superfamily protein	0	0	0	0	0	0		0	0	0		0	0	0	0		0	0	0	0		N	N	N	N	N
si004903m|pacid:19678366	Si004903m	10.8.1	cell wall.pectin*esterases.PME	pectinesterase, putative, expressed	Pectin lyase-like superfamily protein	0	0	0	0	0	0		0	0	0		0	0	0	0		0	0	0	0		N	N	N	N	N
si005070m|pacid:19678930	Si005070m	10.8.1	cell wall.pectin*esterases.PME	pectinesterase, putative, expressed	Pectin lyase-like superfamily protein	0	0	0	0	0	0		0	0	0		0	0	0	0		0	0	0	0		N	N	N	N	N
si005458m|pacid:19675490	Si005458m	10.8.1	cell wall.pectin*esterases.PME	pectinesterase, putative, expressed	Plant invertase/pectin methylesterase inhibitor superfamily	17.4999	10.0698	2.38347	2.89735	6.89768	8.21265		-0.79731	-2.87621	-2.59454		1.34317	0.545857	-1.53305	-1.25138		2.18286	0.58824	-3.56956	-3.00622		N	N	N	N	N
si006114m|pacid:19704367	Si006114m	10.8.1	cell wall.pectin*esterases.PME	pectinesterase, putative, expressed	Plant invertase/pectin methylesterase inhibitor superfamily	7.76829	5.72683	6.74131	2.91158	6.35021	5.787		-0.439861	-0.204569	-1.41579		0.290794	-0.149067	0.0862247	-1.125		0.849562	-0.0301589	0.440424	-1.98203		N	N	N	N	N
si006799m|pacid:19704955	Si006799m	10.8.1	cell wall.pectin*esterases.PME	pectinesterase, putative, expressed	Pectin lyase-like superfamily protein	0.0308395	0	0	0	0.0422892	0.00770988		-1.62478	-1.62478	-1.62478		-0.455508	-2.08029	-2.08029	-2.08029		0.0438198	0	0	0		N	N	N	N	N
si009724m|pacid:19696231	Si009724m	10.8.1	cell wall.pectin*esterases.PME	pectinesterase, putative, expressed	Plant invertase/pectin methylesterase inhibitor superfamily	0.018412	0.0185863	0	0	0.0405646	0.00924958		0.0135885	-0.88065	-0.88065		-1.13957	-1.12598	-2.02022	-2.02022		0.0263214	0.0265682	0	0		N	N	N	N	N
si009788m|pacid:19696884	Si009788m	10.8.1	cell wall.pectin*esterases.PME	pectinesterase, putative, expressed	Plant invertase/pectin methylesterase inhibitor superfamily	0	0	0.167077	0.00851258	0.0551953	0.0438975		0	0.2229	0.0122291		-2.46455	-2.46455	1.5979	-2.69688		-2.13414	-2.13414	3.85661	-4.73294		N	N	N	N	N
si010057m|pacid:19695136	Si010057m	10.8.1	cell wall.pectin*esterases.PME	pectinesterase, putative, expressed	Plant invertase/pectin methylesterase inhibitor superfamily	1.34456	1.56521	0.869422	0.988576	1.23851	1.19194		0.219225	-0.629006	-0.443709		0.118525	0.33775	-0.51048	-0.325184		0.347638	0.786087	-0.910373	-0.539781		N	N	N	N	N
si012719m|pacid:19693846	Si012719m	10.8.1	cell wall.pectin*esterases.PME	pectinesterase, putative, expressed	Pectin lyase-like superfamily protein	12.8493	4.25604	0.24189	0.0364525	21.2833	4.34592		-1.5941	-5.73119	-8.46145		-0.728035	-2.32214	-6.45922	-9.18949		3.12791	-0.0602952	-8.33447	-13.795		N	N	N	N	N
si015000m|pacid:19691010	Si015000m	10.8.1	cell wall.pectin*esterases.PME	pectinesterase, putative, expressed	Plant invertase/pectin methylesterase inhibitor superfamily	7.15592	8.16059	10.9135	1.86751	4.49509	7.02438		0.189536	0.608905	-1.93802		0.670788	0.860324	1.27969	-1.26723		0.0535327	0.432604	1.27134	-3.82251		N	N	N	N	N
si015123m|pacid:19691971	Si015123m	10.8.1	cell wall.pectin*esterases.PME	pectinesterase, putative, expressed	Pectin lyase-like superfamily protein	0.586245	0.898743	4.11721	1.85595	0.764526	1.86454		0.616405	2.81209	1.66258		-0.383062	0.233343	2.42903	1.27952		-3.33848	-2.10567	2.2857	-0.0133148		N	N	N	N	N
si015620m|pacid:19690679	Si015620m	10.8.1	cell wall.pectin*esterases.PME	pectinesterase, putative, expressed	Plant invertase/pectin methylesterase inhibitor superfamily	0	0.00521525	0	0	0.0227646	0.00130381		0.00750447	0	0		-1.18679	-2.12598	-1.18679	-1.18679		0	0.00750447	0	0		N	N	N	N	N
si019219m|pacid:19687203	Si019219m	10.8.1	cell wall.pectin*esterases.PME	pectinesterase, putative, expressed	Pectin lyase-like superfamily protein	0	0	0	0.0288627	0	0.00721567		0	0	0.0410504		0	0	0	0.0410504		0	0	0	0.0410504		N	N	N	N	N
si019555m|pacid:19690486	Si019555m	10.8.1	cell wall.pectin*esterases.PME	pectinesterase, putative, expressed	pectin methylesterase 61	0	0	0.019924	0.00838613	0.462191	0.00707753		0	0.0284616	0.0120482		-5.53042	-5.53042	-4.53591	-5.78434		0	0	0.0284616	0.0120482		N	N	N	N	N
si019694m|pacid:19688948	Si019694m	10.8.1	cell wall.pectin*esterases.PME	pectinesterase, putative, expressed	Pectin lyase-like superfamily protein	0	0	0.0308633	0.0121566	0	0.010755		0	0.0438531	0.0174326		0	0	0.0438531	0.0174326		-0.105007	-0.105007	3.04178	0.353474		N	N	N	N	N
si019968m|pacid:19687646	Si019968m	10.8.1	cell wall.pectin*esterases.PME	pectinesterase, putative, expressed	Plant invertase/pectin methylesterase inhibitor superfamily	0	0	0	0	0	0		0	0	0		0	0	0	0		0	0	0	0		N	N	N	N	N
si022230m|pacid:19701279	Si022230m	10.8.1	cell wall.pectin*esterases.PME	pectinesterase, putative, expressed	Pectin lyase-like superfamily protein	1.85237	0.52524	0.154706	0.00552617	4.47895	0.634461		-1.81833	-3.58177	-8.38888		-1.27378	-3.09211	-4.85555	-9.66266		3.09154	-0.545113	-4.072	-13.6862		N	N	N	N	N
si022417m|pacid:19701102	Si022417m	10.8.1	cell wall.pectin*esterases.PME	pectinesterase, putative, expressed	Plant invertase/pectin methylesterase inhibitor superfamily	0	0	0	0	0	0		0	0	0		0	0	0	0		0	0	0	0		N	N	N	N	N
si024215m|pacid:19701239	Si024215m	10.8.1	cell wall.pectin*esterases.PME	pectinesterase, putative, expressed	Pectin lyase-like superfamily protein	0	0	0	0	0.0358035	0		0	0	0		-1.8401	-1.8401	-1.8401	-1.8401		0	0	0	0		N	N	N	N	N
si025266m|pacid:19702437	Si025266m	10.8.1	cell wall.pectin*esterases.PME	pectinesterase, putative, expressed	Plant invertase/pectin methylesterase inhibitor superfamily	0	0	0.071536	0	0.0239816	0.017884		0	0.0996803	0		-1.26193	-1.26193	1.57674	-1.26193		-0.838669	-0.838669	4	-0.838669		N	N	N	N	N
si026174m|pacid:19707294	Si026174m	10.8.1	cell wall.pectin*esterases.PME	pectinesterase, putative, expressed	pectin methylesterase 61	10.752	4.2711	15.0658	0.209953	3.4617	7.57473		-1.33193	0.486674	-5.6784		1.63505	0.303127	2.12173	-4.04334		1.01068	-1.65317	1.98403	-10.3461		N	N	N	N	N
si027980m|pacid:19708586	Si027980m	10.8.1	cell wall.pectin*esterases.PME	pectinesterase, putative, expressed	Pectin lyase-like superfamily protein	0.0142014	0.014806	0	0	0.743227	0.00725186		0.0601498	-0.506034	-0.506034		-5.7097	-5.64955	-6.21573	-6.21573		0.0203442	0.021204	0	0		N	N	N	N	N
si029287m|pacid:19712993	Si029287m	10.8.1	cell wall.pectin*esterases.PME	pectinesterase, putative, expressed	Plant invertase/pectin methylesterase inhibitor superfamily	2.09388	1.59803	1.20239	0.513752	3.19607	1.35201		-0.389885	-0.800275	-2.02703		-0.610125	-1.00001	-1.4104	-2.63716		1.26214	0.48237	-0.33841	-2.79192		N	N	N	N	N
si030204m|pacid:19709373	Si030204m	10.8.1	cell wall.pectin*esterases.PME	pectinesterase, putative, expressed	Pectin lyase-like superfamily protein	0.0546852	0.0550919	0.0635152	0.320044	0.154376	0.123334		0.0106891	0.21595	2.54905		-1.49722	-1.48653	-1.28127	1.05182		-2.34669	-2.32532	-1.91479	2.7514		N	N	N	N	N
si032068m|pacid:19712467	Si032068m	10.8.1	cell wall.pectin*esterases.PME	pectinesterase, putative, expressed	Pectin lyase-like superfamily protein	0.030697	0.0403543	0.0231178	0.00666376	0	0.0252082		0.394624	-0.409094	-2.20369		0.0436203	0.0570749	0.0329722	0.00958189		0.568408	1.35766	-0.24978	-3.83897		N	N	N	N	N
si032143m|pacid:19712295	Si032143m	10.8.1	cell wall.pectin*esterases.PME	pectinesterase, putative, expressed	Plant invertase/pectin methylesterase inhibitor superfamily	0	0	0.0125599	0	0.0750113	0.00313997		0	0.0180072	0		-2.90711	-2.90711	-2.57829	-2.90711		0	0	0.0180072	0		N	N	N	N	N
si032329m|pacid:19713107	Si032329m	10.8.1	cell wall.pectin*esterases.PME	pectinesterase, putative, expressed	Plant invertase/pectin methylesterase inhibitor superfamily	0	0	0	0	0.0240194	0		0	0	0		-1.2642	-1.2642	-1.2642	-1.2642		0	0	0	0		N	N	N	N	N
si032614m|pacid:19712117	Si032614m	10.8.1	cell wall.pectin*esterases.PME	pectinesterase, putative, expressed	Plant invertase/pectin methylesterase inhibitor superfamily	0	0	0	0	0	0		0	0	0		0	0	0	0		0	0	0	0		N	N	N	N	N
si033284m|pacid:19709142	Si033284m	10.8.1	cell wall.pectin*esterases.PME	pectinesterase, putative, expressed	Plant invertase/pectin methylesterase inhibitor superfamily	0	0.0331228	0.0287019	0.0544905	0.0500075	0.0290788		0.0470117	0.040825	0.076546		-2.32215	-0.594321	-0.800998	0.123858		-1.53997	0.375714	-0.0376405	1.81207		N	N	N	N	N
si036641m|pacid:19683238	Si036641m	10.8.1	cell wall.pectin*esterases.PME	pectinesterase, putative, expressed	pectin methylesterase 31	39.6208	17.36	13.8758	39.0208	27.1223	27.4694		-1.19049	-1.51368	-0.0220118		0.546776	-0.643712	-0.966906	0.524765		1.05687	-1.32411	-1.9705	1.01284		N	N	N	N	N
si039580m|pacid:19681571	Si039580m	10.8.1	cell wall.pectin*esterases.PME	pectinesterase, putative, expressed	pectin methylesterase 31	0.940184	0.701689	0.149693	0.364767	0.463596	0.539083		-0.422111	-2.65094	-1.36597		1.02008	0.597965	-1.63087	-0.345894		1.60487	0.760649	-3.69701	-1.12707		N	N	N	N	N
si040154m|pacid:19680886	Si040154m	10.8.1	cell wall.pectin*esterases.PME	pectinesterase, putative, expressed	Plant invertase/pectin methylesterase inhibitor superfamily	0	0	0	0	0.0130139	0		0	0	0		-0.380054	-0.380054	-0.380054	-0.380054		0	0	0	0		N	N	N	N	N
si001540m|pacid:19677835	Si001540m	10.8.2	cell wall.pectin*esterases.acetyl esterase	pectinacetylesterase domain containing protein, expressed	Pectinacetylesterase family protein	6.78636	6.31905	23.9034	7.75458	2.78771	11.1909		-0.102929	1.81651	0.192412		1.28356	1.18063	3.10007	1.47597		-1.44322	-1.64908	2.1898	-1.0584		N	N	N	N	N
si001581m|pacid:19676925	Si001581m	10.8.2	cell wall.pectin*esterases.acetyl esterase	pectinacetylesterase domain containing protein, expressed	Pectinacetylesterase family protein	17.3239	17.4251	12.3133	10.6563	11.5136	14.4297		0.00841084	-0.492539	-0.701052		0.58942	0.597831	0.0968809	-0.111631		0.527445	0.544267	-0.457634	-0.874658		N	N	N	N	N
si001587m|pacid:19677100	Si001587m	10.8.2	cell wall.pectin*esterases.acetyl esterase	pectinacetylesterase domain containing protein, expressed	Pectinacetylesterase family protein	0.0984387	0.267873	0.407041	0.425996	2.18556	0.299837		1.44425	2.04788	2.11354		-4.47264	-3.02838	-2.42476	-2.35909		-3.21376	-0.325259	0.881992	1.01332		N	N	N	N	N
si001624m|pacid:19678188	Si001624m	10.8.2	cell wall.pectin*esterases.acetyl esterase	pectinacetylesterase domain containing protein, expressed	Pectinacetylesterase family protein	10.7742	11.8767	7.36177	18.4123	19.7359	12.1062		0.140561	-0.549453	0.773089		-0.873245	-0.732684	-1.4227	-0.100156		-0.336345	-0.0552239	-1.43525	1.20983		N	N	N	N	N
si002361m|pacid:19674455	Si002361m	10.8.2	cell wall.pectin*esterases.acetyl esterase	pectinacetylesterase domain containing protein, expressed	Pectinacetylesterase family protein	0.199555	0.0247862	0.142396	0.428484	2.55297	0.198805		-3.00918	-0.486881	1.10245		-3.67732	-6.6865	-4.1642	-2.57486		0.0108632	-6.0075	-0.9629	2.21577		N	N	N	N	N
si002805m|pacid:19675056	Si002805m	10.8.2	cell wall.pectin*esterases.acetyl esterase	pectinacetylesterase domain containing protein, expressed	Pectinacetylesterase family protein	0.180257	0	0.171708	0.379295	13.9737	0.182815		-4.17198	-0.0700932	1.07327		-6.27651	-10.4485	-6.34661	-5.20325		-0.0406621	-4.19231	-0.180849	2.10587		N	N	N	N	N
si003167m|pacid:19678048	Si003167m	10.8.2	cell wall.pectin*esterases.acetyl esterase	pectinacetylesterase domain containing protein, expressed	Pectinacetylesterase family protein	0.0194895	0.0160285	0	0.104325	6.71614	0.0349608		-0.282056	-0.962699	2.42031		-8.42879	-8.71085	-9.39149	-6.00848		-1.68608	-2.25019	-1.80574	3.15455		N	N	N	N	N
si004669m|pacid:19677875	Si004669m	10.8.2	cell wall.pectin*esterases.acetyl esterase	pectinacetylesterase domain containing protein, expressed	Pectinacetylesterase family protein	0	0	0	0	0.583421	0		0	0	0		-5.86647	-5.86647	-5.86647	-5.86647		0	0	0	0		N	N	N	N	N
si005040m|pacid:19676145	Si005040m	10.8.2	cell wall.pectin*esterases.acetyl esterase	pectinacetylesterase domain containing protein, expressed	Pectinacetylesterase family protein	0.0229698	0.0401173	0.0192014	0.0961917	0.269158	0.04462		0.804489	-0.258528	2.06618		-3.55065	-2.74616	-3.80917	-1.48447		-1.91591	-0.306932	-2.43297	2.21644		N	N	N	N	N
si010270m|pacid:19694085	Si010270m	10.8.2	cell wall.pectin*esterases.acetyl esterase	pectinacetylesterase domain containing protein, expressed	Pectinacetylesterase family protein	61.9746	66.3629	9.95061	2.35532	7.12869	35.1608		0.0986998	-2.63882	-4.71768		3.11997	3.21867	0.481149	-1.59771		1.63541	1.83281	-3.64222	-7.79995		N	N	N	N	N
si017839m|pacid:19690373	Si017839m	10.8.2	cell wall.pectin*esterases.acetyl esterase	pectinacetylesterase domain containing protein, expressed	Pectinacetylesterase family protein	12.9144	14.9812	4.37121	2.54356	8.21681	8.7026		0.214172	-1.56288	-2.34406		0.652332	0.866504	-0.910546	-1.69173		1.13893	1.56727	-1.98683	-3.54919		N	N	N	N	N
si022068m|pacid:19698013	Si022068m	10.8.2	cell wall.pectin*esterases.acetyl esterase	pectinacetylesterase domain containing protein, expressed	Pectinacetylesterase family protein	18.0598	19.2192	8.7983	10.2737	6.93146	14.0877		0.0897702	-1.03748	-0.813824		1.38155	1.47132	0.344065	0.567724		0.716677	0.896218	-1.35829	-0.910971		N	N	N	N	N
si029986m|pacid:19709107	Si029986m	10.8.2	cell wall.pectin*esterases.acetyl esterase	pectinacetylesterase domain containing protein, expressed	Pectinacetylesterase family protein	72.6775	95.8182	95.0794	59.2699	42.3022	80.7113		0.398791	0.387625	-0.294208		0.780775	1.17957	1.1684	0.486567		-0.302523	0.495059	0.472727	-0.890938		N	N	N	N	N
si022239m|pacid:19697953	Si022239m	11	lipid metabolism	tetraacyldisaccharide 4-kinase, putative, expressed	tetraacyldisaccharide 4\'-kinase family protein	3.50807	2.891	0.872793	1.70025	1.99421	2.24303		-0.279108	-2.00697	-1.04493		0.814859	0.535751	-1.19211	-0.230073		1.29046	0.732244	-2.72347	-0.799404		N	N	N	N	N
si009159m|pacid:19695670	Si009159m	11.1.1	lipid metabolism.FA synthesis and FA elongation.Acetyl CoA Carboxylation	acetyl-CoA carboxylase, putative, expressed	acetyl-CoA carboxylase 1	70.7893	106.339	43.0158	58.758	152.331	69.7254		0.587062	-0.718665	-0.268747		-1.10561	-0.518549	-1.82428	-1.37436		0.0436936	1.21782	-1.39364	-0.4938		N	N	N	N	N
si033837m|pacid:19683071	Si033837m	11.1.1	lipid metabolism.FA synthesis and FA elongation.Acetyl CoA Carboxylation	acetyl-CoA carboxylase, putative, expressed	acetyl-CoA carboxylase 1	13.2019	15.4678	57.3329	36.5495	80.5111	30.638		0.228525	2.11862	1.4691		-2.60844	-2.37992	-0.489824	-1.13934		-2.42915	-1.9721	1.80808	0.509054		N	N	N	N	N
si001177m|pacid:19677500	Si001177m	11.1.10	lipid metabolism.FA synthesis and FA elongation.beta ketoacyl CoA synthase	3-ketoacyl-CoA synthase, putative, expressed	3-ketoacyl-CoA synthase 6	0.0883941	1.00085	0.223387	0	3.52806	0.328157		3.50113	1.33752	-3.14395		-5.31878	-1.81765	-3.98126	-8.46273		-3.78473	3.21753	-1.10968	-5.03631		N	N	N	N	N
si001213m|pacid:19676671	Si001213m	11.1.10	lipid metabolism.FA synthesis and FA elongation.beta ketoacyl CoA synthase	3-ketoacyl-CoA synthase, putative, expressed	3-ketoacyl-CoA synthase 5	0.0252581	0.0109513	0.0248118	0	3.77798	0.0152553		-1.20565	-0.0257155	-1.33674		-7.22473	-8.43038	-7.25044	-8.56147		1.45487	-0.956426	1.40344	-0.609309		N	N	N	N	N
si005174m|pacid:19677533	Si005174m	11.1.10	lipid metabolism.FA synthesis and FA elongation.beta ketoacyl CoA synthase	3-ketoacyl-CoA synthase, putative, expressed	3-ketoacyl-CoA synthase 6	0	0	0	0	2.12532	0		0	0	0		-7.73154	-7.73154	-7.73154	-7.73154		0	0	0	0		N	N	N	N	N
si006240m|pacid:19702918	Si006240m	11.1.10	lipid metabolism.FA synthesis and FA elongation.beta ketoacyl CoA synthase	3-ketoacyl-CoA synthase, putative, expressed	3-ketoacyl-CoA synthase 11	28.1487	73.5681	18.2869	2.1722	34.5279	30.544		1.38601	-0.622259	-3.69584		-0.294695	1.09132	-0.916954	-3.99054		-0.235638	2.53638	-1.48016	-7.62732		N	N	N	N	N
si006306m|pacid:19703792	Si006306m	11.1.10	lipid metabolism.FA synthesis and FA elongation.beta ketoacyl CoA synthase	3-ketoacyl-CoA synthase, putative, expressed	3-ketoacyl-CoA synthase 6	1.22057	7.75947	1.35095	0.783848	18.9413	2.77871		2.6684	0.146415	-0.638913		-3.95591	-1.28751	-3.80949	-4.59482		-2.37371	2.96309	-2.08088	-3.65154		N	N	N	N	N
si006329m|pacid:19703338	Si006329m	11.1.10	lipid metabolism.FA synthesis and FA elongation.beta ketoacyl CoA synthase	3-ketoacyl-CoA synthase, putative, expressed	3-ketoacyl-CoA synthase 5	0.149549	1.42078	19.512	5.07506	10.9321	6.53935		3.24799	7.0276	5.08473		-6.19181	-2.94382	0.835786	-1.10708		-10.9009	-4.40492	3.15429	-0.731445		N	N	N	N	N
si008237m|pacid:19705024	Si008237m	11.1.10	lipid metabolism.FA synthesis and FA elongation.beta ketoacyl CoA synthase	3-ketoacyl-CoA synthase, putative, expressed	3-ketoacyl-CoA synthase 6	0	0	0	0	0	0		0	0	0		0	0	0	0		0	0	0	0		N	N	N	N	N
si008662m|pacid:19704913	Si008662m	11.1.10	lipid metabolism.FA synthesis and FA elongation.beta ketoacyl CoA synthase	3-ketoacyl-CoA synthase, putative, expressed	3-ketoacyl-CoA synthase 5	0	0	0	0	3.00569	0		0	0	0		-8.23155	-8.23155	-8.23155	-8.23155		0	0	0	0		N	N	N	N	N
si008809m|pacid:19704240	Si008809m	11.1.10	lipid metabolism.FA synthesis and FA elongation.beta ketoacyl CoA synthase	3-ketoacyl-CoA synthase, putative, expressed	3-ketoacyl-CoA synthase 6	0.038913	0	0.00808177	0.0219845	4.84277	0.0172448		-1.96025	-2.26751	-0.823766		-6.95944	-8.91969	-9.22694	-7.7832		2.34818	-0.786161	-2.18683	0.700646		N	N	N	N	N
si010043m|pacid:19696751	Si010043m	11.1.10	lipid metabolism.FA synthesis and FA elongation.beta ketoacyl CoA synthase	3-ketoacyl-CoA synthase 6, putative, expressed	3-ketoacyl-CoA synthase 6	0	0	0	0	3.49351	0		0	0	0		-8.44853	-8.44853	-8.44853	-8.44853		0	0	0	0		N	N	N	N	N
si012532m|pacid:19696062	Si012532m	11.1.10	lipid metabolism.FA synthesis and FA elongation.beta ketoacyl CoA synthase	3-ketoacyl-CoA synthase, putative, expressed	3-ketoacyl-CoA synthase 6	0	0	0	0	0.897194	0		0	0	0		-6.48735	-6.48735	-6.48735	-6.48735		0	0	0	0		N	N	N	N	N
si016703m|pacid:19689658	Si016703m	11.1.10	lipid metabolism.FA synthesis and FA elongation.beta ketoacyl CoA synthase	3-ketoacyl-CoA synthase, putative, expressed	3-ketoacyl-CoA synthase 11	0.129143	0.0474869	0.199404	0.784519	4.75691	0.290138		-1.44337	0.626724	2.60283		-5.20298	-6.64635	-4.57625	-2.60014		-2.33553	-5.22228	-1.08209	2.87013		N	N	N	N	N
si017142m|pacid:19689481	Si017142m	11.1.10	lipid metabolism.FA synthesis and FA elongation.beta ketoacyl CoA synthase	3-ketoacyl-CoA synthase, putative, expressed	3-ketoacyl-CoA synthase 12	0.597327	2.4794	20.0536	5.03751	18.1374	7.04196		2.0534	5.0692	3.07612		-4.9243	-2.87091	0.144893	-1.84819		-7.11877	-3.01198	3.01963	-0.966531		N	N	N	N	N
si019380m|pacid:19689848	Si019380m	11.1.10	lipid metabolism.FA synthesis and FA elongation.beta ketoacyl CoA synthase	3-ketoacyl-CoA synthase, putative, expressed	3-ketoacyl-CoA synthase 6	0	0	0.00804304	0	0.0860739	0.00201076		0	0.0115572	0		-3.10558	-3.10558	-3.41976	-3.10558		0	0	0.0115572	0		N	N	N	N	N
si020049m|pacid:19687759	Si020049m	11.1.10	lipid metabolism.FA synthesis and FA elongation.beta ketoacyl CoA synthase	3-ketoacyl-CoA synthase, putative, expressed	3-ketoacyl-CoA synthase 5	2.83225	1.55506	1.16527	0.897318	19.6865	1.61248		-0.864976	-1.28128	-1.65826		-2.79718	-3.66216	-4.07846	-4.45544		1.62534	-0.104609	-0.937222	-1.69117		N	N	N	N	N
si021739m|pacid:19700542	Si021739m	11.1.10	lipid metabolism.FA synthesis and FA elongation.beta ketoacyl CoA synthase	3-ketoacyl-CoA synthase, putative, expressed	3-ketoacyl-CoA synthase 11	0	0	0.0181014	0.0277311	1.62492	0.0114581		0	0.0258812	0.0394628		-7.34423	-7.34423	-6.48813	-5.87272		-0.196369	-0.196369	1.31946	2.55027		N	N	N	N	N
si024438m|pacid:19701917	Si024438m	11.1.10	lipid metabolism.FA synthesis and FA elongation.beta ketoacyl CoA synthase	3-ketoacyl-CoA synthase, putative, expressed	3-ketoacyl-CoA synthase 4	7.46418	14.0337	17.8996	5.75848	12.1165	11.289		0.910842	1.26187	-0.374296		-0.698911	0.211931	0.562959	-1.07321		-1.19372	0.627962	1.33002	-1.94231		N	N	N	N	N
si026198m|pacid:19707141	Si026198m	11.1.10	lipid metabolism.FA synthesis and FA elongation.beta ketoacyl CoA synthase	3-ketoacyl-CoA synthase, putative, expressed	3-ketoacyl-CoA synthase 2	0.195739	0.399968	19.1628	4.16915	24.1178	5.98191		1.03095	6.61323	4.41275		-6.94502	-5.91407	-0.331791	-2.53227		-9.8672	-7.8053	3.35926	-1.04171		N	N	N	N	N
si029747m|pacid:19709613	Si029747m	11.1.10	lipid metabolism.FA synthesis and FA elongation.beta ketoacyl CoA synthase	3-ketoacyl-CoA synthase precursor, putative, expressed	3-ketoacyl-CoA synthase 17	1.36909	5.80216	0.496735	0	10.0207	1.917		2.08337	-1.46267	-7.09708		-2.87169	-0.788324	-4.33436	-9.96877		-0.971251	3.19548	-3.8966	-7.5827		N	N	N	N	N
si032266m|pacid:19714128	Si032266m	11.1.10	lipid metabolism.FA synthesis and FA elongation.beta ketoacyl CoA synthase	3-ketoacyl-CoA synthase precursor, putative, expressed	3-ketoacyl-CoA synthase 4	0.299447	0.400194	0	0	0.870639	0.17491		0.4184	-4.90423	-4.90423		-1.53977	-1.12137	-6.444	-6.444		1.55137	2.38817	-4.12854	-4.12854		N	N	N	N	N
si032965m|pacid:19713647	Si032965m	11.1.10	lipid metabolism.FA synthesis and FA elongation.beta ketoacyl CoA synthase	3-ketoacyl-CoA synthase precursor, putative, expressed	3-ketoacyl-CoA synthase 4	0.0807708	0.00745033	0	0	0.391486	0.0220553		-3.43846	-3.01383	-3.01383		-2.27706	-5.71551	-5.29089	-5.29089		3.74542	-3.1315	-1.14112	-1.14112		N	N	N	N	N
si035040m|pacid:19684388	Si035040m	11.1.10	lipid metabolism.FA synthesis and FA elongation.beta ketoacyl CoA synthase	3-ketoacyl-CoA synthase, putative, expressed	3-ketoacyl-CoA synthase 1	0.558958	1.71484	19.4673	1.38943	37.7979	5.78264		1.61726	5.12217	1.31368		-6.07942	-4.46216	-0.95725	-4.76574		-6.74183	-3.5073	3.50251	-4.11447		N	N	N	N	N
si035145m|pacid:19682941	Si035145m	11.1.10	lipid metabolism.FA synthesis and FA elongation.beta ketoacyl CoA synthase	3-ketoacyl-CoA synthase, putative, expressed	3-ketoacyl-CoA synthase 11	0.082932	0.124974	0.0057842	0	4.59302	0.0534224		0.591623	-3.84174	-3.05193		-5.79137	-5.19975	-9.63311	-8.8433		1.26897	2.45221	-6.41451	-2.41745		N	N	N	N	N
si035575m|pacid:19681794	Si035575m	11.1.10	lipid metabolism.FA synthesis and FA elongation.beta ketoacyl CoA synthase	3-ketoacyl-CoA synthase, putative, expressed	3-ketoacyl-CoA synthase 12	0.499831	2.02278	2.92354	0.255424	12.1291	1.42539		2.01683	2.54821	-0.968545		-4.60088	-2.58406	-2.05268	-5.56943		-3.0237	1.00995	2.07271	-4.96079		N	N	N	N	N
si037904m|pacid:19683229	Si037904m	11.1.10	lipid metabolism.FA synthesis and FA elongation.beta ketoacyl CoA synthase	3-ketoacyl-CoA synthase, putative, expressed	3-ketoacyl-CoA synthase 2	0.635771	0.298325	0.0588621	0.113194	2.39884	0.276538		-1.09162	-3.4331	-2.48971		-1.91575	-3.00738	-5.34885	-4.40546		2.40206	0.218811	-4.46414	-2.57736		N	N	N	N	N
si040233m|pacid:19684295	Si040233m	11.1.10	lipid metabolism.FA synthesis and FA elongation.beta ketoacyl CoA synthase	3-ketoacyl-CoA synthase, putative, expressed	3-ketoacyl-CoA synthase 12	0	0	0.00776267	0	0.332294	0.00194067		0	0.0111559	0		-5.05439	-5.05439	-5.41976	-5.05439		0	0	0.0111559	0		N	N	N	N	N
si014637m|pacid:19691753	Si014637m	11.1.12	lipid metabolism.FA synthesis and FA elongation.ACP protein	acyl carrier protein, putative, expressed	acyl carrier protein 3	353.748	574.208	170.501	71.2525	159.08	292.427		0.698851	-1.05295	-2.31171		1.15297	1.85182	0.100023	-1.15874		0.549288	1.94699	-1.5566	-4.07413		N	N	N	N	N
si023181m|pacid:19701518	Si023181m	11.1.12	lipid metabolism.FA synthesis and FA elongation.ACP protein	acyl carrier protein, putative, expressed	acyl carrier protein 3	44.2703	70.6787	150.486	153.257	121.915	104.673		0.674935	1.76522	1.79154		-1.46146	-0.786524	0.303758	0.330079		-2.48295	-1.13308	1.04748	1.10012		N	N	N	N	N
si023494m|pacid:19700372	Si023494m	11.1.12	lipid metabolism.FA synthesis and FA elongation.ACP protein	acyl carrier protein, putative, expressed	mitochondrial acyl carrier protein 2	194.692	216.258	37.3272	34.0867	48.0737	120.591		0.151566	-2.38289	-2.51391		2.01787	2.16944	-0.365019	-0.49604		1.38214	1.68527	-3.38364	-3.64569		N	N	N	N	N
si031487m|pacid:19713276	Si031487m	11.1.12	lipid metabolism.FA synthesis and FA elongation.ACP protein	acyl carrier protein, putative, expressed	mitochondrial acyl carrier protein 1	70.8371	100.863	47.0123	32.2194	38.623	62.733		0.509822	-0.591468	-1.13658		0.875045	1.38487	0.283577	-0.261531		0.350562	1.37021	-0.832373	-1.92259		N	N	N	N	N
si032803m|pacid:19709910	Si032803m	11.1.12	lipid metabolism.FA synthesis and FA elongation.ACP protein	acyl carrier protein, putative, expressed	acyl carrier protein 3	116.409	151.534	46.1	26.5353	52.0495	85.1446		0.380448	-1.33636	-2.13321		1.16124	1.54169	-0.175119	-0.97197		0.902423	1.66332	-1.7703	-3.364		N	N	N	N	N
si037927m|pacid:19684267	Si037927m	11.1.12	lipid metabolism.FA synthesis and FA elongation.ACP protein	acyl carrier protein, putative, expressed	acyl carrier protein 5	83.2283	104.449	32.1978	29.5285	28.0626	62.3509		0.327655	-1.37011	-1.49497		1.56842	1.89608	0.198313	0.0734587		0.833325	1.48864	-1.9069	-2.15661		N	N	N	N	N
si037947m|pacid:19680839	Si037947m	11.1.12	lipid metabolism.FA synthesis and FA elongation.ACP protein	acyl carrier protein, putative, expressed	mitochondrial acyl carrier protein 3	5.50722	5.01761	2.37876	2.56183	2.70963	3.86635		-0.134325	-1.21112	-1.10415		1.02323	0.888905	-0.187887	-0.0809182		1.0207	0.752052	-1.40153	-1.18759		N	N	N	N	N
si039421m|pacid:19680362	Si039421m	11.1.12	lipid metabolism.FA synthesis and FA elongation.ACP protein	acyl carrier protein, putative, expressed	mitochondrial acyl carrier protein 2	67.5261	69.0494	24.2275	14.7222	22.1316	43.8813		0.0321842	-1.4788	-2.19745		1.60934	1.64152	0.130541	-0.588115		1.24368	1.30805	-1.71392	-3.15123		N	N	N	N	N
si007643m|pacid:19705192	Si007643m	11.1.13	lipid metabolism.FA synthesis and FA elongation.acyl-CoA binding protein	acyl CoA binding protein, putative, expressed	acyl-CoA-binding protein 6	149.863	107.029	94.4401	227.305	177.391	144.659		-0.485644	-0.666171	0.600989		-0.243288	-0.728933	-0.90946	0.3577		0.101968	-0.869321	-1.23037	1.30395		N	N	N	N	N
si011485m|pacid:19696816	Si011485m	11.1.13	lipid metabolism.FA synthesis and FA elongation.acyl-CoA binding protein	kelch repeat protein, putative, expressed	Galactose oxidase/kelch repeat superfamily protein	0.0387776	0	0.0742661	0.289018	0.178738	0.100515		-1.95522	0.937483	2.89787		-2.20455	-4.15977	-1.26707	0.693315		-2.74825	-3.32935	-0.873282	3.04749		N	N	N	N	N
si014741m|pacid:19692204	Si014741m	11.1.13	lipid metabolism.FA synthesis and FA elongation.acyl-CoA binding protein	acyl CoA binding protein, putative, expressed	acyl-CoA-binding protein 6	289.343	617.461	199.909	157.369	180.982	316.02		1.09357	-0.533439	-0.878626		0.676932	1.7705	0.143493	-0.201694		-0.254476	1.93266	-1.32135	-2.01173		N	N	N	N	N
si016963m|pacid:19687952	Si016963m	11.1.13	lipid metabolism.FA synthesis and FA elongation.acyl-CoA binding protein	kelch repeat protein, putative, expressed	Galactose oxidase/kelch repeat superfamily protein	19.8387	21.5499	12.7773	11.2283	13.293	16.3485		0.119362	-0.634741	-0.821185		0.577652	0.697014	-0.0570888	-0.243533		0.558316	0.79704	-0.711166	-1.08405		N	N	N	N	N
si021369m|pacid:19698766	Si021369m	11.1.13	lipid metabolism.FA synthesis and FA elongation.acyl-CoA binding protein	kelch repeat protein, putative, expressed	Galactose oxidase/kelch repeat superfamily protein	12.0175	17.3931	5.58527	6.87863	11.7351	10.4686		0.533374	-1.10544	-0.804945		0.0343056	0.56768	-1.07113	-0.770639		0.398134	1.46488	-1.81274	-1.21176		N	N	N	N	N
si021737m|pacid:19700005	Si021737m	11.1.13	lipid metabolism.FA synthesis and FA elongation.acyl-CoA binding protein	kelch repeat protein, putative, expressed	acyl-CoA binding protein 4	26.1766	32.2062	22.2011	18.6588	15.0797	24.8107		0.299063	-0.237646	-0.488419		0.795666	1.09473	0.55802	0.307247		0.154631	0.752757	-0.320661	-0.822208		N	N	N	N	N
si022630m|pacid:19698819	Si022630m	11.1.13	lipid metabolism.FA synthesis and FA elongation.acyl-CoA binding protein	acyl-CoA-binding domain-containing protein 6, putative, expressed	acyl-CoA binding protein 2	48.0449	42.3202	33.0614	38.3175	23.1242	40.436		-0.183038	-0.539235	-0.32638		1.05498	0.871943	0.515746	0.728601		0.497487	0.13141	-0.580983	-0.155273		N	N	N	N	N
si034570m|pacid:19679603	Si034570m	11.1.13	lipid metabolism.FA synthesis and FA elongation.acyl-CoA binding protein	ACBP4, putative, expressed	acyl-CoA binding protein 4	46.0637	82.6657	82.5787	45.835	37.3546	64.2858		0.843659	0.84214	-0.00718243		0.302346	1.146	1.14449	0.295164		-0.961738	0.72558	0.722541	-0.976103		N	N	N	N	N
si035082m|pacid:19680256	Si035082m	11.1.13	lipid metabolism.FA synthesis and FA elongation.acyl-CoA binding protein	acyl CoA binding protein, putative, expressed	acyl-CoA-binding domain 3	22.7421	11.025	48.7825	57.2348	16.9344	34.9461		-1.04459	1.101	1.33153		0.425409	-0.619183	1.52641	1.75693		-1.23953	-3.32871	0.962465	1.42352		N	N	N	N	N
si001758m|pacid:19676198	Si001758m	11.1.15	lipid metabolism.FA synthesis and FA elongation.ACP desaturase	acyl-desaturase, chloroplast precursor, putative, expressed	Plant stearoyl-acyl-carrier-protein desaturase family protein	86.0862	105.217	71.4088	75.2642	200.474	84.4941		0.289515	-0.269681	-0.193818		-1.21956	-0.93005	-1.48925	-1.41338		0.0538645	0.632894	-0.485497	-0.333772		N	N	N	N	N
si001818m|pacid:19676044	Si001818m	11.1.15	lipid metabolism.FA synthesis and FA elongation.ACP desaturase	acyl-desaturase, chloroplast precursor, putative, expressed	Plant stearoyl-acyl-carrier-protein desaturase family protein	4.64226	4.98943	2.00678	0.745239	1.40108	3.09592		0.104048	-1.20995	-2.63905		1.72828	1.83233	0.518337	-0.910768		1.16891	1.37701	-1.25098	-4.10919		N	N	N	N	N
si010296m|pacid:19695300	Si010296m	11.1.15	lipid metabolism.FA synthesis and FA elongation.ACP desaturase	acyl-desaturase, chloroplast precursor, putative, expressed	Plant stearoyl-acyl-carrier-protein desaturase family protein	227.327	245.505	284.118	324.329	85.7321	270.32		0.110979	0.32172	0.512687		1.40687	1.51784	1.72859	1.91955		-0.499792	-0.277833	0.143648	0.525581		N	N	N	N	N
si020063m|pacid:19688343	Si020063m	11.1.15	lipid metabolism.FA synthesis and FA elongation.ACP desaturase	acyl-desaturase, chloroplast precursor, putative, expressed	Plant stearoyl-acyl-carrier-protein desaturase family protein	0	0	0	0	0.205104	0		0	0	0		-4.35829	-4.35829	-4.35829	-4.35829		0	0	0	0		N	N	N	N	N
si029999m|pacid:19712480	Si029999m	11.1.15	lipid metabolism.FA synthesis and FA elongation.ACP desaturase	acyl-desaturase, chloroplast precursor, putative, expressed	Plant stearoyl-acyl-carrier-protein desaturase family protein	0.0259644	0.0268129	0.0349957	0.0209273	0.251412	0.0271751		0.0463906	0.430642	-0.311147		-3.27544	-3.22905	-2.8448	-3.58659		-0.131497	-0.0387162	0.729786	-0.753792		N	N	N	N	N
si035756m|pacid:19684303	Si035756m	11.1.15	lipid metabolism.FA synthesis and FA elongation.ACP desaturase	acyl-desaturase, chloroplast precursor, putative, expressed	Plant stearoyl-acyl-carrier-protein desaturase family protein	0.0673302	0.0247817	0.00825002	0.0216345	2.05298	0.0304991		-1.44198	-3.02878	-1.63792		-4.93032	-6.3723	-7.95911	-6.56825		2.28497	-0.598978	-3.77259	-0.990871		N	N	N	N	N
si038622m|pacid:19683871	Si038622m	11.1.15	lipid metabolism.FA synthesis and FA elongation.ACP desaturase	acyl-desaturase, chloroplast precursor, putative, expressed	Plant stearoyl-acyl-carrier-protein desaturase family protein	0	0	0	0	0.89931	0		0	0	0		-6.49075	-6.49075	-6.49075	-6.49075		0	0	0	0		N	N	N	N	N
si040106m|pacid:19681836	Si040106m	11.1.15	lipid metabolism.FA synthesis and FA elongation.ACP desaturase	acyl-desaturase, chloroplast precursor, putative, expressed	Plant stearoyl-acyl-carrier-protein desaturase family protein	0.151245	0.275571	0.0524653	0	1.84216	0.11982		0.865532	-1.52745	-3.91882		-3.60644	-2.7409	-5.13389	-7.52526		0.672035	2.4031	-2.38287	-3.5828		N	N	N	N	N
si036043m|pacid:19680807	Si036043m	11.1.2	lipid metabolism.FA synthesis and FA elongation.Acetyl CoA Transacylase	malonyl CoA-acyl carrier protein transacylase, mitochondrial precursor, putative, expressed	catalytics;transferases;[acyl-carrier-protein] S-malonyltransferases;binding	79.7124	110.81	59.7888	39.203	54.419	72.3784		0.475208	-0.414929	-1.02384		0.550692	1.0259	0.135763	-0.473148		0.278487	1.2289	-0.551371	-1.76919		N	N	N	N	N
si029511m|pacid:19714108	Si029511m	11.1.20	lipid metabolism.FA synthesis and FA elongation.MCD	malonyl-CoA decarboxylase, mitochondrial precursor, putative, expressed	malonyl-CoA decarboxylase family protein	12.7852	22.0836	32.4386	18.4628	7.15876	21.4425		0.7885	1.34324	0.530147		0.836691	1.62519	2.17993	1.36684		-1.49201	0.0849932	1.19448	-0.431712		N	N	N	N	N
si006383m|pacid:19705682	Si006383m	11.1.3	lipid metabolism.FA synthesis and FA elongation.ketoacyl ACP synthase	3-oxoacyl-synthase, putative, expressed	3-ketoacyl-acyl carrier protein synthase I	73.1731	114.486	26.4014	16.757	64.363	57.7043		0.645783	-1.4707	-2.12655		0.185082	0.830865	-1.28562	-1.94147		0.685268	1.97683	-2.25613	-3.56784		N	N	N	N	N
si010048m|pacid:19695009	Si010048m	11.1.3	lipid metabolism.FA synthesis and FA elongation.ketoacyl ACP synthase	3-oxoacyl-synthase, putative, expressed	3-ketoacyl-acyl carrier protein synthase I	6.07427	6.97418	0.890066	4.02047	29.2012	4.48975		0.199312	-2.77073	-0.595347		-2.26524	-2.06593	-5.03597	-2.86059		0.872155	1.27078	-4.6693	-0.31854		N	N	N	N	N
si010263m|pacid:19694402	Si010263m	11.1.3	lipid metabolism.FA synthesis and FA elongation.ketoacyl ACP synthase	3-oxoacyl-synthase III, chloroplast precursor, putative, expressed	3-ketoacyl-acyl carrier protein synthase III	25.7963	43.468	19.2413	16.5691	29.3334	26.2686		0.752792	-0.422957	-0.63867		-0.185385	0.567407	-0.608342	-0.824055		-0.0523609	1.45322	-0.898275	-1.3297		N	N	N	N	N
si020181m|pacid:19689737	Si020181m	11.1.3	lipid metabolism.FA synthesis and FA elongation.ketoacyl ACP synthase	3-oxoacyl-synthase, putative, expressed	Beta-ketoacyl synthase	8.83913	5.29801	0.93165	1.75486	6.77333	4.20591		-0.738453	-3.24604	-2.33255		0.384038	-0.354414	-2.86201	-1.94851		2.14297	0.666065	-4.34912	-2.52212		N	N	N	N	N
si029594m|pacid:19711808	Si029594m	11.1.3	lipid metabolism.FA synthesis and FA elongation.ketoacyl ACP synthase	3-oxoacyl-synthase, putative, expressed	fatty acid biosynthesis 1	35.3115	40.3035	11.8925	13.2246	40.7404	25.183		0.190771	-1.57009	-1.41691		-0.206323	-0.0155522	-1.77641	-1.62323		0.975369	1.35691	-2.1648	-1.85845		N	N	N	N	N
si033275m|pacid:19712379	Si033275m	11.1.3	lipid metabolism.FA synthesis and FA elongation.ketoacyl ACP synthase	3-oxoacyl-synthase, putative, expressed	3-ketoacyl-acyl carrier protein synthase I	0.029591	0.108542	0.0327185	0.0358181	0.098614	0.0516674		1.87502	0.144946	0.275529		-1.73663	0.138388	-1.59169	-1.4611		-1.60819	2.14185	-1.3183	-1.05713		N	N	N	N	N
si035346m|pacid:19682132	Si035346m	11.1.3	lipid metabolism.FA synthesis and FA elongation.ketoacyl ACP synthase	3-oxoacyl-synthase, putative, expressed	fatty acid biosynthesis 1	75.3874	91.3789	53.5162	67.1759	92.831	71.8646		0.277538	-0.494348	-0.166378		-0.300285	-0.0227465	-0.794633	-0.466663		0.138084	0.69316	-0.850613	-0.194673		N	N	N	N	N
si009556m|pacid:19696496	Si009556m	11.1.30	lipid metabolism.FA synthesis and FA elongation.pyruvate kinase	pyruvate kinase, putative, expressed	Pyruvate kinase family protein	94.4398	154.494	147.16	147.852	107.419	135.987		0.710087	0.639921	0.646685		-0.185779	0.524308	0.454142	0.460906		-1.05199	0.36818	0.227848	0.241376		N	N	N	N	N
si026206m|pacid:19707468	Si026206m	11.1.30	lipid metabolism.FA synthesis and FA elongation.pyruvate kinase	pyruvate kinase, putative, expressed	Pyruvate kinase family protein	183.002	209.741	118.129	126.087	119.555	159.24		0.196751	-0.631493	-0.537442		0.614188	0.81094	-0.0173046	0.076746		0.401316	0.794819	-0.861669	-0.673568		N	N	N	N	N
si027302m|pacid:19706947	Si027302m	11.1.30	lipid metabolism.FA synthesis and FA elongation.pyruvate kinase	pyruvate kinase, putative, expressed	Pyruvate kinase family protein	1.70653	1.23273	1.77338	1.37616	4.39202	1.5222		-0.46921	0.0554346	-0.310412		-1.36382	-1.83303	-1.30839	-1.67424		0.329814	-0.608605	0.440684	-0.29101		N	N	N	N	N
si015973m|pacid:19692405	Si015973m	11.1.5	lipid metabolism.FA synthesis and FA elongation.beta hydroxyacyl ACP dehydratase	FabA-like domain containing protein, expressed	Thioesterase superfamily protein	84.2744	97.3859	7.69367	14.1163	33.699	50.8676		0.208618	-3.45335	-2.57773		1.32239	1.53101	-2.13096	-1.25534		1.4567	1.87393	-5.45	-3.69876		N	N	N	N	N
si013951m|pacid:19691822	Si013951m	11.1.6	lipid metabolism.FA synthesis and FA elongation.enoyl ACP reductase	enoyl-acyl-carrier-protein reductase NADH, chloroplast precursor, expressed	NAD(P)-binding Rossmann-fold superfamily protein	132.403	181.71	27.8382	10.1615	47.5489	88.028		0.456705	-2.24979	-3.70374		1.47745	1.93415	-0.772345	-2.2263		1.17779	2.0912	-3.32179	-6.2297		N	N	N	N	N
si030207m|pacid:19711628	Si030207m	11.1.6	lipid metabolism.FA synthesis and FA elongation.enoyl ACP reductase	enoyl-acyl-carrier-protein reductase NADH, chloroplast precursor, expressed	NAD(P)-binding Rossmann-fold superfamily protein	60.557	47.5413	7.03639	6.04363	39.2602	30.2946		-0.349113	-3.10539	-3.32481		0.625227	0.276114	-2.48016	-2.69958		1.99847	1.30024	-4.21231	-4.65115		N	N	N	N	N
si003998m|pacid:19676287	Si003998m	11.1.7	lipid metabolism.FA synthesis and FA elongation.ACP thioesterase	acyl-ACP thioesterase, putative, expressed	fatty acyl-ACP thioesterases B	0.290149	0.193324	0.0391436	0.153888	0.775861	0.169126		-0.585772	-2.88994	-0.914914		-1.41901	-2.00478	-4.30895	-2.33392		1.55739	0.385843	-4.2225	-0.272439		N	N	N	N	N
si006496m|pacid:19705452	Si006496m	11.1.7	lipid metabolism.FA synthesis and FA elongation.ACP thioesterase	myristoyl-acyl carrier protein thioesterase, chloroplast precursor, putative, expressed	fatty acyl-ACP thioesterases B	20.7149	25.7565	19.1445	7.72897	27.1811	18.3362		0.314267	-0.113735	-1.42232		-0.391938	-0.0776709	-0.505673	-1.81426		0.351944	0.980478	0.124474	-2.4927		N	N	N	N	N
si006525m|pacid:19705635	Si006525m	11.1.7	lipid metabolism.FA synthesis and FA elongation.ACP thioesterase	myristoyl-acyl carrier protein thioesterase, chloroplast precursor, putative, expressed	fatty acyl-ACP thioesterases B	56.1851	77.8932	69.7677	67.8702	77.913	67.929		0.47131	0.312372	0.27259		-0.471676	-0.000365672	-0.159304	-0.199086		-0.547682	0.394938	0.0770622	-0.00250272		N	N	N	N	N
si030266m|pacid:19712704	Si030266m	11.1.7	lipid metabolism.FA synthesis and FA elongation.ACP thioesterase	acyl-ACP thioesterase, putative, expressed	fatA acyl-ACP thioesterase	59.2435	58.2193	26.6982	27.09	49.0972	42.8127		-0.0251606	-1.14992	-1.1289		0.271016	0.245855	-0.8789	-0.857881		0.937234	0.886913	-1.3626	-1.32056		N	N	N	N	N
si037876m|pacid:19679777	Si037876m	11.1.7	lipid metabolism.FA synthesis and FA elongation.ACP thioesterase	myristoyl-acyl carrier protein thioesterase, chloroplast precursor, putative, expressed	fatty acyl-ACP thioesterases B	6.84261	5.22789	4.15418	4.79719	4.12045	5.25547		-0.388319	-0.719985	-0.512356		0.731746	0.343427	0.0117611	0.21939		0.761456	-0.0151819	-0.678513	-0.263256		N	N	N	N	N
si000590m|pacid:19676419	Si000590m	11.1.8	lipid metabolism.FA synthesis and FA elongation.acyl coa ligase	AMP-binding enzyme, putative, expressed	AMP-dependent synthetase and ligase family protein	8.0453	9.39371	10.3622	9.01328	27.5813	9.20361		0.223549	0.365106	0.163906		-1.77747	-1.55392	-1.41237	-1.61357		-0.388107	0.0589897	0.342104	-0.060296		N	N	N	N	N
si000673m|pacid:19676227	Si000673m	11.1.8	lipid metabolism.FA synthesis and FA elongation.acyl coa ligase	AMP-binding enzyme, putative, expressed	AMP-dependent synthetase and ligase family protein	10.0402	14.2284	18.6611	13.3988	32.3669	14.0821		0.502987	0.894247	0.416316		-1.68874	-1.18575	-0.794488	-1.27242		-0.976156	0.0298188	0.812339	-0.143525		N	N	N	N	N
si005732m|pacid:19704517	Si005732m	11.1.8	lipid metabolism.FA synthesis and FA elongation.acyl coa ligase	AMP-binding enzyme family protein, expressed	AMP-dependent synthetase and ligase family protein	4.13602	2.05963	0.940577	2.26853	2.77254	2.35119		-1.00586	-2.13663	-0.866483		0.577036	-0.428824	-1.55959	-0.289447		1.62971	-0.382016	-2.64355	-0.103262		N	N	N	N	N
si009449m|pacid:19697678	Si009449m	11.1.8	lipid metabolism.FA synthesis and FA elongation.acyl coa ligase	AMP-binding enzyme, putative, expressed	acetyl-CoA synthetase	39.7328	50.5799	211.708	236.594	113.036	134.653		0.348233	2.41367	2.57401		-1.50838	-1.16014	0.905292	1.06563		-3.5217	-2.82523	1.30564	1.62632		N	N	N	N	N
si013502m|pacid:19692596	Si013502m	11.1.8	lipid metabolism.FA synthesis and FA elongation.acyl coa ligase	acyl-activating enzyme 14, putative, expressed	acyl-activating enzyme 14	1.008	1.31828	1.16698	1.82326	8.25783	1.32913		0.387161	0.211282	0.855019		-3.03426	-2.6471	-2.82298	-2.17925		-0.797968	-0.0236457	-0.375405	0.91207		N	N	N	N	N
si016421m|pacid:19690003	Si016421m	11.1.8	lipid metabolism.FA synthesis and FA elongation.acyl coa ligase	AMP-binding enzyme, putative, expressed	acetyl-CoA synthetase	92.7331	121.726	82.5088	41.3379	38.8457	84.5763		0.392475	-0.168537	-1.16562		1.25533	1.6478	1.08679	0.0897088		0.265661	1.05061	-0.0714118	-2.06558		N	N	N	N	N
si016755m|pacid:19687015	Si016755m	11.1.8	lipid metabolism.FA synthesis and FA elongation.acyl coa ligase	AMP-binding enzyme, putative, expressed	acyl activating enzyme 1	1.51401	0.55447	5.13	14.3035	11.6239	5.3755		-1.44919	1.76058	3.23992		-2.94065	-4.38984	-1.18006	0.299273		-3.65604	-6.55443	-0.134878	2.8238		N	N	N	N	N
si021644m|pacid:19700619	Si021644m	11.1.8	lipid metabolism.FA synthesis and FA elongation.acyl coa ligase	AMP-binding enzyme, putative, expressed	acyl activating enzyme 5	0.836228	1.23982	0.306276	2.09935	17.2537	1.12042		0.568166	-1.44907	1.32797		-4.36687	-3.7987	-5.81593	-3.0389		-0.844137	0.292194	-3.74227	1.81181		N	N	N	N	N
si021736m|pacid:19700651	Si021736m	11.1.8	lipid metabolism.FA synthesis and FA elongation.acyl coa ligase	AMP-binding domain containing protein, expressed	AMP-dependent synthetase and ligase family protein	6.26326	2.08274	8.91969	18.9977	96.2376	9.06584		-1.58843	0.51008	1.60084		-3.94162	-5.53005	-3.43154	-2.34078		-1.06705	-4.24392	-0.0468939	2.13462		N	N	N	N	N
si021913m|pacid:19699302	Si021913m	11.1.8	lipid metabolism.FA synthesis and FA elongation.acyl coa ligase	AMP-binding enzyme, putative, expressed	AMP-dependent synthetase and ligase family protein	0.10622	0.371988	0.0539096	0.0353924	0.496774	0.141877		1.80819	-0.978446	-1.58555		-2.22553	-0.417335	-3.20398	-3.81108		-0.835171	2.78122	-2.79206	-4.00627		N	N	N	N	N
si029298m|pacid:19713220	Si029298m	11.1.8	lipid metabolism.FA synthesis and FA elongation.acyl coa ligase	AMP-binding enzyme, putative, expressed	acyl-activating enzyme 17	15.5956	14.8091	28.0483	25.5669	18.0403	21.005		-0.0746511	0.846777	0.713136		-0.210082	-0.284733	0.636694	0.503054		-0.859186	-1.00849	0.834368	0.567087		N	N	N	N	N
si034422m|pacid:19684315	Si034422m	11.1.8	lipid metabolism.FA synthesis and FA elongation.acyl coa ligase	AMP-binding enzyme, putative, expressed	acyl-activating enzyme 18	9.94684	9.26692	13.9601	19.2747	14.017	13.1122		-0.102148	0.489003	0.954401		-0.494862	-0.59701	-0.00585968	0.459539		-0.79719	-1.00149	0.180815	1.11161		N	N	N	N	N
si034628m|pacid:19684623	Si034628m	11.1.8	lipid metabolism.FA synthesis and FA elongation.acyl coa ligase	AMP-binding enzyme, putative, expressed	acyl-activating enzyme 7	12.3181	7.87919	3.94499	7.50645	17.8675	7.91219		-0.644665	-1.64269	-0.714582		-0.536551	-1.18122	-2.17924	-1.25113		1.27727	-0.0120595	-2.00811	-0.151894		N	N	N	N	N
si034880m|pacid:19683842	Si034880m	11.1.8	lipid metabolism.FA synthesis and FA elongation.acyl coa ligase	AMP-binding domain containing protein, expressed	benzoyloxyglucosinolate 1	4.71508	3.49242	3.17538	20.6747	2.77703	8.01439		-0.433056	-0.570353	2.13251		0.763739	0.330683	0.193386	2.89625		-1.53062	-2.39673	-2.67133	2.7344		N	N	N	N	N
si035027m|pacid:19682681	Si035027m	11.1.8	lipid metabolism.FA synthesis and FA elongation.acyl coa ligase	AMP-binding domain containing protein, expressed	acyl activating enzyme 1	0.441839	0.759604	0.613143	0.587826	3.41469	0.600603		0.781727	0.472703	0.41187		-2.95017	-2.16844	-2.47746	-2.53829		-0.885783	0.677671	0.0596229	-0.0620424		N	N	N	N	N
si035042m|pacid:19682926	Si035042m	11.1.8	lipid metabolism.FA synthesis and FA elongation.acyl coa ligase	AMP-binding enzyme, putative, expressed	acyl activating enzyme 1	0.0671796	0.0459461	0	0.0240866	0.29612	0.0343031		-0.548081	-2.74802	-1.47979		-2.14008	-2.68817	-4.88811	-3.61988		1.93937	0.843209	-1.77834	-1.02022		N	N	N	N	N
si035697m|pacid:19683491	Si035697m	11.1.8	lipid metabolism.FA synthesis and FA elongation.acyl coa ligase	AMP-binding enzyme, putative, expressed	acyl-activating enzyme 7	18.3189	34.7214	7.01777	11.3751	27.3549	17.8583		0.922489	-1.38425	-0.68745		-0.578463	0.344026	-1.96271	-1.26591		0.07348	1.91846	-2.69502	-1.30142		N	N	N	N	N
si038959m|pacid:19680740	Si038959m	11.1.8	lipid metabolism.FA synthesis and FA elongation.acyl coa ligase	AMP-binding enzyme, putative, expressed	AMP-dependent synthetase and ligase family protein	9.71753	10.3166	5.68763	7.79522	10.7384	8.37925		0.08631	-0.772762	-0.318		-0.14412	-0.0578099	-0.916882	-0.46212		0.427536	0.600156	-1.11799	-0.208463		N	N	N	N	N
si039736m|pacid:19680619	Si039736m	11.1.8	lipid metabolism.FA synthesis and FA elongation.acyl coa ligase	AMP-binding domain containing protein, expressed	acyl activating enzyme 1	0.00960325	0	0.0462691	0.0277149	0.174811	0.0208968		0	0.0652539	0.0394401		-4.18613	-4.12773	-1.91768	-2.65707		-2.24338	-1.06328	2.29353	0.814759		N	N	N	N	N
si006033m|pacid:19705218	Si006033m	11.1.9	lipid metabolism.FA synthesis and FA elongation.long chain fatty acid CoA ligase	AMP-binding enzyme, putative, expressed	AMP-dependent synthetase and ligase family protein	2.66394	2.01551	4.67418	1.77812	10.3471	2.78294		-0.402416	0.811149	-0.583212		-1.95759	-2.36001	-1.14644	-2.5408		-0.126091	-0.930923	1.49621	-1.29252		N	N	N	N	N
si009520m|pacid:19697630	Si009520m	11.1.9	lipid metabolism.FA synthesis and FA elongation.long chain fatty acid CoA ligase	acyl-CoA synthetase protein, putative, expressed	long chain acyl-CoA synthetase 9	43.3128	41.2813	25.7043	41.2205	62.583	37.8797		-0.0693034	-0.752783	-0.0714309		-0.530979	-0.600283	-1.28376	-0.60241		0.386734	0.248127	-1.11883	0.243872		N	N	N	N	N
si009525m|pacid:19696291	Si009525m	11.1.9	lipid metabolism.FA synthesis and FA elongation.long chain fatty acid CoA ligase	acyl-CoA synthetase protein, putative, expressed	long-chain acyl-CoA synthetase 7	24.3881	22.2824	29.8697	45.6874	24.414	30.5569		-0.130268	0.292509	0.905623		-0.00153294	-0.131801	0.290976	0.90409		-0.650648	-0.911185	-0.0656304	1.1606		N	N	N	N	N
si021398m|pacid:19700960	Si021398m	11.1.9	lipid metabolism.FA synthesis and FA elongation.long chain fatty acid CoA ligase	AMP-binding enzyme, putative, expressed	AMP-dependent synthetase and ligase family protein	13.1251	5.5658	69.9467	54.9958	106.634	35.9084		-1.23767	2.41393	2.06699		-3.02226	-4.25993	-0.608334	-0.95527		-2.90398	-5.37932	1.92387	1.23		N	N	N	N	N
si029063m|pacid:19709527	Si029063m	11.1.9	lipid metabolism.FA synthesis and FA elongation.long chain fatty acid CoA ligase	acyl-CoA synthetase protein, putative, expressed	AMP-dependent synthetase and ligase family protein	105.937	109.626	109.232	98.1666	53.4554	105.74		0.0493907	0.0442007	-0.109896		0.986793	1.03618	1.03099	0.876896		0.0053471	0.104128	0.0937486	-0.214446		N	N	N	N	N
si015030m|pacid:19692769	Si015030m	11.10.1	lipid metabolism.glycolipid synthesis.MGDG synthase	MGD2, putative, expressed	monogalactosyldiacylglycerol synthase type C	2.32345	1.82369	2.48932	3.4889	0.577739	2.53134		-0.349412	0.0994799	0.586504		2.00778	1.65837	2.10726	2.59428		-0.247263	-0.946087	-0.0483028	0.925745		N	N	N	N	N
si016983m|pacid:19687596	Si016983m	11.10.1	lipid metabolism.glycolipid synthesis.MGDG synthase	monogalactosyldiacylglycerol synthase, putative, expressed	monogalactosyldiacylglycerol synthase 2	23.4524	35.2319	45.1379	49.3727	28.769	38.2987		0.587144	0.944603	1.07398		-0.294777	0.292367	0.649826	0.779201		-1.41512	-0.240832	0.474086	0.732836		N	N	N	N	N
si029462m|pacid:19710527	Si029462m	11.10.1	lipid metabolism.glycolipid synthesis.MGDG synthase	monogalactosyldiacylglycerol synthase, putative, expressed	monogalactosyl diacylglycerol synthase 1	37.6499	42.8717	31.3381	29.4837	63.3731	35.3358		0.187379	-0.264731	-0.352731		-0.751223	-0.563844	-1.01595	-1.10395		0.18303	0.557787	-0.346432	-0.522433		N	N	N	N	N
si009418m|pacid:19695440	Si009418m	11.10.2	lipid metabolism.glycolipid synthesis.DGDG synthase	digalactosyldiacylglycerol synthase, chloroplast precursor, putative, expressed	UDP-Glycosyltransferase superfamily protein	10.6591	8.71314	8.774	12.1149	15.7471	10.0653		-0.290814	-0.280773	0.184697		-0.563011	-0.853825	-0.843784	-0.378313		0.16539	-0.416239	-0.396157	0.534784		N	N	N	N	N
si016355m|pacid:19687005	Si016355m	11.10.2	lipid metabolism.glycolipid synthesis.DGDG synthase	digalactosyldiacylglycerol synthase, chloroplast precursor, putative, expressed	UDP-Glycosyltransferase superfamily protein	13.5353	10.5372	9.73649	14.3424	33.6233	12.0378		-0.361239	-0.47525	0.0835624		-1.31274	-1.67398	-1.78799	-1.22918		0.338297	-0.38418	-0.612203	0.505422		N	N	N	N	N
si026022m|pacid:19706982	Si026022m	11.10.2	lipid metabolism.glycolipid synthesis.DGDG synthase	digalactosyldiacylglycerol synthase, chloroplast precursor, putative, expressed	UDP-Glycosyltransferase superfamily protein	11.135	9.5345	12.9735	20.6153	31.4682	13.5646		-0.223866	0.220469	0.888619		-1.4988	-1.72267	-1.27833	-0.61018		-0.569492	-1.01722	-0.128554	1.20775		N	N	N	N	N
si035558m|pacid:19684309	Si035558m	11.10.2	lipid metabolism.glycolipid synthesis.DGDG synthase	digalactosyldiacylglycerol synthase, chloroplast precursor, putative, expressed	digalactosyl diacylglycerol deficient 2	42.2978	26.7335	48.2846	68.0735	24.3729	46.3473		-0.661936	0.190979	0.68651		0.795305	0.133369	0.986284	1.48181		-0.263806	-1.58768	0.118151	1.10921		N	N	N	N	N
si021937m|pacid:19701780	Si021937m	11.10.3	lipid metabolism.glycolipid synthesis.UDP-sulfoquinovose synthase	NAD dependent epimerase/dehydratase family protein, putative, expressed	sulfoquinovosyldiacylglycerol 1	60.3314	54.6936	43.5875	87.0266	83.7106	61.4098		-0.141537	-0.468996	0.528547		-0.472501	-0.614038	-0.941497	0.0560463		-0.051118	-0.334193	-0.989109	1.00598		N	N	N	N	N
si022645m|pacid:19698650	Si022645m	11.2.2	lipid metabolism.FA desaturation.a hydroxylase	fatty acid hydroxylase, putative, expressed	fatty acid hydroxylase 1	138.821	141.521	55.7978	11.9709	28.8136	87.0276		0.0277836	-1.31495	-3.53562		2.26841	2.29619	0.953461	-1.26721		1.34737	1.40293	-1.28253	-5.72388		N	N	N	N	N
si037273m|pacid:19685008	Si037273m	11.2.2	lipid metabolism.FA desaturation.a hydroxylase	fatty acid hydroxylase, putative, expressed	fatty acid hydroxylase 1	78.3004	190.1	45.1706	5.39972	67.9519	79.7428		1.27967	-0.793633	-3.85806		0.204505	1.48418	-0.589129	-3.65356		-0.0526701	2.50667	-1.63994	-7.76879		N	N	N	N	N
si008635m|pacid:19704602	Si008635m	11.2.3	lipid metabolism.FA desaturation.omega 3 desaturase	fatty acid desaturase, putative, expressed	fatty acid desaturase 2	0	0	0	0	0	0		0	0	0		0	0	0	0		0	0	0	0		N	N	N	N	N
si011848m|pacid:19697680	Si011848m	11.2.3	lipid metabolism.FA desaturation.omega 3 desaturase	fatty acid desaturase, putative, expressed	fatty acid desaturase 8	7.89476	26.2119	10.8159	3.29685	6.26167	12.0549		1.73125	0.454192	-1.25981		0.334349	2.0656	0.788541	-0.925457		-1.2213	2.24121	-0.312912	-3.74091		N	N	N	N	N
si017485m|pacid:19686263	Si017485m	11.2.3	lipid metabolism.FA desaturation.omega 3 desaturase	fatty acid desaturase, putative, expressed	fatty acid desaturase 2	134.867	241.263	133.558	239.136	200.486	187.206		0.839069	-0.0140742	0.826294		-0.571963	0.267106	-0.586037	0.254331		-0.946178	0.73196	-0.974326	0.706411		N	N	N	N	N
si026445m|pacid:19708977	Si026445m	11.2.3	lipid metabolism.FA desaturation.omega 3 desaturase	fatty acid desaturase, putative, expressed	fatty acid desaturase 8	17.1103	64.2694	31.5076	12.6798	13.5054	31.3918		1.90927	0.880835	-0.432332		0.341327	2.25059	1.22216	-0.0910053		-1.75104	2.06749	0.0106268	-2.61571		N	N	N	N	N
si035778m|pacid:19679405	Si035778m	11.2.3	lipid metabolism.FA desaturation.omega 3 desaturase	omega-3 fatty acid desaturase, chloroplast precursor, putative, expressed	fatty acid desaturase 8	40.4669	33.5087	39.7742	51.2952	332.417	41.2613		-0.272208	-0.0249094	0.342083		-3.03818	-3.31039	-3.06309	-2.6961		-0.0560904	-0.600507	-0.105909	0.628075		N	N	N	N	N
si013982m|pacid:19691944	Si013982m	11.2.4	lipid metabolism.FA desaturation.omega 6 desaturase	omega-6 fatty acid desaturase, chloroplast precursor, putative, expressed	fatty acid desaturase 6	27.6004	41.5029	19.7801	46.5326	181.729	33.854		0.58852	-0.480642	0.753549		-2.71903	-2.13051	-3.19967	-1.96548		-0.589269	0.587772	-1.55055	0.917828		N	N	N	N	N
si000943m|pacid:19677043	Si000943m	11.3	lipid metabolism.Phospholipid synthesis	glycerol-3-phosphate acyltransferase, putative, expressed	glycerol-3-phosphate acyltransferase 3	0.0157675	0.0683823	0.105747	0.20057	6.63067	0.0976169		2.11667	2.74559	3.66908		-8.71605	-6.59939	-5.97046	-5.04697		-5.26035	-1.02702	0.23084	2.07781		N	N	N	N	N
si001085m|pacid:19677287	Si001085m	11.3	lipid metabolism.Phospholipid synthesis	CPuORF25 - conserved peptide uORF-containing transcript, expressed	S-adenosyl-L-methionine-dependent methyltransferases superfamily protein	36.8101	33.0562	18.4601	49.3418	45.7221	34.4171		-0.155181	-0.995692	0.422706		-0.31279	-0.467971	-1.30848	0.109916		0.193959	-0.116403	-1.79743	1.03937		N	N	N	N	N
si001151m|pacid:19678092	Si001151m	11.3	lipid metabolism.Phospholipid synthesis	CPuORF25 - conserved peptide uORF-containing transcript, expressed	S-adenosyl-L-methionine-dependent methyltransferases superfamily protein	46.1206	97.6751	12.3342	7.60612	26.7104	40.934		1.08258	-1.90274	-2.60018		0.788008	1.87059	-1.11474	-1.81217		0.344221	2.50938	-3.46127	-4.85614		N	N	N	N	N
si001160m|pacid:19676905	Si001160m	11.3	lipid metabolism.Phospholipid synthesis	glycerol-3-phosphate acyltransferase, putative, expressed	glycerol-3-phosphate acyltransferase 6	6.98817	20.8607	50.5407	4.0041	50.0828	20.5984		1.5778	2.85446	-0.803436		-2.84133	-1.26353	0.0131307	-3.64476		-3.11909	0.0365078	2.58982	-4.72597		N	N	N	N	N
si001266m|pacid:19677228	Si001266m	11.3	lipid metabolism.Phospholipid synthesis	acyltransferase, putative, expressed	Phospholipid/glycerol acyltransferase family protein	21.2313	16.5321	17.4294	22.8346	9.45092	19.5068		-0.360925	-0.284665	0.105029		1.16767	0.806741	0.883001	1.27269		0.244422	-0.477427	-0.324907	0.45448		N	N	N	N	N
si001555m|pacid:19674568	Si001555m	11.3	lipid metabolism.Phospholipid synthesis	phosphatidylserine synthase, putative, expressed	phosphatidyl serine synthase family protein	58.6811	8.04097	4.92851	6.43625	5.56891	19.5217		-2.86746	-3.57367	-3.1886		3.39743	0.529974	-0.176243	0.208827		3.17563	-2.55928	-3.97171	-3.20157		N	N	N	N	N
si002137m|pacid:19675638	Si002137m	11.3	lipid metabolism.Phospholipid synthesis	CDP-alcohol phosphatidyltransferase, putative, expressed	cardiolipin synthase	17.5915	10.5879	1.29984	3.06988	6.28823	8.13728		-0.732466	-3.75848	-2.51863		1.48415	0.751689	-2.27432	-1.03447		2.22452	0.759592	-5.29243	-2.81273		N	N	N	N	N
si004479m|pacid:19674028	Si004479m	11.3	lipid metabolism.Phospholipid synthesis	diacylglycerol kinase, putative, expressed	Diacylglycerol kinase family protein	0	0	0	0	0	0		0	0	0		0	0	0	0		0	0	0	0		N	N	N	N	N
si004594m|pacid:19674671	Si004594m	11.3	lipid metabolism.Phospholipid synthesis	glycerol-3-phosphate acyltransferase, putative, expressed	glycerol-3-phosphate acyltransferase 3	0	0.0180697	0	0	0.147508	0.00451743		0.0258363	0	0		-3.88272	-3.02915	-3.88272	-3.88272		0	0.0258363	0	0		N	N	N	N	N
si008091m|pacid:19705544	Si008091m	11.3	lipid metabolism.Phospholipid synthesis	glycerol-3-phosphate acyltransferase, putative, expressed	glycerol-3-phosphate acyltransferase 6	0	0	0	0.0819951	0.401376	0.0204988		0	0	0.113694		-5.32688	-5.32688	-5.32688	-2.29135		-1.03554	-1.03554	-1.03554	4		N	N	N	N	N
si016886m|pacid:19688529	Si016886m	11.3	lipid metabolism.Phospholipid synthesis	glycerol-3-phosphate acyltransferase, putative, expressed	glycerol-3-phosphate acyltransferase 4	0.050223	0.161708	18.218	0.53265	4.36078	4.74065		1.68697	8.5028	3.40677		-6.44009	-4.75312	2.06271	-3.03333		-13.1212	-9.74724	3.88442	-6.30765		N	N	N	N	N
si021624m|pacid:19700016	Si021624m	11.3	lipid metabolism.Phospholipid synthesis	glycerol-3-phosphate acyltransferase, putative, expressed	glycerol-3-phosphate acyltransferase 3	0	0	0	0	2.39893	0		0	0	0		-7.90625	-7.90625	-7.90625	-7.90625		0	0	0	0		N	N	N	N	N
si021707m|pacid:19700330	Si021707m	11.3	lipid metabolism.Phospholipid synthesis	glycerol-3-phosphate acyltransferase, putative, expressed	glycerol-3-phosphate acyltransferase 3	0.0568909	0.0258891	42.8355	0.290119	7.10663	10.8021		-1.13585	9.55639	2.35038		-6.96482	-8.10068	2.59157	-4.61445		-15.1378	-17.4095	3.97499	-10.437		N	N	N	N	N
si021782m|pacid:19699819	Si021782m	11.3	lipid metabolism.Phospholipid synthesis	glycerol-3-phosphate acyltransferase 8, putative, expressed	glycerol-3-phosphate acyltransferase 5	0.0220056	0.011319	12.8767	0.0526634	4.68579	3.24067		-0.95913	9.19267	1.25893		-7.73428	-8.69341	1.4584	-6.47535		-14.4046	-16.3228	3.9808	-11.8867		N	N	N	N	N
si021841m|pacid:19700414	Si021841m	11.3	lipid metabolism.Phospholipid synthesis	CPuORF26 - conserved peptide uORF-containing transcript, expressed	S-adenosyl-L-methionine-dependent methyltransferases superfamily protein	428.724	393.17	160.771	990.122	795.589	493.197		-0.124895	-1.41504	1.20756		-0.891975	-1.01687	-2.30701	0.315582		-0.404229	-0.65402	-3.23431	2.01089		N	N	N	N	N
si021854m|pacid:19701493	Si021854m	11.3	lipid metabolism.Phospholipid synthesis	glycerol-3-phosphate acyltransferase, putative, expressed	glycerol-3-phosphate acyltransferase 6	0	0.52213	0.146783	0.00652105	1.54623	0.168859		0.606092	0.197592	0.00937734		-7.27261	-1.56627	-3.397	-7.88943		-4.07774	3.25719	-0.40426	-9.38913		N	N	N	N	N
si022157m|pacid:19698336	Si022157m	11.3	lipid metabolism.Phospholipid synthesis	phosphatidylserine synthase, putative, expressed	phosphatidyl serine synthase family protein	5.88932	6.46364	13.7232	11.579	14.5159	9.41379		0.134247	1.22044	0.975339		-1.30146	-1.16721	-0.0810142	-0.32612		-1.35335	-1.08486	1.08754	0.597327		N	N	N	N	N
si035268m|pacid:19684215	Si035268m	11.3	lipid metabolism.Phospholipid synthesis	glycerol-3-phosphate acyltransferase, putative, expressed	glycerol-3-phosphate acyltransferase 6	1.09291	2.00751	2.28398	0.45323	11.0594	1.45941		0.877239	1.06338	-1.26986		-3.33903	-2.46179	-2.27565	-4.60889		-0.834426	0.920051	1.29234	-3.37414		N	N	N	N	N
si035286m|pacid:19685999	Si035286m	11.3	lipid metabolism.Phospholipid synthesis	glycerol-3-phosphate acyltransferase, putative, expressed	glycerol-3-phosphate acyltransferase 6	0	0	0	0	1.73427	0		0	0	0		-7.43818	-7.43818	-7.43818	-7.43818		0	0	0	0		N	N	N	N	N
si035307m|pacid:19680139	Si035307m	11.3	lipid metabolism.Phospholipid synthesis	glycerol-3-phosphate acyltransferase, putative, expressed	glycerol-3-phosphate acyltransferase 6	0.0498293	0.011607	0.104047	0.0226278	0.308082	0.0470276		-2.102	1.06216	-1.13889		-2.62825	-4.73025	-1.56609	-3.76715		0.166968	-4.03704	2.2913	-2.11082		N	N	N	N	N
si035674m|pacid:19685576	Si035674m	11.3	lipid metabolism.Phospholipid synthesis	acyltransferase, putative, expressed	phospholipid/glycerol acyltransferase family protein	21.8503	18.2027	17.9968	33.706	44.6009	22.9389		-0.2635	-0.279915	0.625351		-1.02942	-1.29292	-1.30934	-0.40407		-0.140291	-0.66729	-0.700122	1.11041		N	N	N	N	N
si036315m|pacid:19685198	Si036315m	11.3	lipid metabolism.Phospholipid synthesis	methyltransferase domain containing protein, putative, expressed	S-adenosyl-L-methionine-dependent methyltransferases superfamily protein	21.5628	48.4081	53.1876	119.57	209.515	60.682		1.1667	1.30254	2.47123		-3.28044	-2.11374	-1.97789	-0.809205		-2.98545	-0.652044	-0.380358	1.95702		N	N	N	N	N
si036375m|pacid:19685612	Si036375m	11.3	lipid metabolism.Phospholipid synthesis	diacylglycerol kinase, putative, expressed	Diacylglycerol kinase family protein	29.4433	22.1027	10.8194	21.2089	23.6085	20.8936		-0.413717	-1.44432	-0.473272		0.318636	-0.0950805	-1.12568	-0.154636		0.989761	0.162328	-1.89888	0.0432173		N	N	N	N	N
si039404m|pacid:19684610	Si039404m	11.3	lipid metabolism.Phospholipid synthesis	glycerol-3-phosphate acyltransferase, putative, expressed	glycerol-3-phosphate acyltransferase 6	0	0	0	0	0.0160213	0		0	0	0		-0.679993	-0.679993	-0.679993	-0.679993		0	0	0	0		N	N	N	N	N
si003996m|pacid:19675466	Si003996m	11.3.1	lipid metabolism.Phospholipid synthesis.1-acylglycerol-3-phosphate O-acyltransferase	acyltransferase, putative, expressed	lysophosphatidyl acyltransferase 5	3.2132	1.54304	9.04355	12.4451	13.169	6.56123		-1.05823	1.49288	1.9535		-2.03506	-3.09329	-0.54218	-0.081559		-2.05992	-4.17638	0.925845	1.84709		N	N	N	N	N
si022242m|pacid:19697992	Si022242m	11.3.1	lipid metabolism.Phospholipid synthesis.1-acylglycerol-3-phosphate O-acyltransferase	acyltransferase, putative, expressed	lysophosphatidyl acyltransferase 5	44.9369	45.4444	6.24361	3.21876	7.34582	24.9609		0.0162018	-2.84745	-3.80332		2.61291	2.62911	-0.234543	-1.19042		1.69646	1.72886	-3.99844	-5.91019		N	N	N	N	N
si025155m|pacid:19700063	Si025155m	11.3.1	lipid metabolism.Phospholipid synthesis.1-acylglycerol-3-phosphate O-acyltransferase	acyltransferase, putative, expressed	lysophosphatidyl acyltransferase 2	24.7878	25.4007	17.0963	13.9297	11.6257	20.3036		0.0352368	-0.535952	-0.831465		1.09231	1.12755	0.556359	0.260846		0.575789	0.646262	-0.496115	-1.08714		N	N	N	N	N
si006759m|pacid:19704783	Si006759m	11.3.10	lipid metabolism.Phospholipid synthesis.(S)-coclaurine-N-methyltransferase	Cyclopropane-fatty-acyl-phospholipid synthase, putative, expressed	S-adenosyl-L-methionine-dependent methyltransferases superfamily protein	20.559	29.8111	27.0719	30.9105	44.9122	27.0881		0.536082	0.397026	0.588328		-1.12734	-0.591256	-0.730311	-0.53901		-0.795783	0.276381	-0.00173017	0.380873		N	N	N	N	N
si001306m|pacid:19673407	Si001306m	11.3.2	lipid metabolism.Phospholipid synthesis.choline kinase	choline/ethanolamine kinase, putative, expressed	Protein kinase superfamily protein	9.74177	13.6577	6.19039	6.81718	8.61187	9.10176		0.487458	-0.654153	-0.51501		0.177857	0.665316	-0.476296	-0.337153		0.196077	1.17099	-1.11223	-0.833942		N	N	N	N	N
si001924m|pacid:19675079	Si001924m	11.3.2	lipid metabolism.Phospholipid synthesis.choline kinase	phosphotransferase, putative, expressed	Protein kinase superfamily protein	47.7891	8.10813	37.5103	77.7192	25.5992	42.7817		-2.55924	-0.349395	0.701589		0.900584	-1.65866	0.551189	1.60217		0.319378	-4.79911	-0.379412	1.72256		N	N	N	N	N
si022433m|pacid:19701440	Si022433m	11.3.2	lipid metabolism.Phospholipid synthesis.choline kinase	phosphotransferase, putative, expressed	Protein kinase superfamily protein	1.61558	0.509479	1.38057	1.36923	3.01158	1.21871		-1.66496	-0.22679	-0.238694		-0.898465	-2.56342	-1.12525	-1.13716		0.813388	-2.51653	0.359809	0.336		N	N	N	N	N
si029394m|pacid:19711248	Si029394m	11.3.2	lipid metabolism.Phospholipid synthesis.choline kinase	choline/ethanolamine kinase, putative, expressed	Protein kinase superfamily protein	18.3732	16.9663	19.0735	28.1592	39.6622	20.643		-0.114931	0.0539603	0.615999		-1.11016	-1.22509	-1.0562	-0.494159		-0.3361	-0.565963	-0.22818	0.895898		N	N	N	N	N
si001560m|pacid:19674076	Si001560m	11.3.3	lipid metabolism.Phospholipid synthesis.phosphatidate cytidylyltransferase	phosphatidate cytidylyltransferase, putative, expressed	cytidinediphosphate diacylglycerol synthase 2	40.5142	31.7554	62.8774	62.3157	42.6017	49.3657		-0.351424	0.634114	0.621169		-0.0724818	-0.423906	0.561632	0.548687		-0.570162	-1.27301	0.698066	0.672175		N	N	N	N	N
si002310m|pacid:19676570	Si002310m	11.3.3	lipid metabolism.Phospholipid synthesis.phosphatidate cytidylyltransferase	phosphatidate cytidylyltransferase, putative, expressed	Phosphatidate cytidylyltransferase family protein	15.1042	15.0524	12.7342	20.2486	20.8973	15.7848		-0.00495983	-0.246243	0.422868		-0.468366	-0.473325	-0.714609	-0.0454972		-0.127177	-0.137096	-0.619663	0.71856		N	N	N	N	N
si012637m|pacid:19696057	Si012637m	11.3.3	lipid metabolism.Phospholipid synthesis.phosphatidate cytidylyltransferase	phosphatidate cytidylyltransferase, putative, expressed	Phosphatidate cytidylyltransferase family protein	0.923782	1.10402	0.122442	0.130062	1.67989	0.570076		0.25714	-2.91546	-2.82836		-0.862739	-0.605599	-3.7782	-3.6911		1.3928	1.90708	-4.43812	-4.26392		N	N	N	N	N
si017452m|pacid:19690424	Si017452m	11.3.3	lipid metabolism.Phospholipid synthesis.phosphatidate cytidylyltransferase	phosphatidate cytidylyltransferase, putative, expressed	cytidinediphosphate diacylglycerol synthase 4	14.0004	16.8983	10.7194	12.7091	19.4727	13.5818		0.271411	-0.385234	-0.139598		-0.475992	-0.204581	-0.861226	-0.61559		0.0875785	0.6304	-0.68289	-0.191618		N	N	N	N	N
si022432m|pacid:19702556	Si022432m	11.3.3	lipid metabolism.Phospholipid synthesis.phosphatidate cytidylyltransferase	phosphatidate cytidylyltransferase, putative, expressed	vitamin E pathway gene 5	24.7091	30.2893	12.8513	9.2589	26.7782	19.2772		0.293764	-0.943128	-1.41613		-0.116013	0.177751	-1.05914	-1.53215		0.716303	1.30383	-1.16995	-2.11596		N	N	N	N	N
si029933m|pacid:19713593	Si029933m	11.3.3	lipid metabolism.Phospholipid synthesis.phosphatidate cytidylyltransferase	phosphatidate cytidylyltransferase, putative, expressed	Phosphatidate cytidylyltransferase family protein	23.685	24.2919	12.2107	6.50707	9.68666	16.6737		0.0365053	-0.955825	-1.86389		1.2899	1.32641	0.334076	-0.573992		1.0128	1.08581	-0.89885	-2.71499		N	N	N	N	N
si007265m|pacid:19704924	Si007265m	11.3.4	lipid metabolism.Phospholipid synthesis.CDP-diacylglycerol-inositol 3-phosphatidyltransferase	CDP-alcohol phosphatidyltransferase, putative, expressed	phosphatidylinositol synthase 1	46.6771	59.1065	37.0825	34.3056	24.2861	44.2929		0.340604	-0.331976	-0.444268		0.942582	1.28319	0.610606	0.498314		0.151274	0.832483	-0.512677	-0.737262		N	N	N	N	N
si011008m|pacid:19696828	Si011008m	11.3.4	lipid metabolism.Phospholipid synthesis.CDP-diacylglycerol-inositol 3-phosphatidyltransferase	CDP-alcohol phosphatidyltransferase, putative, expressed	phosphatidylinositol synthase 1	7.5334	6.36012	5.82966	3.258	4.59504	5.7453		-0.244247	-0.369889	-1.20932		0.713225	0.468978	0.343336	-0.496091		0.781841	0.293346	0.0420626	-1.63679		N	N	N	N	N
si001229m|pacid:19674861	Si001229m	11.3.5	lipid metabolism.Phospholipid synthesis.diacylglycerol kinase	diacylglycerol kinase, putative, expressed	diacylglycerol kinase 5	2.70322	2.83075	10.4138	2.95599	3.23943	4.72595		0.0665102	1.94575	0.128966		-0.261062	-0.194552	1.68469	-0.132096		-1.61186	-1.47884	2.27965	-1.35393		N	N	N	N	N
si009926m|pacid:19693965	Si009926m	11.3.5	lipid metabolism.Phospholipid synthesis.diacylglycerol kinase	diacylglycerol kinase, putative, expressed	diacylglycerol kinase 5	25.4414	48.8548	17.1269	16.8583	18.3305	27.0704		0.941321	-0.570913	-0.593716		0.472935	1.41426	-0.0979784	-0.120781		-0.179071	1.70357	-1.3209	-1.3665		N	N	N	N	N
si013477m|pacid:19691369	Si013477m	11.3.5	lipid metabolism.Phospholipid synthesis.diacylglycerol kinase	diacylglycerol kinase, putative, expressed	diacylglycerol kinase 5	23.64	26.4016	23.2554	22.2641	24.0676	23.8903		0.159395	-0.0236683	-0.0865146		-0.0258598	0.133535	-0.0495281	-0.112374		-0.0303829	0.288407	-0.0777195	-0.203412		N	N	N	N	N
si016993m|pacid:19688723	Si016993m	11.3.5	lipid metabolism.Phospholipid synthesis.diacylglycerol kinase	diacylglycerol kinase, putative, expressed	diacylglycerol kinase 7	39.6195	39.3659	29.5942	37.4599	24.2259	36.5099		-0.0092632	-0.420895	-0.0808646		0.70966	0.700397	0.288765	0.628796		0.235847	0.217321	-0.605942	0.074118		N	N	N	N	N
si034427m|pacid:19683444	Si034427m	11.3.5	lipid metabolism.Phospholipid synthesis.diacylglycerol kinase	diacylglycerol kinase 1, putative, expressed	diacylglycerol kinase1	1.4171	1.30072	0.547799	1.44907	1.20319	1.17867		-0.123628	-1.37122	0.0321826		0.236077	0.112448	-1.13515	0.268259		0.531558	0.284302	-2.21089	0.595924		N	N	N	N	N
si013804m|pacid:19690801	Si013804m	11.3.6	lipid metabolism.Phospholipid synthesis.choline-phosphate cytidylyltransferase	cytidylyltransferase domain containing protein, expressed	phosphorylethanolamine cytidylyltransferase 1	35.4459	47.219	60.5962	45.9879	48.631	47.3122		0.41375	0.773609	0.375635		-0.45626	-0.04251	0.317349	-0.0806247		-0.833191	-0.00569112	0.714028	-0.0819205		N	N	N	N	N
si015234m|pacid:19693313	Si015234m	11.3.6	lipid metabolism.Phospholipid synthesis.choline-phosphate cytidylyltransferase	cytidylyltransferase domain containing protein, expressed	phosphorylcholine cytidylyltransferase2	0.0869316	0.113623	0.065917	0.0937871	0.0250038	0.0900647		0.386305	-0.399229	0.10951		1.79773	2.18404	1.39851	1.90724		-0.102164	0.670446	-0.900622	0.116856		N	N	N	N	N
si017822m|pacid:19689901	Si017822m	11.3.6	lipid metabolism.Phospholipid synthesis.choline-phosphate cytidylyltransferase	cytidylyltransferase domain containing protein, expressed	phosphorylcholine cytidylyltransferase	91.7149	80.6769	81.0696	110.776	48.8306	91.0594		-0.185	-0.177994	0.272419		0.909371	0.724371	0.731377	1.18179		0.0206964	-0.349303	-0.335292	0.565534		N	N	N	N	N
si040766m|pacid:19683782	Si040766m	11.3.6	lipid metabolism.Phospholipid synthesis.choline-phosphate cytidylyltransferase	cytidylyltransferase domain containing protein, expressed	phosphorylcholine cytidylyltransferase2	69.0652	85.7918	83.8661	73.5576	55.1668	78.0702		0.312881	0.280129	0.0909145		0.324158	0.637039	0.604287	0.415073		-0.353625	0.272138	0.206632	-0.171796		N	N	N	N	N
si013241m|pacid:19690663	Si013241m	11.3.7	lipid metabolism.Phospholipid synthesis.cyclopropane-fatty-acyl-phospholipid synthase	Cyclopropane-fatty-acyl-phospholipid synthase, putative, expressed	Cyclopropane-fatty-acyl-phospholipid synthase	21.1167	41.6207	1.07182	0.388347	70.6922	16.0494		0.978916	-4.30025	-5.76489		-1.74317	-0.76425	-6.04342	-7.50806		0.791733	2.74956	-7.80878	-10.7381		N	N	N	N	N
si028892m|pacid:19713546	Si028892m	11.3.7	lipid metabolism.Phospholipid synthesis.cyclopropane-fatty-acyl-phospholipid synthase	Cyclopropane-fatty-acyl-phospholipid synthase, putative, expressed	Cyclopropane-fatty-acyl-phospholipid synthase	19.5743	55.8372	1.86362	0.15873	52.6939	19.3585		1.51227	-3.39278	-6.94624		-1.42868	0.0835917	-4.82146	-8.37492		0.0319898	3.05653	-6.75357	-13.8605		N	N	N	N	N
si028963m|pacid:19709370	Si028963m	11.3.7	lipid metabolism.Phospholipid synthesis.cyclopropane-fatty-acyl-phospholipid synthase	Cyclopropane-fatty-acyl-phospholipid synthase, putative, expressed	Cyclopropane-fatty-acyl-phospholipid synthase	15.9187	20.9753	8.79112	2.54159	30.3685	12.0567		0.397962	-0.856607	-2.64692		-0.931848	-0.533885	-1.78846	-3.57877		0.801788	1.59771	-0.911427	-4.49206		N	N	N	N	N
si000634m|pacid:19678799	Si000634m	11.3.8	lipid metabolism.Phospholipid synthesis.phosphatidylserine decarboxylase	phosphatidylserine decarboxylase, putative, expressed	phosphatidylserine decarboxylase 2	22.4986	17.2741	27.3896	35.9692	18.437	25.7829		-0.381223	0.283795	0.676927		0.287229	-0.0939936	0.571024	0.964156		-0.393158	-1.1556	0.174432	0.960697		N	N	N	N	N
si038847m|pacid:19682451	Si038847m	11.3.8	lipid metabolism.Phospholipid synthesis.phosphatidylserine decarboxylase	phosphatidylserine decarboxylase, putative, expressed	phosphatidylserine decarboxylase 1	15.0726	10.2973	2.47868	8.86376	10.8066	9.1781		-0.549658	-2.60429	-0.76594		0.480012	-0.0696465	-2.12428	-0.285928		1.43133	0.332009	-3.77725	-0.100554		N	N	N	N	N
si006556m|pacid:19703325	Si006556m	11.3.9	lipid metabolism.Phospholipid synthesis.choline monooxygenase	choline monooxygenase, chloroplast precursor, putative, expressed	choline monooxygenase, putative (CMO-like)	11.2475	10.9868	21.0416	22.4795	14.0033	16.4388		-0.0338344	0.903647	0.999012		-0.316165	-0.35	0.587481	0.682847		-1.09502	-1.16269	0.712275	0.903006		N	N	N	N	N
si006298m|pacid:19703193	Si006298m	11.4	lipid metabolism.TAG synthesis	O-acyltransferase, putative, expressed	membrane bound O-acyl transferase (MBOAT) family protein	12.7378	8.88785	11.3285	15.3979	4.45594	12.088		-0.519213	-0.169165	0.273619		1.51532	0.996103	1.34615	1.78894		0.151081	-0.887345	-0.187249	0.698319		N	N	N	N	N
si021762m|pacid:19702639	Si021762m	11.4	lipid metabolism.TAG synthesis	O-acyltransferase, putative, expressed	membrane bound O-acyl transferase (MBOAT) family protein	16.4413	12.6909	6.17921	10.4039	14.191	11.4288		-0.373536	-1.41183	-0.660196		0.212348	-0.161188	-1.19949	-0.447848		1.0493	0.302224	-1.77437	-0.271096		N	N	N	N	N
si023478m|pacid:19700229	Si023478m	11.4	lipid metabolism.TAG synthesis	oleosin, putative, expressed	Oleosin family protein	0	0.0209235	0.234174	0.227267	0.502321	0.120591		0.0298747	0.303546	0.295449		-5.65054	-4.58542	-1.10103	-1.14422		-3.59205	-5.05386	1.91491	1.82853		N	N	N	N	N
si031370m|pacid:19709940	Si031370m	11.4	lipid metabolism.TAG synthesis	oleosin, putative, expressed	oleosin 1	0.263289	0.264725	0.276236	0.390596	0.0451252	0.298711		0.00784779	0.0692544	0.569028		2.54464	2.55249	2.6139	3.11367		-0.364211	-0.348515	-0.225702	0.773846		N	N	N	N	N
si009829m|pacid:19696059	Si009829m	11.5.1	lipid metabolism.glyceral metabolism.glycerol kinase	FGGY family of carbohydrate kinases, putative, expressed	Actin-like ATPase superfamily protein	13.399	17.4011	19.2544	17.5461	15.6044	16.9002		0.377052	0.523063	0.389025		-0.219824	0.157228	0.303239	0.169201		-0.669821	0.0842834	0.376305	0.108229		N	N	N	N	N
si001343m|pacid:19676681	Si001343m	11.5.2	lipid metabolism.glyceral metabolism.Glycerol-3-phosphate dehydrogenase (NAD+)	glycerol-3-phosphate dehydrogenase, putative, expressed	6-phosphogluconate dehydrogenase family protein	28.5904	27.0604	14.7627	7.28164	9.68143	19.4238		-0.0793462	-0.953576	-1.97319		1.56224	1.48289	0.608662	-0.410956		1.11541	0.95672	-0.79174	-2.83098		N	N	N	N	N
si001390m|pacid:19674136	Si001390m	11.5.2	lipid metabolism.glyceral metabolism.Glycerol-3-phosphate dehydrogenase (NAD+)	glycerol-3-phosphate dehydrogenase, putative, expressed	6-phosphogluconate dehydrogenase family protein	8.23688	11.2312	20.1262	4.47883	24.1327	11.0183		0.447348	1.2889	-0.878976		-1.55082	-1.10347	-0.261919	-2.4298		-0.839458	0.0552374	1.73835	-2.59741		N	N	N	N	N
si012079m|pacid:19697003	Si012079m	11.5.2	lipid metabolism.glyceral metabolism.Glycerol-3-phosphate dehydrogenase (NAD+)	glycerol-3-phosphate dehydrogenase, putative, expressed	6-phosphogluconate dehydrogenase family protein	0	0	0	0	0	0		0	0	0		0	0	0	0		0	0	0	0		N	N	N	N	N
si021974m|pacid:19701225	Si021974m	11.5.2	lipid metabolism.glyceral metabolism.Glycerol-3-phosphate dehydrogenase (NAD+)	glycerol-3-phosphate dehydrogenase, putative, expressed	6-phosphogluconate dehydrogenase family protein	3.12088	4.10377	5.53805	2.10741	4.318	3.71753		0.394997	0.827425	-0.566485		-0.468411	-0.0734139	0.359015	-1.0349		-0.50478	0.285213	1.15007	-1.63775		N	N	N	N	N
si029916m|pacid:19712084	Si029916m	11.5.2	lipid metabolism.glyceral metabolism.Glycerol-3-phosphate dehydrogenase (NAD+)	glycerol-3-phosphate dehydrogenase, putative, expressed	NAD-dependent glycerol-3-phosphate dehydrogenase family protein	7.83971	6.76402	5.50386	6.83481	25.0711	6.7356		-0.212919	-0.510357	-0.197899		-1.67715	-1.89007	-2.18751	-1.87505		0.437987	0.0121496	-0.582726	0.0421898		N	N	N	N	N
si037972m|pacid:19683995	Si037972m	11.5.2	lipid metabolism.glyceral metabolism.Glycerol-3-phosphate dehydrogenase (NAD+)	glycerol-3-phosphate dehydrogenase, putative, expressed	6-phosphogluconate dehydrogenase family protein	0	0	0	0	0	0		0	0	0		0	0	0	0		0	0	0	0		N	N	N	N	N
si009607m|pacid:19695518	Si009607m	11.5.3	lipid metabolism.glyceral metabolism.FAD-dependent glycerol-3-phosphate dehydrogenase	FAD dependent oxidoreductase domain containing protein, expressed	FAD-dependent oxidoreductase family protein	17.7218	16.1949	19.0373	17.3306	13.8897	17.5711		-0.129991	0.103302	-0.0322105		0.351509	0.221518	0.45481	0.319298		0.0246398	-0.235341	0.231244	-0.0397812		N	N	N	N	N
si003348m|pacid:19676926	Si003348m	11.6	lipid metabolism.lipid transfer proteins etc	LTPL16 - Protease inhibitor/seed storage/LTP family protein precursor, expressed	Bifunctional inhibitor/lipid-transfer protein/seed storage 2S albumin superfamily protein	262.178	295.329	4.45059	0.0242462	219.746	140.495		0.171775	-5.8804	-13.4005		0.254706	0.426481	-5.6257	-13.1458		1.80005	2.1436	-9.96076	-25.0009		N	N	N	N	N
si004838m|pacid:19677212	Si004838m	11.6	lipid metabolism.lipid transfer proteins etc	LTPL18 - Protease inhibitor/seed storage/LTP family protein precursor, expressed	Bifunctional inhibitor/lipid-transfer protein/seed storage 2S albumin superfamily protein	0	0	0	0	0	0		0	0	0		0	0	0	0		0	0	0	0		N	N	N	N	N
si011353m|pacid:19693876	Si011353m	11.6	lipid metabolism.lipid transfer proteins etc	LTPL14 - Protease inhibitor/seed storage/LTP family protein precursor, expressed	lipid transfer protein 3	11.005	2.07516	48.1772	159.654	163.304	55.2279		-2.40687	2.13019	3.85872		-3.89133	-6.2982	-1.76114	-0.0326096		-4.65447	-9.46821	-0.394095	3.06296		N	N	N	N	N
si011376m|pacid:19694865	Si011376m	11.6	lipid metabolism.lipid transfer proteins etc	LTPL10 - Protease inhibitor/seed storage/LTP family protein precursor, expressed	lipid transfer protein 12	43.1665	99.1887	90.47	48.7832	1147.21	70.4021		1.20027	1.06753	0.176474		-4.73207	-3.53181	-3.66454	-4.5556		-1.41142	0.989115	0.723643	-1.05847		N	N	N	N	N
si012210m|pacid:19694123	Si012210m	11.6	lipid metabolism.lipid transfer proteins etc	LTPL14 - Protease inhibitor/seed storage/LTP family protein precursor, expressed	lipid transfer protein 3	0.0311736	0.0583814	0.254127	0.209377	0.625094	0.138265		0.905183	3.02715	2.7477		-4.32568	-3.42049	-1.29853	-1.57797		-4.29807	-2.4877	1.75623	1.19734		N	N	N	N	N
si014509m|pacid:19691764	Si014509m	11.6	lipid metabolism.lipid transfer proteins etc	LTPL80 - Protease inhibitor/seed storage/LTP family protein precursor, expressed	glycosylphosphatidylinositol-anchored lipid protein transfer 1	4.94996	12.7119	7.44252	1.7312	67.1631	6.7089		1.36069	0.588374	-1.51564		-3.76218	-2.40149	-3.17381	-5.27782		-0.87732	1.84407	0.299428	-3.90861		N	N	N	N	N
si014662m|pacid:19691920	Si014662m	11.6	lipid metabolism.lipid transfer proteins etc	LTPL24 - Protease inhibitor/seed storage/LTP family protein precursor, expressed	lipid transfer protein	0	0	0	0	17.4599	0		0	0	0		-10.7698	-10.7698	-10.7698	-10.7698		0	0	0	0		N	N	N	N	N
si027017m|pacid:19707473	Si027017m	11.6	lipid metabolism.lipid transfer proteins etc	LTPL14 - Protease inhibitor/seed storage/LTP family protein precursor, expressed	lipid transfer protein 3	29.4851	40.7361	102.165	117.544	330.817	72.4825		0.466319	1.79284	1.99514		-3.48797	-3.02166	-1.69513	-1.49284		-2.59529	-1.66265	0.990392	1.39499		N	N	N	N	N
si027027m|pacid:19706863	Si027027m	11.6	lipid metabolism.lipid transfer proteins etc	LTPL10 - Protease inhibitor/seed storage/LTP family protein precursor, expressed	lipid transfer protein 12	106.65	98.8823	130.15	122.512	1221.68	114.549		-0.109095	0.287299	0.200043		-3.51791	-3.62701	-3.23061	-3.31787		-0.206159	-0.42435	0.368439	0.193926		N	N	N	N	N
si027630m|pacid:19707251	Si027630m	11.6	lipid metabolism.lipid transfer proteins etc	LTPL14 - Protease inhibitor/seed storage/LTP family protein precursor, expressed	lipid transfer protein 3	0.277252	0.0943196	0.69683	0.918737	1.06266	0.496785		-1.55557	1.32961	1.72846		-1.93841	-3.49398	-0.608802	-0.209957		-1.68285	-4.79398	0.976374	1.77406		N	N	N	N	N
si002172m|pacid:19673978	Si002172m	11.8	lipid metabolism.'exotics'(steroids, squalene etc)	flavonol sulfotransferase, putative, expressed	P-loop containing nucleoside triphosphate hydrolases superfamily protein	0	0.0186096	0.0814756	0.707476	1.16215	0.20189		0.0266013	0.113001	0.771865		-6.86066	-5.96461	-3.83429	-0.716046		-4.3355	-6.8789	-2.61827	3.61822		N	N	N	N	N
si002264m|pacid:19678085	Si002264m	11.8	lipid metabolism.'exotics'(steroids, squalene etc)	sulfotransferase domain containing protein, expressed	sulfotransferase 17	0.612122	0.0319496	0.0264872	0.0227459	1.06926	0.173326		-4.25995	-4.53045	-4.75014		-0.80472	-5.06467	-5.33517	-5.55486		3.64066	-4.87924	-5.42024	-5.85962		N	N	N	N	N
si002278m|pacid:19673977	Si002278m	11.8	lipid metabolism.'exotics'(steroids, squalene etc)	sulfotransferase domain containing protein, expressed	sulfotransferase 17	0	0.0217425	0.0800464	10.559	115.457	2.66519		0.0310317	0.111093	3.53094		-13.4951	-12.3746	-10.4942	-3.45082		-8.05809	-13.8751	-10.1145	3.97232		N	N	N	N	N
si002481m|pacid:19674459	Si002481m	11.8	lipid metabolism.'exotics'(steroids, squalene etc)	sulfotransferase domain containing protein, expressed	sulfotransferase 2B	0.222741	0.508592	0.128624	0.195175	1.50212	0.263783		1.19114	-0.792215	-0.190602		-2.75356	-1.56242	-3.54577	-2.94416		-0.487965	1.89432	-2.07239	-0.869169		N	N	N	N	N
si002660m|pacid:19678571	Si002660m	11.8	lipid metabolism.'exotics'(steroids, squalene etc)	NADPH-dependent FMN reductase domain containing protein, expressed	flavodoxin-like quinone reductase 1	45.7744	61.2741	302.1	416.064	153.403	206.303		0.420738	2.72241	3.18419		-1.74471	-1.32397	0.977701	1.43948		-4.34431	-3.50283	1.10052	2.02408		N	N	N	N	N
si003865m|pacid:19674514	Si003865m	11.8	lipid metabolism.'exotics'(steroids, squalene etc)	sulfotransferase domain containing protein, expressed	sulfotransferase 2B	0	0	0	0	0.0230397	0		0	0	0		-1.20412	-1.20412	-1.20412	-1.20412		0	0	0	0		N	N	N	N	N
si004608m|pacid:19676752	Si004608m	11.8	lipid metabolism.'exotics'(steroids, squalene etc)	sulfotransferase domain containing protein, expressed	sulfotransferase 2B	0	0.0402662	0	0.0294592	1.14057	0.0174314		0.0569527	0	0.0418867		-6.83361	-4.82404	-6.83361	-5.27489		-0.801685	2.41577	-0.801685	1.51407		N	N	N	N	N
si005159m|pacid:19676780	Si005159m	11.8	lipid metabolism.'exotics'(steroids, squalene etc)	sulfotransferase domain containing protein, expressed	sulfotransferase 2A	0.310494	0.0257356	0.0147234	0.057406	1.16598	0.10209		-3.59273	-4.39838	-2.43529		-1.90891	-5.50163	-6.30729	-4.3442		3.20945	-3.976	-5.58731	-1.66113		N	N	N	N	N
si005181m|pacid:19673420	Si005181m	11.8	lipid metabolism.'exotics'(steroids, squalene etc)	sulfotransferase domain containing protein, expressed	sulfotransferase 2B	3.59956	8.36806	2.07479	1.76613	2.01277	3.95214		1.21707	-0.794855	-1.02723		0.838641	2.05571	0.0437854	-0.188585		-0.269624	2.16452	-1.85933	-2.32408		N	N	N	N	N
si007382m|pacid:19704860	Si007382m	11.8	lipid metabolism.'exotics'(steroids, squalene etc)	peroxisomal multifunctional enzyme type 2, putative, expressed	sterol carrier protein 2	50.5033	93.1963	259.148	115.574	58.3609	129.606		0.883896	2.35933	1.19437		-0.208626	0.67527	2.1507	0.985745		-2.71936	-0.951567	1.9993	-0.330617		N	N	N	N	N
si010434m|pacid:19695552	Si010434m	11.8	lipid metabolism.'exotics'(steroids, squalene etc)	flavonol sulfotransferase, putative, expressed	P-loop containing nucleoside triphosphate hydrolases superfamily protein	0	0	0.00946673	0.950898	2.46148	0.240091		0	0.0135934	0.964138		-7.94339	-7.94339	-8.02245	-1.37217		-4.58551	-4.58551	-9.32914	3.97142		N	N	N	N	N
si011813m|pacid:19694963	Si011813m	11.8	lipid metabolism.'exotics'(steroids, squalene etc)	flavonol sulfotransferase, putative, expressed	P-loop containing nucleoside triphosphate hydrolases superfamily protein	0.0397646	0	3.03848	34.2718	8.65275	9.3375		-1.99149	6.25572	9.75132		-7.76553	-9.75701	-1.50981	1.98579		-15.7508	-9.86689	-3.23937	3.75182		N	N	N	N	N
si011873m|pacid:19693806	Si011873m	11.8	lipid metabolism.'exotics'(steroids, squalene etc)	sulfotransferase domain containing protein, expressed	sulfotransferase 2B	0	0	0	0	0	0		0	0	0		0	0	0	0		0	0	0	0		N	N	N	N	N
si012159m|pacid:19696621	Si012159m	11.8	lipid metabolism.'exotics'(steroids, squalene etc)	sulfotransferase domain containing protein, expressed	sulfotransferase 2A	0	0	0	0	0	0		0	0	0		0	0	0	0		0	0	0	0		N	N	N	N	N
si014085m|pacid:19691127	Si014085m	11.8	lipid metabolism.'exotics'(steroids, squalene etc)	sulfotransferase domain containing protein, expressed	P-loop containing nucleoside triphosphate hydrolases superfamily protein	5.6397	2.66758	9.94569	9.789	0.934577	7.01049		-1.08009	0.818453	0.795542		2.59323	1.51314	3.41169	3.38878		-0.627793	-2.78797	1.00911	0.963291		N	N	N	N	N
si014101m|pacid:19693203	Si014101m	11.8	lipid metabolism.'exotics'(steroids, squalene etc)	sulfotransferase domain containing protein, expressed	P-loop containing nucleoside triphosphate hydrolases superfamily protein	0.108242	0.0551678	0.128855	0.155488	0.230929	0.111938		-0.972361	0.251486	0.522548		-1.09319	-2.06555	-0.841702	-0.570641		-0.0968868	-2.04161	0.406086	0.948209		N	N	N	N	N
si015442m|pacid:19692018	Si015442m	11.8	lipid metabolism.'exotics'(steroids, squalene etc)	sulfotransferase domain containing protein, expressed	P-loop containing nucleoside triphosphate hydrolases superfamily protein	0	0	0.0112339	0	0.201277	0.00280848		0	0.0161167	0		-4.33111	-4.33111	-4.16325	-4.33111		0	0	0.0161167	0		N	N	N	N	N
si015648m|pacid:19693256	Si015648m	11.8	lipid metabolism.'exotics'(steroids, squalene etc)	NADPH-dependent FMN reductase domain containing protein, expressed	flavodoxin-like quinone reductase 1	0.0963792	0	0	0	0.0370201	0.0240948		-3.26872	-3.26872	-3.26872		1.38041	-1.88831	-1.88831	-1.88831		4	-1.26872	-1.26872	-1.26872		N	N	N	N	N
si015675m|pacid:19691770	Si015675m	11.8	lipid metabolism.'exotics'(steroids, squalene etc)	sulfotransferase domain containing protein, expressed	sulfotransferase 4B	0	0	0	0	0	0		0	0	0		0	0	0	0		0	0	0	0		N	N	N	N	N
si017676m|pacid:19686382	Si017676m	11.8	lipid metabolism.'exotics'(steroids, squalene etc)	sulfotransferase domain containing protein, expressed	sulfotransferase 2A	0.00647471	0	0	0	0.511822	0.00161868		0	0	0		-6.30468	-5.67757	-5.67757	-5.67757		0.00931092	0	0	0		N	N	N	N	N
si022664m|pacid:19700599	Si022664m	11.8	lipid metabolism.'exotics'(steroids, squalene etc)	sulfotransferase domain containing protein, expressed	P-loop containing nucleoside triphosphate hydrolases superfamily protein	0	0	0	0	0	0		0	0	0		0	0	0	0		0	0	0	0		N	N	N	N	N
si023271m|pacid:19700824	Si023271m	11.8	lipid metabolism.'exotics'(steroids, squalene etc)	NADPH-dependent FMN reductase domain containing protein, expressed	flavodoxin-like quinone reductase 1	52.3562	78.4657	131.534	184.157	18.0397	111.628		0.583702	1.329	1.8145		1.53718	2.12088	2.86619	3.35169		-2.18454	-1.01714	0.473468	1.44447		SS	N	N	N	N
si023463m|pacid:19700752	Si023463m	11.8	lipid metabolism.'exotics'(steroids, squalene etc)	ergosterol biosynthetic protein 28, putative, expressed	homolog of yeast ergosterol28	115.721	161.413	91.159	69.8687	37.9123	109.54		0.480107	-0.344191	-0.727931		1.60991	2.09002	1.26572	0.881982		0.158373	1.11859	-0.53001	-1.29749		N	N	N	N	N
si023645m|pacid:19699718	Si023645m	11.8	lipid metabolism.'exotics'(steroids, squalene etc)	ergosterol biosynthetic protein 28, putative, expressed	homolog of yeast ergosterol28	13.4631	14.3581	19.4879	10.463	4.48597	14.443		0.09285	0.533564	-0.363721		1.58552	1.67837	2.11909	1.2218		-0.202718	-0.0170176	0.864411	-0.93016		N	N	N	N	N
si026634m|pacid:19707883	Si026634m	11.8	lipid metabolism.'exotics'(steroids, squalene etc)	sulfotransferase domain containing protein, expressed	P-loop containing nucleoside triphosphate hydrolases superfamily protein	0.0153267	0	0.488623	1.23822	1.65581	0.435544		-0.616048	4.9946	6.33608		-6.75535	-7.37139	-1.76074	-0.419265		-9.65739	-5.44474	0.331811	3.01477		N	N	N	N	N
si027539m|pacid:19707002	Si027539m	11.8	lipid metabolism.'exotics'(steroids, squalene etc)	ergosterol biosynthetic protein 28, putative, expressed	homolog of yeast ergosterol28	0	0	0	0	0	0		0	0	0		0	0	0	0		0	0	0	0		N	N	N	N	N
si028316m|pacid:19706413	Si028316m	11.8	lipid metabolism.'exotics'(steroids, squalene etc)	ergosterol biosynthetic protein 28, putative, expressed	homolog of yeast ergosterol28	0	0	0	0	0	0		0	0	0		0	0	0	0		0	0	0	0		N	N	N	N	N
si030292m|pacid:19712231	Si030292m	11.8	lipid metabolism.'exotics'(steroids, squalene etc)	peroxisomal multifunctional enzyme type 2, putative, expressed	enoyl-CoA hydratase 2	25.3828	23.5815	12.2605	17.2367	32.2387	19.6154		-0.106197	-1.04983	-0.558371		-0.344942	-0.451139	-1.39477	-0.903313		0.743734	0.53134	-1.35593	-0.373007		N	N	N	N	N
si030334m|pacid:19714069	Si030334m	11.8	lipid metabolism.'exotics'(steroids, squalene etc)	sulfotransferase domain containing protein, expressed	P-loop containing nucleoside triphosphate hydrolases superfamily protein	0.224119	0.101677	0.528467	0.138181	2.91662	0.248111		-1.14027	1.23755	-0.697701		-3.70196	-4.84224	-2.46442	-4.39966		-0.293442	-2.57399	2.18165	-1.68884		N	N	N	N	N
si031096m|pacid:19710548	Si031096m	11.8	lipid metabolism.'exotics'(steroids, squalene etc)	NADPH-dependent FMN reductase domain containing protein, expressed	flavodoxin-like quinone reductase 1	1.56023	1.49641	0.400054	0.749195	1.39106	1.05147		-0.0602564	-1.96349	-1.05835		0.165578	0.105322	-1.79791	-0.892768		1.1387	1.01819	-2.78829	-0.977994		N	N	N	N	N
si032054m|pacid:19710372	Si032054m	11.8	lipid metabolism.'exotics'(steroids, squalene etc)	flavonol sulfotransferase, putative, expressed	P-loop containing nucleoside triphosphate hydrolases superfamily protein	0	0	0	0.0205861	0.134738	0.00514651		0	0	0.0293978		-3.75208	-3.75208	-3.75208	-2.71041		0	0	0	0.0293978		N	N	N	N	N
si032878m|pacid:19712662	Si032878m	11.8	lipid metabolism.'exotics'(steroids, squalene etc)	flavonol sulfotransferase, putative, expressed	P-loop containing nucleoside triphosphate hydrolases superfamily protein	0.302775	0.202168	0.437836	0.110797	0.864297	0.263394		-0.582692	0.532145	-1.45032		-1.51328	-2.09597	-0.981138	-2.9636		0.402046	-0.763338	1.46634	-2.4986		N	N	N	N	N
si037123m|pacid:19685214	Si037123m	11.8	lipid metabolism.'exotics'(steroids, squalene etc)	flavoprotein wrbA, putative, expressed	Quinone reductase family protein	16.3419	27.468	50.62	57.3249	22.8229	37.9387		0.749174	1.63113	1.81058		-0.481906	0.267268	1.14922	1.32868		-2.43019	-0.931838	0.832075	1.19098		N	N	N	N	N
si037682m|pacid:19682108	Si037682m	11.8	lipid metabolism.'exotics'(steroids, squalene etc)	ergosterol biosynthetic protein 28, putative, expressed	homolog of yeast ergosterol28	1.05036	2.72711	12.8865	0.661724	3.27025	4.33142		1.37649	3.6169	-0.666583		-1.63852	-0.262024	1.97839	-2.3051		-4.08792	-1.33493	3.14589	-5.42108		N	N	N	N	N
si039809m|pacid:19679814	Si039809m	11.8	lipid metabolism.'exotics'(steroids, squalene etc)	ergosterol biosynthetic protein 28, putative, expressed	homolog of yeast ergosterol28	0	0	0.237481	0	0.216345	0.0593703		0	0.307407	0		-4.43526	-4.43526	0.134482	-4.43526		-2.56974	-2.56974	4	-2.56974		N	N	N	N	N
si000972m|pacid:19677069	Si000972m	11.8.1	lipid metabolism.'exotics' (steroids, squalene etc).sphingolipids	decarboxylase, putative, expressed	dihydrosphingosine phosphate lyase	22.0243	25.9248	62.5054	137.711	25.9027	62.0414		0.235234	1.50488	2.64448		-0.234004	0.0012301	1.27088	2.41048		-2.98827	-2.5178	0.0214958	2.30069		N	N	N	N	N
si001153m|pacid:19675256	Si001153m	11.8.1	lipid metabolism.'exotics' (steroids, squalene etc).sphingolipids	diacylglycerol kinase, putative, expressed	Diacylglycerol kinase family protein	0.0372497	0.0149937	0.48716	1.48354	2.51387	0.505737		-1.31287	3.7091	5.31568		-6.07654	-7.38941	-2.36744	-0.760864		-7.52618	-10.1519	-0.107982	3.10518		N	N	N	N	N
si003981m|pacid:19673707	Si003981m	11.8.1	lipid metabolism.'exotics' (steroids, squalene etc).sphingolipids	desaturase/cytochrome b5 protein, putative, expressed	Fatty acid/sphingolipid desaturase	0.103167	0.371576	0.00756489	0	0.129531	0.120577		1.84868	-3.76951	-3.3669		-0.328324	1.52036	-4.09784	-3.69523		-0.449957	3.24741	-7.98898	-3.59188		N	N	N	N	N
si005314m|pacid:19675415	Si005314m	11.8.1	lipid metabolism.'exotics' (steroids, squalene etc).sphingolipids	phosphatase, putative, expressed	Phosphatidic acid phosphatase (PAP2) family protein	14.9639	7.30728	5.45327	7.04632	10.4751	8.69269		-1.03408	-1.45629	-1.08654		0.514516	-0.519563	-0.941777	-0.572028		1.56722	-0.500936	-1.34536	-0.605866		N	N	N	N	N
si009447m|pacid:19697189	Si009447m	11.8.1	lipid metabolism.'exotics' (steroids, squalene etc).sphingolipids	diacylglycerol kinase, putative, expressed	long-chain base (LCB) kinase 1	21.1588	28.2937	48.3192	43.1119	13.8725	35.2209		0.419225	1.19134	1.02683		0.609033	1.02826	1.80037	1.63586		-1.47035	-0.631901	0.912329	0.58331		N	N	N	N	N
si010250m|pacid:19696446	Si010250m	11.8.1	lipid metabolism.'exotics' (steroids, squalene etc).sphingolipids	sphingolipid delta desaturase, putative, expressed	fatty acid desaturase family protein	19.0423	32.4057	7.1113	2.24388	9.91561	15.2008		0.767043	-1.42102	-3.08514		0.941432	1.70847	-0.479588	-2.14371		0.650118	2.1842	-2.19192	-5.52016		N	N	N	N	N
si014079m|pacid:19692818	Si014079m	11.8.1	lipid metabolism.'exotics' (steroids, squalene etc).sphingolipids	diacylglycerol kinase, putative, expressed	long-chain base (LCB) kinase 1	21.2038	17.916	16.4227	20.3998	12.0959	18.9856		-0.243071	-0.368629	-0.0557655		0.809802	0.56673	0.441173	0.754036		0.318835	-0.167308	-0.418423	0.207304		N	N	N	N	N
si017389m|pacid:19688926	Si017389m	11.8.1	lipid metabolism.'exotics' (steroids, squalene etc).sphingolipids	sphingolipid C4-hydroxylase SUR2, putative, expressed	sphingoid base hydroxylase 2	7.36411	7.81381	26.2472	23.3689	19.6758	16.1985		0.0855144	1.83358	1.666		-1.41784	-1.33232	0.415745	0.248168		-2.27455	-2.10353	1.39261	1.05745		N	N	N	N	N
si017776m|pacid:19688175	Si017776m	11.8.1	lipid metabolism.'exotics' (steroids, squalene etc).sphingolipids	oxidoreductase, short chain dehydrogenase/reductase family, putative, expressed	NAD(P)-binding Rossmann-fold superfamily protein	15.0272	20.8168	14.4659	12.2728	9.15865	15.6457		0.470178	-0.054917	-0.292112		0.714367	1.18454	0.65945	0.422255		-0.11638	0.823975	-0.226214	-0.700604		N	N	N	N	N
si017864m|pacid:19688412	Si017864m	11.8.1	lipid metabolism.'exotics' (steroids, squalene etc).sphingolipids	ASC1, putative, expressed	LAG1 longevity assurance homolog 3	20.4735	16.0523	13.4605	21.6734	16.7594	17.9149		-0.350971	-0.605026	0.0821681		0.288782	-0.0621891	-0.316244	0.37095		0.385188	-0.316754	-0.824863	0.549524		N	N	N	N	N
si017894m|pacid:19688507	Si017894m	11.8.1	lipid metabolism.'exotics' (steroids, squalene etc).sphingolipids	ASC1, putative, expressed	LAG1 longevity assurance homolog 3	0.764592	0.096325	1.38648	1.3093	1.41776	0.889176		-2.98871	0.858668	0.776038		-0.890855	-3.87956	-0.0321876	-0.114818		-0.435557	-6.41297	1.28178	1.11652		N	N	N	N	N
si030865m|pacid:19713250	Si030865m	11.8.1	lipid metabolism.'exotics' (steroids, squalene etc).sphingolipids	sphingolipid C4-hydroxylase SUR2, putative, expressed	sphingoid base hydroxylase 2	7.40598	14.1577	15.8147	7.19333	7.40617	11.1429		0.93482	1.0945	-0.0420314		-3.59763e-05	0.934785	1.09446	-0.0420674		-1.17873	0.690914	1.01027	-1.26279		N	N	N	N	N
si034375m|pacid:19684138	Si034375m	11.8.1	lipid metabolism.'exotics' (steroids, squalene etc).sphingolipids	diacylglycerol kinase, putative, expressed	long-chain base (LCB) kinase 1	19.4434	13.9082	34.6325	53.4373	30.6783	30.3553		-0.483347	0.832845	1.45857		-0.65794	-1.14129	0.174905	0.800628		-1.28534	-2.25204	0.380349	1.6318		N	N	N	N	N
si035420m|pacid:19681162	Si035420m	11.8.1	lipid metabolism.'exotics' (steroids, squalene etc).sphingolipids	serine palmitoyltransferase 1, putative, expressed	long-chain base1	19.3956	27.3347	18.3336	18.6168	21.5522	20.9202		0.495005	-0.0812432	-0.059124		-0.152103	0.342902	-0.233346	-0.211227		-0.21833	0.77168	-0.380816	-0.336578		N	N	N	N	N
si035879m|pacid:19682890	Si035879m	11.8.1	lipid metabolism.'exotics' (steroids, squalene etc).sphingolipids	phosphatase, putative, expressed	Phosphatidic acid phosphatase (PAP2) family protein	18.5317	25.3908	24.1417	18.023	24.5854	21.5218		0.454305	0.381529	-0.0401598		-0.407806	0.0464994	-0.0262771	-0.447966		-0.431601	0.47701	0.331457	-0.51192		N	N	N	N	N
si036935m|pacid:19685330	Si036935m	11.8.1	lipid metabolism.'exotics' (steroids, squalene etc).sphingolipids	ASC1, putative, expressed	LAG1 homologue 2	22.2076	29.6914	27.9774	18.6973	10.4203	24.6434		0.418992	0.33321	-0.248227		1.09165	1.51065	1.42486	0.843427		-0.300299	0.537686	0.366122	-0.796753		N	N	N	N	N
si037124m|pacid:19685211	Si037124m	11.8.1	lipid metabolism.'exotics' (steroids, squalene etc).sphingolipids	alkaline phytoceramidase, putative, expressed	Alkaline phytoceramidase (aPHC)	48.605	50.8761	34.5458	33.4402	39.3706	41.8668		0.0658843	-0.492592	-0.539519		0.303985	0.369869	-0.188607	-0.235534		0.430596	0.562364	-0.554589	-0.648443		N	N	N	N	N
si037221m|pacid:19681487	Si037221m	11.8.1	lipid metabolism.'exotics' (steroids, squalene etc).sphingolipids	arv1, putative, expressed	Arv1-like protein	10.7332	7.21282	4.05833	7.0686	7.99668	7.26824		-0.573446	-1.40312	-0.602584		0.424607	-0.148838	-0.978515	-0.177976		1.12481	-0.0220856	-1.68144	-0.0803616		N	N	N	N	N
si039267m|pacid:19685762	Si039267m	11.8.1	lipid metabolism.'exotics' (steroids, squalene etc).sphingolipids	elongation of fatty acids protein 2, putative, expressed	GNS1/SUR4 membrane protein family	5.11986	5.13442	4.99487	3.83375	8.80573	4.77073		0.00409734	-0.0356572	-0.417349		-0.782338	-0.778241	-0.817995	-1.19969		0.203792	0.211986	0.132477	-0.630906		N	N	N	N	N
si000371m|pacid:19674890	Si000371m	11.8.1.1	lipid metabolism.'exotics' (steroids, squalene etc).sphingolipids.ceramidase	neutral ceramidase precursor, putative, expressed	Neutral/alkaline non-lysosomal ceramidase	40.0703	49.0182	68.6625	74.8215	20.4045	58.1431		0.290784	0.776988	0.90092		0.973648	1.26443	1.75064	1.87457		-1.07415	-0.492583	0.479826	0.72769		N	N	N	N	N
si004913m|pacid:19676475	Si004913m	11.8.1.1	lipid metabolism.'exotics' (steroids, squalene etc).sphingolipids.ceramidase	neutral ceramidase precursor, putative, expressed	Neutral/alkaline non-lysosomal ceramidase	2.3321	11.0009	5.23199	1.82794	3.60235	5.09824		2.23792	1.16573	-0.351411		-0.62731	1.61061	0.538421	-0.97872		-2.25674	2.21911	0.0747236	-2.95956		N	N	N	N	N
si001208m|pacid:19678033	Si001208m	11.8.1.2	lipid metabolism.'exotics' (steroids, squalene etc).sphingolipids.serine C-palmitoyltransferase	serine palmitoyltransferase 2, putative, expressed	long chain base2	10.3074	10.5866	6.3051	7.0958	12.3413	8.57374		0.038559	-0.709092	-0.538648		-0.259808	-0.221249	-0.968901	-0.798457		0.531376	0.608494	-0.886809	-0.545921		N	N	N	N	N
si026281m|pacid:19706178	Si026281m	11.8.1.2	lipid metabolism.'exotics' (steroids, squalene etc).sphingolipids.serine C-palmitoyltransferase	serine palmitoyltransferase 2, putative, expressed	long chain base2	17.5597	26.3185	22.0976	16.2518	18.7999	20.5569		0.583807	0.331622	-0.111667		-0.0984606	0.485346	0.233161	-0.210128		-0.454708	0.712905	0.208536	-0.678042		N	N	N	N	N
si001058m|pacid:19673565	Si001058m	11.8.1.3	lipid metabolism.''exotics'' (steroids, squalene etc).sphingolipids.ceramide glucosyltransferase	expressed protein	Nucleotide-diphospho-sugar transferases superfamily protein	37.0582	75.6058	27.485	11.7827	26.9663	37.9829		1.0287	-0.431151	-1.65312		0.458635	1.48734	0.0274839	-1.19449		-0.0711154	1.98629	-0.933417	-3.37736		N	N	N	N	N
si004320m|pacid:19673852	Si004320m	11.8.10	lipid metabolism.'exotics' (steroids, squalene etc).phosphatidylcholinesterol O-acyltransferase	lecithin:cholesterol acyltransferase, putative, expressed	alpha/beta-Hydrolases superfamily protein	0	0	0	0	0.050841	0		0	0	0		-2.34599	-2.34599	-2.34599	-2.34599		0	0	0	0		N	N	N	N	N
si008543m|pacid:19704069	Si008543m	11.8.10	lipid metabolism.'exotics' (steroids, squalene etc).phosphatidylcholinesterol O-acyltransferase	lecithin cholesterol acyltransferase, putative, expressed	alpha/beta-Hydrolases superfamily protein	0.0159842	0.241169	0.153309	0	0.43682	0.102615		3.91533	3.26172	-0.676646		-4.77232	-0.856997	-1.5106	-5.44897		-5.36506	2.46559	1.15838	-3.35917		N	N	N	N	N
si009793m|pacid:19695707	Si009793m	11.8.10	lipid metabolism.'exotics' (steroids, squalene etc).phosphatidylcholinesterol O-acyltransferase	lecithine cholesterol acyltransferase, putative, expressed	alpha/beta-Hydrolases superfamily protein	15.422	10.4164	29.1223	38.0549	23.4234	23.2539		-0.566129	0.917141	1.3031		-0.602966	-1.16909	0.314175	0.700131		-1.18497	-2.31723	0.649308	1.42122		N	N	N	N	N
si016694m|pacid:19686107	Si016694m	11.8.10	lipid metabolism.'exotics' (steroids, squalene etc).phosphatidylcholinesterol O-acyltransferase	lecithine cholesterol acyltransferase, putative, expressed	phospholipid sterol acyl transferase 1	9.62332	6.19349	3.84442	6.3567	6.0661	6.50448		-0.635781	-1.32377	-0.598257		0.665765	0.0299833	-0.658006	0.0675078		1.1302	-0.141361	-1.51734	-0.0663125		N	N	N	N	N
si029774m|pacid:19713162	Si029774m	11.8.10	lipid metabolism.'exotics' (steroids, squalene etc).phosphatidylcholinesterol O-acyltransferase	lecithine cholesterol acyltransferase, putative, expressed	lecithin:cholesterol acyltransferase 3	4.19045	2.42363	1.00567	3.25128	3.08672	2.71776		-0.789938	-2.05896	-0.366097		0.441032	-0.348907	-1.61792	0.0749348		1.24938	-0.330497	-2.86853	0.517186		N	N	N	N	N
si029902m|pacid:19709484	Si029902m	11.8.10	lipid metabolism.'exotics' (steroids, squalene etc).phosphatidylcholinesterol O-acyltransferase	lecithin:cholesterol acyltransferase, putative, expressed	alpha/beta-Hydrolases superfamily protein	0.342768	0.240561	0.282211	0.952758	1.45846	0.454575		-0.510828	-0.28046	1.47488		-2.08914	-2.59997	-2.3696	-0.614261		-0.814568	-1.83622	-1.37549	2.13519		N	N	N	N	N
si029922m|pacid:19713310	Si029922m	11.8.10	lipid metabolism.'exotics' (steroids, squalene etc).phosphatidylcholinesterol O-acyltransferase	lecithin:cholesterol acyltransferase, putative, expressed	alpha/beta-Hydrolases superfamily protein	2.38386	1.93907	1.57754	5.19041	4.66072	2.77272		-0.297931	-0.595623	1.12255		-0.967255	-1.26519	-1.56288	0.155297		-0.436009	-1.03187	-1.62726	1.8091		N	N	N	N	N
si035650m|pacid:19682434	Si035650m	11.8.10	lipid metabolism.'exotics' (steroids, squalene etc).phosphatidylcholinesterol O-acyltransferase	lecithin cholesterol acyltransferase, putative, expressed	alpha/beta-Hydrolases superfamily protein	9.49404	17.7952	44.2854	30.2244	10.1001	25.4498		0.906396	2.22174	1.67062		-0.0892721	0.817123	2.13246	1.58135		-2.84512	-1.03233	1.59836	0.496125		N	N	N	N	N
si035912m|pacid:19679947	Si035912m	11.8.10	lipid metabolism.'exotics' (steroids, squalene etc).phosphatidylcholinesterol O-acyltransferase	lecithin cholesterol acyltransferase, putative, expressed	alpha/beta-Hydrolases superfamily protein	5.83911	3.96355	10.9267	28.9399	1.54848	12.4173		-0.558957	0.904042	2.30924		1.91489	1.35594	2.81894	4.22414		-2.17707	-3.29498	-0.368985	2.44141		N	N	N	N	N
si039666m|pacid:19679280	Si039666m	11.8.10	lipid metabolism.'exotics' (steroids, squalene etc).phosphatidylcholinesterol O-acyltransferase	lecithin cholesterol acyltransferase, putative, expressed	alpha/beta-Hydrolases superfamily protein	1.93901	3.62107	6.26463	15.2271	3.55531	6.76294		0.901094	1.69191	2.97324		-0.874655	0.026439	0.817252	2.09859		-3.60466	-1.80247	-0.220843	2.34183		N	N	N	N	N
si002262m|pacid:19678356	Si002262m	11.8.2	lipid metabolism.'exotics' (steroids, squalene etc).methylsterol monooxygenase	fatty acid hydroxylase, putative, expressed	sterol-4alpha-methyl oxidase 1-1	0.580713	0	0.74726	134.07	222.101	33.8495		-5.85975	0.363786	7.85095		-8.57918	-14.4389	-8.21539	-0.72823		-11.7303	-11.7249	-11.0028	3.97156		N	N	N	N	N
si002516m|pacid:19677593	Si002516m	11.8.2	lipid metabolism.'exotics' (steroids, squalene etc).methylsterol monooxygenase	fatty acid hydroxylase, putative, expressed	sterol 4-alpha-methyl-oxidase 2-2	56.8755	111.602	49.1476	27.847	41.3662	61.3679		0.972479	-0.210686	-1.03029		0.459355	1.43183	0.248669	-0.57093		-0.219355	1.7256	-0.640727	-2.27993		N	N	N	N	N
si014908m|pacid:19690812	Si014908m	11.8.2	lipid metabolism.'exotics' (steroids, squalene etc).methylsterol monooxygenase	fatty acid hydroxylase, putative, expressed	sterol-4alpha-methyl oxidase 1-1	0	0	0	0	0	0		0	0	0		0	0	0	0		0	0	0	0		N	N	N	N	N
si026653m|pacid:19706499	Si026653m	11.8.2	lipid metabolism.'exotics' (steroids, squalene etc).methylsterol monooxygenase	fatty acid hydroxylase, putative, expressed	sterol 4-alpha-methyl-oxidase 2-2	0.196485	0.928394	14.0244	13.6797	7.96289	7.20726		2.24032	6.15738	6.12148		-5.3408	-3.10048	0.816577	0.780677		-10.3939	-5.91328	1.92084	1.84904		N	N	N	N	N
si036804m|pacid:19679144	Si036804m	11.8.2	lipid metabolism.'exotics' (steroids, squalene etc).methylsterol monooxygenase	fatty acid hydroxylase, putative, expressed	sterol-4alpha-methyl oxidase 1-1	49.1396	65.954	30.6112	25.7247	28.1148	42.8574		0.424575	-0.682824	-0.933732		0.805558	1.23013	0.122734	-0.128174		0.394684	1.24383	-0.970965	-1.47278		N	N	N	N	N
si001497m|pacid:19676604	Si001497m	11.8.3	lipid metabolism.'exotics' (steroids, squalene etc).UDP-glucose:sterol glucosyltransferase	sterol 3-beta-glucosyltransferase, putative, expressed	UDP-Glycosyltransferase superfamily protein	14.5799	24.8796	5.87357	5.4948	9.39153	12.707		0.77098	-1.31167	-1.40785		0.634553	1.40553	-0.677121	-0.773292		0.396725	1.93869	-2.22662	-2.41896		N	N	N	N	N
si005426m|pacid:19675501	Si005426m	11.8.3	lipid metabolism.'exotics' (steroids, squalene etc).UDP-glucose:sterol glucosyltransferase	sterol 3-beta-glucosyltransferase, putative, expressed	UDP-Glycosyltransferase superfamily protein	26.4041	49.6638	13.7112	12.5886	12.7894	25.5919		0.911431	-0.945406	-1.06864		1.04582	1.95725	0.100413	-0.0228206		0.0901462	1.91301	-1.80067	-2.04713		N	N	N	N	N
si009639m|pacid:19695392	Si009639m	11.8.3	lipid metabolism.'exotics' (steroids, squalene etc).UDP-glucose:sterol glucosyltransferase	sterol 3-beta-glucosyltransferase, putative, expressed	UDP-Glycosyltransferase superfamily protein	23.5213	33.4829	29.006	17.566	16.7567	25.894		0.509459	0.302385	-0.421179		0.48923	0.998689	0.791615	0.0680511		-0.277309	0.741609	0.32746	-1.11967		N	N	N	N	N
si029583m|pacid:19709424	Si029583m	11.8.3	lipid metabolism.'exotics' (steroids, squalene etc).UDP-glucose:sterol glucosyltransferase	sterol 3-beta-glucosyltransferase, putative, expressed	UDP-Glycosyltransferase superfamily protein	6.93192	4.76343	11.8367	6.90611	3.55033	7.60953		-0.541255	0.771934	-0.0053822		0.965301	0.424046	1.73723	0.959919		-0.269103	-1.35161	1.27476	-0.279868		N	N	N	N	N
si017075m|pacid:19687117	Si017075m	11.8.4	lipid metabolism.'exotics' (steroids, squalene etc).3-beta hydroxysteroid dehydrogenase/isomerase	NAD dependent epimerase/dehydratase family protein, putative, expressed	NAD(P)-binding Rossmann-fold superfamily protein	24.9012	27.579	13.6169	14.8631	11.6823	20.24		0.147352	-0.870817	-0.744485		1.09189	1.23924	0.221073	0.347405		0.598008	0.892713	-1.14363	-0.890962		N	N	N	N	N
si029372m|pacid:19713396	Si029372m	11.8.4	lipid metabolism.'exotics' (steroids, squalene etc).3-beta hydroxysteroid dehydrogenase/isomerase	sterol-4-alpha-carboxylate 3-dehydrogenase, decarboxylating, putative, expressed	3beta-hydroxysteroid-dehydrogenase/decarboxylase isoform 2	26.2867	19.29	13.0655	14.8813	9.65901	18.3809		-0.446481	-1.00857	-0.820826		1.44438	0.997903	0.435814	0.623558		1.03225	0.139291	-0.984887	-0.609399		N	N	N	N	N
si034974m|pacid:19683766	Si034974m	11.8.4	lipid metabolism.'exotics' (steroids, squalene etc).3-beta hydroxysteroid dehydrogenase/isomerase	sterol-4-alpha-carboxylate 3-dehydrogenase, decarboxylating, putative, expressed	3beta-hydroxysteroid-dehydrogenase/decarboxylase isoform 2	61.7128	79.1583	18.1036	15.3856	25.0541	43.5901		0.35917	-1.76929	-2.00399		1.30052	1.65969	-0.468767	-0.703469		1.00314	1.72148	-2.53544	-3.00484		N	N	N	N	N
si036202m|pacid:19682006	Si036202m	11.8.4	lipid metabolism.'exotics' (steroids, squalene etc).3-beta hydroxysteroid dehydrogenase/isomerase	sterol-4-alpha-carboxylate 3-dehydrogenase, decarboxylating, putative, expressed	3beta-hydroxysteroid-dehydrogenase/decarboxylase isoform 1	0	0	0.0301077	0.0533543	0.283199	0.0208655		0	0.0427952	0.0749908		-4.82375	-4.82375	-3.23361	-2.40814		-1.06112	-1.06112	1.05803	2.70897		N	N	N	N	N
si036207m|pacid:19681958	Si036207m	11.8.4	lipid metabolism.'exotics' (steroids, squalene etc).3-beta hydroxysteroid dehydrogenase/isomerase	sterol-4-alpha-carboxylate 3-dehydrogenase, decarboxylating, putative, expressed	3beta-hydroxysteroid-dehydrogenase/decarboxylase isoform 1	0.0209788	0	0	0	9.03011	0.00524471		-1.06894	-1.06894	-1.06894		-8.74966	-9.8186	-9.8186	-9.8186		0.029953	0	0	0		N	N	N	N	N
si001779m|pacid:19677680	Si001779m	11.8.7	lipid metabolism.'exotics' (steroids, squalene etc).trans-2-enoyl-CoA reductase (NADPH)	3-oxo-5-alpha-steroid 4-dehydrogenase, putative, expressed	3-oxo-5-alpha-steroid 4-dehydrogenase family protein	42.5192	51.9813	54.0352	23.8481	96.9064	43.0959		0.289879	0.345786	-0.834238		-1.18848	-0.898599	-0.842692	-2.02272		-0.0388771	0.54088	0.652695	-1.70735		N	N	N	N	N
si035657m|pacid:19686010	Si035657m	11.8.8	lipid metabolism.'exotics' (steroids, squalene etc).squalene synthase	squalene synthetase, putative, expressed	squalene synthase 1	44.7192	58.3949	12.1389	16.846	47.9825	33.0247		0.384946	-1.88126	-1.40849		-0.101613	0.283332	-1.98288	-1.5101		0.874697	1.64459	-2.88783	-1.94229		N	N	N	N	N
si036522m|pacid:19680140	Si036522m	11.9.1	lipid metabolism.lipid degradation.palmitoyl[protein] hydrolase	palmitoyl-protein thioesterase 1 precursor, putative, expressed	alpha/beta-Hydrolases superfamily protein	38.933	33.4618	43.9842	52.3697	21.6295	42.1872		-0.218481	0.17599	0.427739		0.847996	0.629516	1.02399	1.27573		-0.23162	-0.668581	0.12036	0.623857		N	N	N	N	N
si036735m|pacid:19680969	Si036735m	11.9.1	lipid metabolism.lipid degradation.palmitoyl[protein] hydrolase	palmitoyl-protein thioesterase 1 precursor, putative, expressed	alpha/beta-Hydrolases superfamily protein	20.9526	14.7488	40.7165	54.351	19.9026	32.6922		-0.506529	0.958487	1.37518		0.074173	-0.432356	1.03266	1.44935		-1.28364	-2.2967	0.633333	1.46672		N	N	N	N	N
si000447m|pacid:19675168	Si000447m	11.9.2	lipid metabolism.lipid degradation.lipases	lipase family protein, putative, expressed	alpha/beta-Hydrolases superfamily protein	33.0679	20.6626	29.5613	38.1224	22.9234	30.3535		-0.678412	-0.161722	0.205206		0.528614	-0.149799	0.366892	0.73382		0.247135	-1.10969	-0.0763096	0.657546		N	N	N	N	N
si003579m|pacid:19676861	Si003579m	11.9.2	lipid metabolism.lipid degradation.lipases	lipase precursor, putative, expressed	alpha/beta-Hydrolases superfamily protein	13.2478	4.87887	98.4868	77.005	11.7347	48.4046		-1.44114	2.89418	2.5392		0.174974	-1.26616	3.06915	2.71417		-3.73878	-6.62105	2.04957	1.33961		SS	N	N	N	N
si022969m|pacid:19700592	Si022969m	11.9.2	lipid metabolism.lipid degradation.lipases	lipase precursor, putative, expressed	alpha/beta-Hydrolases superfamily protein	10.1987	6.22316	24.4137	22.779	12.9439	15.9037		-0.712668	1.2593	1.15932		-0.343885	-1.05655	0.915419	0.815434		-1.28194	-2.70728	1.23667	1.0367		N	N	N	N	N
si026306m|pacid:19706939	Si026306m	11.9.2	lipid metabolism.lipid degradation.lipases	lipase-related, putative, expressed	alpha/beta-Hydrolases superfamily protein	7.42517	6.31254	12.3951	13.906	14.362	10.0097		-0.234204	0.739278	0.905206		-0.951763	-1.18597	-0.212484	-0.0465564		-0.861805	-1.33021	0.616751	0.948607		N	N	N	N	N
si026648m|pacid:19707964	Si026648m	11.9.2	lipid metabolism.lipid degradation.lipases	lipase precursor, putative, expressed	alpha/beta-Hydrolases superfamily protein	18.3256	8.24127	23.3082	41.0571	23.984	22.7331		-1.15292	0.346976	1.16377		-0.388207	-1.54113	-0.0412303	0.775561		-0.621857	-2.92771	0.0720957	1.70568		N	N	N	N	N
si030343m|pacid:19712350	Si030343m	11.9.2	lipid metabolism.lipid degradation.lipases	lipase precursor, putative, expressed	alpha/beta-Hydrolases superfamily protein	8.76636	8.91024	15.7368	13.6668	14.0654	11.7701		0.0234857	0.844094	0.640627		-0.682101	-0.658615	0.161994	-0.0414731		-0.850143	-0.803172	0.838045	0.431112		N	N	N	N	N
si035610m|pacid:19685041	Si035610m	11.9.2	lipid metabolism.lipid degradation.lipases	lipase precursor, putative, expressed	alpha/beta-Hydrolases superfamily protein	3.02763	1.47287	1.29424	2.50422	4.17767	2.07474		-1.03956	-1.22609	-0.273832		-0.464508	-1.50407	-1.6906	-0.73834		1.09052	-0.988593	-1.36166	0.542857		N	N	N	N	N
si000501m|pacid:19676765	Si000501m	11.9.2.1	lipid metabolism.lipid degradation.lipases.triacylglycerol lipase	lipase, putative, expressed	alpha/beta-Hydrolases superfamily protein	0.561335	0.325836	2.62736	2.96094	6.77243	1.61887		-0.784716	2.22668	2.39912		-3.59274	-4.37746	-1.36606	-1.19362		-3.0561	-4.62553	1.39726	1.74214		N	N	N	N	N
si000571m|pacid:19677704	Si000571m	11.9.2.1	lipid metabolism.lipid degradation.lipases.triacylglycerol lipase	lipase, putative, expressed	alpha/beta-Hydrolases superfamily protein	0.113367	0.47774	0.3867	0.0241763	1.22563	0.250496		2.07522	1.77021	-2.22934		-3.43445	-1.35923	-1.66424	-5.66379		-2.28757	1.86288	1.25286	-6.74624		N	N	N	N	N
si000625m|pacid:19673388	Si000625m	11.9.2.1	lipid metabolism.lipid degradation.lipases.triacylglycerol lipase	lipase class 3 family protein, putative, expressed	Mono-/di-acylglycerol lipase, N-terminal;Lipase, class 3	10.2312	8.8304	20.9996	16.2432	11.6563	14.0761		-0.21243	1.03738	0.666856		-0.188128	-0.400558	0.849256	0.478728		-0.920539	-1.3454	1.15423	0.413174		N	N	N	N	N
si000839m|pacid:19675435	Si000839m	11.9.2.1	lipid metabolism.lipid degradation.lipases.triacylglycerol lipase	phospholipase, putative, expressed	alpha/beta-Hydrolases superfamily protein	0.00455539	0.0181117	0.0231268	0.0466089	2.68876	0.0231007		0.0258959	0.0329849	0.0657225		-9.20515	-7.21387	-6.86123	-5.85019		-4.68458	-0.702024	0.00325256	2.02534		N	N	N	N	N
si001370m|pacid:19673487	Si001370m	11.9.2.1	lipid metabolism.lipid degradation.lipases.triacylglycerol lipase	lipase, putative, expressed	alpha/beta-Hydrolases superfamily protein	6.83359	5.91403	6.96092	24.8745	7.92429	11.1458		-0.208502	0.0266328	1.86395		-0.213638	-0.42214	-0.187005	1.65032		-1.41156	-1.82856	-1.35829	2.31635		N	N	N	N	N
si001769m|pacid:19676522	Si001769m	11.9.2.1	lipid metabolism.lipid degradation.lipases.triacylglycerol lipase	lipase class 3 family protein, putative, expressed	alpha/beta-Hydrolases superfamily protein	4.45034	4.29605	43.6241	12.8207	4.481	16.2978		-0.0509049	3.29314	1.52649		-0.00990548	-0.0608104	3.28323	1.51659		-3.74538	-3.84719	2.84089	-0.692395		N	N	N	N	N
si002031m|pacid:19677257	Si002031m	11.9.2.1	lipid metabolism.lipid degradation.lipases.triacylglycerol lipase	lipase, putative, expressed	alpha/beta-Hydrolases superfamily protein	0.343042	0.353108	0.342271	0.190514	0.53985	0.307234		0.0417265	-0.0032465	-0.848489		-0.654173	-0.612447	-0.65742	-1.50266		0.318096	0.401549	0.311603	-1.37888		N	N	N	N	N
si005016m|pacid:19677350	Si005016m	11.9.2.1	lipid metabolism.lipid degradation.lipases.triacylglycerol lipase	lipase, putative, expressed	alpha/beta-Hydrolases superfamily protein	0	0	0	0	0.101457	0		0	0	0		-3.34279	-3.34279	-3.34279	-3.34279		0	0	0	0		N	N	N	N	N
si005136m|pacid:19675803	Si005136m	11.9.2.1	lipid metabolism.lipid degradation.lipases.triacylglycerol lipase	lipase, putative, expressed	alpha/beta-Hydrolases superfamily protein	0	0	0	0	0.0522339	0		0	0	0		-2.38499	-2.38499	-2.38499	-2.38499		0	0	0	0		N	N	N	N	N
si006352m|pacid:19704700	Si006352m	11.9.2.1	lipid metabolism.lipid degradation.lipases.triacylglycerol lipase	lipase, putative, expressed	alpha/beta-Hydrolases superfamily protein	2.19581	2.47747	5.92914	0.743919	0.676968	2.83659		0.174115	1.43307	-1.56154		1.69759	1.87171	3.13066	0.136057		-0.738803	-0.390573	2.12734	-3.86188		N	N	N	N	N
si006482m|pacid:19706027	Si006482m	11.9.2.1	lipid metabolism.lipid degradation.lipases.triacylglycerol lipase	phospholipase, putative, expressed	alpha/beta-Hydrolases superfamily protein	0.0375204	0	0	0.0885445	0.445947	0.0315162		-1.90768	-1.90768	1.23873		-3.57112	-5.4788	-5.4788	-2.3324		0.503163	-1.6561	-1.6561	2.98061		N	N	N	N	N
si009352m|pacid:19694898	Si009352m	11.9.2.1	lipid metabolism.lipid degradation.lipases.triacylglycerol lipase	lipase class 3 family protein, putative, expressed	triglyceride lipases;triglyceride lipases	10.6318	7.49409	3.98404	8.1033	18.1632	7.5533		-0.504555	-1.41608	-0.391799		-0.772636	-1.27719	-2.18871	-1.16444		0.986404	-0.0227057	-1.84575	0.202805		N	N	N	N	N
si009398m|pacid:19694922	Si009398m	11.9.2.1	lipid metabolism.lipid degradation.lipases.triacylglycerol lipase	lipase, putative, expressed	lipase class 3 family protein	9.97147	11.5019	31.1315	15.7368	9.09548	17.0854		0.206	1.6425	0.658265		0.132657	0.338657	1.77515	0.790922		-1.55378	-1.14178	1.73122	-0.237246		N	N	N	N	N
si009776m|pacid:19697110	Si009776m	11.9.2.1	lipid metabolism.lipid degradation.lipases.triacylglycerol lipase	lipase, putative, expressed	alpha/beta-Hydrolases superfamily protein	0.198191	0	0.00561911	0.00349353	35.3483	0.051826		-4.30882	-5.14041	-5.82607		-7.4786	-11.7874	-12.619	-13.3047		3.87029	-2.37368	-6.41052	-7.78184		N	N	N	N	N
si011807m|pacid:19695846	Si011807m	11.9.2.1	lipid metabolism.lipid degradation.lipases.triacylglycerol lipase	phospholipase, putative, expressed	alpha/beta-Hydrolases superfamily protein	0	0	0	0	0	0		0	0	0		0	0	0	0		0	0	0	0		N	N	N	N	N
si012041m|pacid:19694729	Si012041m	11.9.2.1	lipid metabolism.lipid degradation.lipases.triacylglycerol lipase	phospholipase, putative, expressed	alpha/beta-Hydrolases superfamily protein	0	0	0.010002	0.00906931	0.0199116	0.00476782		0	0.0143581	0.0130253		-0.993611	-0.993611	-0.993324	-1.13455		0	0	0.0143581	0.0130253		N	N	N	N	N
si012184m|pacid:19697570	Si012184m	11.9.2.1	lipid metabolism.lipid degradation.lipases.triacylglycerol lipase	triacylglycerol lipase 1 precursor, putative, expressed	Myzus persicae-induced lipase 1	0.0341869	0	0.0085857	0.0140382	0.238891	0.0142027		-1.77344	-1.99344	-1.28409		-2.80484	-4.57828	-4.79828	-4.08893		2.53456	-0.506166	-1.45232	-0.0336155		N	N	N	N	N
si012747m|pacid:19694468	Si012747m	11.9.2.1	lipid metabolism.lipid degradation.lipases.triacylglycerol lipase	lipase, putative, expressed	alpha/beta-Hydrolases superfamily protein	0	0	0	0	0	0		0	0	0		0	0	0	0		0	0	0	0		N	N	N	N	N
si013589m|pacid:19693161	Si013589m	11.9.2.1	lipid metabolism.lipid degradation.lipases.triacylglycerol lipase	triacylglycerol lipase like protein, putative, expressed	alpha/beta-Hydrolases superfamily protein	0.0286751	0.0398914	0.0790262	0.0411798	0.930018	0.0471932		0.476279	1.46253	0.522135		-5.01939	-4.54311	-3.55686	-4.49725		-1.43755	-0.484997	1.48751	-0.393283		N	N	N	N	N
si014131m|pacid:19690786	Si014131m	11.9.2.1	lipid metabolism.lipid degradation.lipases.triacylglycerol lipase	triacylglycerol lipase precursor, putative, expressed	Myzus persicae-induced lipase 1	1.68955	9.26555	24.5539	68.0058	2.39383	25.8787		2.45524	3.86125	5.33095		-0.502686	1.95255	3.35856	4.82826		-7.87412	-2.96363	-0.151625	2.78779		N	N	N	N	N
si016585m|pacid:19688213	Si016585m	11.9.2.1	lipid metabolism.lipid degradation.lipases.triacylglycerol lipase	lipase class 3 family protein, putative, expressed	Mono-/di-acylglycerol lipase, N-terminal;Lipase, class 3	5.72776	4.03108	7.75623	9.29025	8.15553	6.70133		-0.506805	0.437384	0.697746		-0.509806	-1.01661	-0.0724219	0.187939		-0.452952	-1.46656	0.421817	0.942539		N	N	N	N	N
si016851m|pacid:19686188	Si016851m	11.9.2.1	lipid metabolism.lipid degradation.lipases.triacylglycerol lipase	triacylglycerol lipase like protein, putative, expressed	alpha/beta-Hydrolases superfamily protein	4.21497	1.87535	4.68462	5.39909	7.60265	4.04351		-1.16836	0.15241	0.357195		-0.850982	-2.01934	-0.698572	-0.493786		0.119828	-2.21689	0.424648	0.834219		N	N	N	N	N
si017111m|pacid:19689201	Si017111m	11.9.2.1	lipid metabolism.lipid degradation.lipases.triacylglycerol lipase	lipase, putative, expressed	alpha/beta-Hydrolases superfamily protein	0.00584292	0	0.0460209	0.0848998	1.01614	0.0341909		0	0.0649116	0.117562		-7.44219	-6.66695	-4.46466	-3.58119		-5.0977	-1.77361	0.857351	2.6243		N	N	N	N	N
si021552m|pacid:19701054	Si021552m	11.9.2.1	lipid metabolism.lipid degradation.lipases.triacylglycerol lipase	phospholipase, putative, expressed	alpha/beta-Hydrolases superfamily protein	0.0247202	0.265398	1.69418	3.74933	1.22583	1.43341		3.42439	6.09876	7.2448		-5.63192	-2.20753	0.466832	1.61287		-11.7152	-4.86644	0.482285	2.77437		N	N	N	N	N
si022150m|pacid:19700729	Si022150m	11.9.2.1	lipid metabolism.lipid degradation.lipases.triacylglycerol lipase	phospholipase, putative, expressed	alpha/beta-Hydrolases superfamily protein	0	0	0	0	0.017319	0		0	0	0		-0.792359	-0.792359	-0.792359	-0.792359		0	0	0	0		N	N	N	N	N
si022209m|pacid:19701604	Si022209m	11.9.2.1	lipid metabolism.lipid degradation.lipases.triacylglycerol lipase	phospholipase, putative, expressed	alpha/beta-Hydrolases superfamily protein	0.262701	0	0	0	0.28523	0.0656753		-4.71535	-4.71535	-4.71535		-0.118703	-4.83405	-4.83405	-4.83405		4	-2.71535	-2.71535	-2.71535		N	N	N	N	N
si024919m|pacid:19701566	Si024919m	11.9.2.1	lipid metabolism.lipid degradation.lipases.triacylglycerol lipase	lipase class 3 family protein, putative, expressed	alpha/beta-Hydrolases superfamily protein	0.0222925	0	0	0	0	0.00557312		-1.15656	-1.15656	-1.15656		0.031808	0	0	0		0.031808	0	0	0		N	N	N	N	N
si025022m|pacid:19698924	Si025022m	11.9.2.1	lipid metabolism.lipid degradation.lipases.triacylglycerol lipase	lipase, putative, expressed	alpha/beta-Hydrolases superfamily protein	0.0226886	0	0.0259028	0.0174491	0	0.0165101		-1.18196	0.191144	-0.378816		0.0323669	0	0.0368941	0.0249566		0.917231	-0.723349	1.29952	0.159599		N	N	N	N	N
si025238m|pacid:19700134	Si025238m	11.9.2.1	lipid metabolism.lipid degradation.lipases.triacylglycerol lipase	phospholipase, putative, expressed	alpha/beta-Hydrolases superfamily protein	0.00732707	0	0	0	0	0.00183177		0	0	0		0.0105322	0	0	0		0.0105322	0	0	0		N	N	N	N	N
si026168m|pacid:19706771	Si026168m	11.9.2.1	lipid metabolism.lipid degradation.lipases.triacylglycerol lipase	lipase class 3 family protein, putative, expressed	Mono-/di-acylglycerol lipase, N-terminal;Lipase, class 3	1.26461	1.37545	3.11293	4.30452	3.50535	2.51438		0.12121	1.29959	1.76716		-1.47087	-1.34966	-0.171285	0.296293		-1.98302	-1.7406	0.616148	1.5513		N	N	N	N	N
si027717m|pacid:19707365	Si027717m	11.9.2.1	lipid metabolism.lipid degradation.lipases.triacylglycerol lipase	lipase class 3 family protein, putative, expressed	triglyceride lipases;triglyceride lipases	10.7342	5.4811	3.17229	6.36518	17.66	6.4382		-0.969684	-1.75862	-0.753947		-0.718261	-1.68795	-2.47688	-1.47221		1.47498	-0.464387	-2.04226	-0.0329132		N	N	N	N	N
si028224m|pacid:19707600	Si028224m	11.9.2.1	lipid metabolism.lipid degradation.lipases.triacylglycerol lipase	lipase, putative, expressed	alpha/beta-Hydrolases superfamily protein	0	0	0	0	0	0		0	0	0		0	0	0	0		0	0	0	0		N	N	N	N	N
si028381m|pacid:19707458	Si028381m	11.9.2.1	lipid metabolism.lipid degradation.lipases.triacylglycerol lipase	lipase, putative, expressed	alpha/beta-Hydrolases superfamily protein	0	0	0	0	0.0335954	0		0	0	0		-1.74826	-1.74826	-1.74826	-1.74826		0	0	0	0		N	N	N	N	N
si029457m|pacid:19709925	Si029457m	11.9.2.1	lipid metabolism.lipid degradation.lipases.triacylglycerol lipase	lipase, putative, expressed	alpha/beta-Hydrolases superfamily protein	7.67735	3.74243	2.16116	3.48082	2.92308	4.26544		-1.03663	-1.8288	-1.14118		1.39312	0.356487	-0.435678	0.25194		1.69583	-0.377441	-1.96177	-0.586536		N	N	N	N	N
si029983m|pacid:19712708	Si029983m	11.9.2.1	lipid metabolism.lipid degradation.lipases.triacylglycerol lipase	triacylglycerol lipase 1 precursor, putative, expressed	lipase 1	21.2798	10.7108	16.3639	22.112	12.1261	17.6166		-0.990419	-0.378969	0.0553428		0.811366	-0.179053	0.432397	0.866709		0.545096	-1.43574	-0.212842	0.655782		N	N	N	N	N
si030246m|pacid:19713678	Si030246m	11.9.2.1	lipid metabolism.lipid degradation.lipases.triacylglycerol lipase	lipase class 3 family protein, putative, expressed	alpha/beta-Hydrolases superfamily protein	0	0	0	0	0.0181719	0		0	0	0		-0.861711	-0.861711	-0.861711	-0.861711		0	0	0	0		N	N	N	N	N
si032030m|pacid:19711463	Si032030m	11.9.2.1	lipid metabolism.lipid degradation.lipases.triacylglycerol lipase	lipase class 3 family protein, putative, expressed	Lipase class 3-related protein	0	0	0	0	0	0		0	0	0		0	0	0	0		0	0	0	0		N	N	N	N	N
si032600m|pacid:19710084	Si032600m	11.9.2.1	lipid metabolism.lipid degradation.lipases.triacylglycerol lipase	lipase class 3 family protein, putative, expressed	alpha/beta-Hydrolases superfamily protein	0.0108662	0	0	0	0	0.00271656		-0.119852	-0.119852	-0.119852		0.0155921	0	0	0		0.0155921	0	0	0		N	N	N	N	N
si032603m|pacid:19710573	Si032603m	11.9.2.1	lipid metabolism.lipid degradation.lipases.triacylglycerol lipase	lipase class 3 family protein, putative, expressed	Lipase class 3-related protein	0	0	0	0	0	0		0	0	0		0	0	0	0		0	0	0	0		N	N	N	N	N
si033367m|pacid:19709553	Si033367m	11.9.2.1	lipid metabolism.lipid degradation.lipases.triacylglycerol lipase	lipase class 3 family protein, putative, expressed	alpha/beta-Hydrolases superfamily protein	0.0356517	0.0127283	0.0100368	0.0296633	0.0429642	0.02202		-1.48593	-1.82867	-0.265292		-0.269165	-1.7551	-2.09784	-0.534457		1.39031	-1.58155	-2.26703	0.859726		N	N	N	N	N
si035149m|pacid:19683789	Si035149m	11.9.2.1	lipid metabolism.lipid degradation.lipases.triacylglycerol lipase	triacylglycerol lipase like protein, putative, expressed	alpha/beta-Hydrolases superfamily protein	0.170147	0.00805924	0.0271616	0.0185861	0.816116	0.0559884		-4.39999	-2.64714	-3.19448		-2.26199	-6.66199	-4.90913	-5.45647		3.20716	-5.59282	-2.08712	-3.1818		N	N	N	N	N
si013211m|pacid:19693435	Si013211m	11.9.3	lipid metabolism.lipid degradation.lysophospholipases	SGR2, putative, expressed	shoot gravitropism 2 (SGR2)	11.01	7.34075	11.2303	14.4985	10.8209	11.0199		-0.584815	0.0285869	0.39709		0.024996	-0.559819	0.0535829	0.422086		-0.00259337	-1.17222	0.0545804	0.791587		N	N	N	N	N
si027333m|pacid:19708772	Si027333m	11.9.3	lipid metabolism.lipid degradation.lysophospholipases	ki1 protein, putative, expressed	PLC-like phosphodiesterases superfamily protein	0	0	0	0	0	0		0	0	0		0	0	0	0		0	0	0	0		N	N	N	N	N
si000116m|pacid:19677758	Si000116m	11.9.3.1	lipid metabolism.lipid degradation.lysophospholipases.phospholipase D	phospholipase D p1, putative, expressed	phospholipase D P1	5.80564	4.96174	5.07463	3.9815	6.64601	4.95588		-0.22661	-0.194151	-0.544145		-0.195032	-0.421642	-0.389184	-0.739177		0.45663	0.00341018	0.068327	-0.63166		N	N	N	N	N
si000337m|pacid:19677778	Si000337m	11.9.3.1	lipid metabolism.lipid degradation.lysophospholipases.phospholipase D	phospholipase D, putative, expressed	phospholipase D alpha 1	85.6703	114.236	71.8345	94.8963	68.3116	91.6593		0.415152	-0.254118	0.147557		0.326664	0.741816	0.072546	0.474221		-0.194973	0.635331	-0.703208	0.100141		N	N	N	N	N
si005868m|pacid:19706148	Si005868m	11.9.3.1	lipid metabolism.lipid degradation.lysophospholipases.phospholipase D	phospholipase D, putative, expressed	phospholipase D alpha 1	60.3297	49.7128	21.9274	49.1978	25.8953	45.2919		-0.27925	-1.46013	-0.294275		1.22018	0.940928	-0.239957	0.925903		0.827229	0.268729	-2.09304	0.238679		N	N	N	N	N
si019245m|pacid:19689862	Si019245m	11.9.3.1	lipid metabolism.lipid degradation.lysophospholipases.phospholipase D	phospholipase D, putative, expressed	phospholipase D delta	0.393651	0.654665	0.121139	0.0125329	0.342364	0.295497		0.733841	-1.70025	-4.97312		0.201386	0.935227	-1.49886	-4.77173		0.827545	2.29523	-2.57296	-9.11869		N	N	N	N	N
si021025m|pacid:19702519	Si021025m	11.9.3.1	lipid metabolism.lipid degradation.lysophospholipases.phospholipase D	phospholipase D p1, putative, expressed	phospholipase D P1	4.39288	4.01768	4.93503	4.67258	7.0747	4.50454		-0.128803	0.167894	0.0890535		-0.687503	-0.816306	-0.519609	-0.598449		-0.0724294	-0.330035	0.263358	0.105678		N	N	N	N	N
si024724m|pacid:19698080	Si024724m	11.9.3.1	lipid metabolism.lipid degradation.lysophospholipases.phospholipase D	phospholipase D, putative, expressed	phospholipase D alpha 1	0.00352521	0.0168878	0	0	0.0278666	0.00510324		0.0241604	0	0		-2.98276	-0.722557	-1.47854	-1.47854		0.00507685	0.0241604	0	0		N	N	N	N	N
si028907m|pacid:19710732	Si028907m	11.9.3.1	lipid metabolism.lipid degradation.lysophospholipases.phospholipase D	phospholipase D, putative, expressed	phospholipase D delta	16.9082	13.6856	37.8533	26.6585	15.805	23.7764		-0.305068	1.1627	0.656873		0.0973458	-0.207722	1.26004	0.754219		-0.983613	-1.59375	1.34178	0.330134		N	N	N	N	N
si028927m|pacid:19710456	Si028927m	11.9.3.1	lipid metabolism.lipid degradation.lysophospholipases.phospholipase D	phospholipase D, putative, expressed	phospholipase D delta	2.42835	1.32217	1.42754	0.436336	0.89702	1.4036		-0.877069	-0.766443	-2.47646		1.43676	0.559694	0.670321	-1.0397		1.58169	-0.172449	0.0488046	-3.37124		N	N	N	N	N
si028941m|pacid:19712021	Si028941m	11.9.3.1	lipid metabolism.lipid degradation.lysophospholipases.phospholipase D	phospholipase D, putative, expressed	phospholipase D alpha 1	2.26464	0.141707	4.12013	42.9217	3.3222	12.362		-3.99829	0.863409	4.24435		-0.552858	-4.55115	0.310551	3.6915		-4.89713	-12.8937	-3.17031	3.59158		N	N	N	N	N
si034266m|pacid:19685353	Si034266m	11.9.3.1	lipid metabolism.lipid degradation.lysophospholipases.phospholipase D	phospholipase D, putative, expressed	phospholipase D alpha 1	4.04691	6.78154	22.2479	0.629446	5.28754	8.42646		0.744791	2.45878	-2.68467		-0.385774	0.359017	2.073	-3.07044		-2.11621	-0.626627	2.80135	-7.48554		N	N	N	N	N
si038627m|pacid:19680455	Si038627m	11.9.3.1	lipid metabolism.lipid degradation.lysophospholipases.phospholipase D	phospholipase D, putative, expressed	phospholipase D delta	1.7098	0.915189	0.216372	0.140787	0.23245	0.745536		-0.901683	-2.98224	-3.60224		2.87883	1.97715	-0.103408	-0.723409		2.39495	0.591584	-3.56953	-4.80953		N	N	N	N	N
si039817m|pacid:19679322	Si039817m	11.9.3.1	lipid metabolism.lipid degradation.lysophospholipases.phospholipase D	phospholipase D, putative, expressed	phospholipase D beta 1	0.448692	0.141588	0.0597206	0.030338	0.147365	0.170085		-1.66402	-2.90943	-3.88653		1.60633	-0.0576952	-1.3031	-2.2802		2.79894	-0.529105	-3.01991	-4.97411		N	N	N	N	N
si004020m|pacid:19675728	Si004020m	11.9.3.2	lipid metabolism.lipid degradation.lysophospholipases.carboxylesterase	acyl-protein thioesterase, putative, expressed	alpha/beta-Hydrolases superfamily protein	316.011	208.212	36.461	30.2136	46.0958	147.724		-0.601922	-3.11555	-3.3867		2.77726	2.17534	-0.338282	-0.609441		2.19413	0.990289	-4.03696	-4.57928		SS	N	N	N	N
si021999m|pacid:19699941	Si021999m	11.9.3.2	lipid metabolism.lipid degradation.lysophospholipases.carboxylesterase	acyl-protein thioesterase, putative, expressed	carboxylesterases	21.5262	18.7316	16.2907	14.4865	11.5293	17.7588		-0.200614	-0.402044	-0.571378		0.900786	0.700173	0.498742	0.329408		0.555121	0.153894	-0.248967	-0.587635		N	N	N	N	N
si022689m|pacid:19698586	Si022689m	11.9.3.2	lipid metabolism.lipid degradation.lysophospholipases.carboxylesterase	acyl-protein thioesterase, putative, expressed	carboxylesterases	1.13734	0.617753	0.961044	2.11824	1.26981	1.2086		-0.880567	-0.242995	0.897199		-0.158941	-1.03951	-0.401937	0.738258		-0.175326	-1.93646	-0.661316	1.61907		N	N	N	N	N
si023030m|pacid:19698753	Si023030m	11.9.3.2	lipid metabolism.lipid degradation.lysophospholipases.carboxylesterase	acyl-protein thioesterase, putative, expressed	alpha/beta-Hydrolases superfamily protein	2.61487	0.402479	1.12797	1.84618	5.30817	1.49787		-2.69975	-1.21302	-0.5022		-1.02147	-3.72123	-2.23449	-1.52367		1.60765	-3.79186	-0.818383	0.603249		N	N	N	N	N
si000875m|pacid:19676123	Si000875m	11.9.3.3	lipid metabolism.lipid degradation.lysophospholipases.glycerophosphodiester phosphodiesterase	glycerophosphoryl diester phosphodiesterase family protein, putative, expressed	PLC-like phosphodiesterases superfamily protein	55.9586	57.7126	59.068	92.1281	33.7063	66.2168		0.0445272	0.0780172	0.719281		0.731344	0.775871	0.809361	1.45063		-0.485676	-0.396622	-0.329642	0.952886		N	N	N	N	N
si006074m|pacid:19705855	Si006074m	11.9.3.3	lipid metabolism.lipid degradation.lysophospholipases.glycerophosphodiester phosphodiesterase	glycerophosphoryl diester phosphodiesterase family protein, putative, expressed	SHV3-like 5	2.49876	1.20218	2.07348	3.21207	4.30227	2.24662		-1.05556	-0.269161	0.362287		-0.783886	-1.83944	-1.05305	-0.421598		0.306913	-1.8042	-0.23141	1.03149		N	N	N	N	N
si009453m|pacid:19694624	Si009453m	11.9.3.3	lipid metabolism.lipid degradation.lysophospholipases.glycerophosphodiester phosphodiesterase	glycerophosphoryl diester phosphodiesterase family protein, putative, expressed	SHV3-like 1	16.5665	18.6683	2.63348	0.902375	6.95519	9.69265		0.172323	-2.65323	-4.1984		1.2521	1.42443	-1.40112	-2.94629		1.54661	1.89125	-3.75985	-6.85018		N	N	N	N	N
si010283m|pacid:19694441	Si010283m	11.9.3.3	lipid metabolism.lipid degradation.lysophospholipases.glycerophosphodiester phosphodiesterase	glycerophosphoryl diester phosphodiesterase family protein, putative, expressed	PLC-like phosphodiesterases superfamily protein	0	0	0	0.00402333	0.0130436	0.00100583		0	0	0.0057928		-0.383341	-0.383341	-0.383341	-1.69688		0	0	0	0.0057928		N	N	N	N	N
si014004m|pacid:19691750	Si014004m	11.9.3.3	lipid metabolism.lipid degradation.lysophospholipases.glycerophosphodiester phosphodiesterase	glycerophosphoryl diester phosphodiesterase family protein, putative, expressed	senescence-related gene 3	6.20809	3.16519	11.56	12.5283	6.10747	8.36539		-0.971857	0.896916	1.01297		0.0235744	-0.948283	0.92049	1.03655		-0.860567	-2.80428	0.933264	1.16538		N	N	N	N	N
si017495m|pacid:19689509	Si017495m	11.9.3.3	lipid metabolism.lipid degradation.lysophospholipases.glycerophosphodiester phosphodiesterase	glycerophosphoryl diester phosphodiesterase family protein, putative, expressed	senescence-related gene 3	12.3715	18.3077	30.3188	18.7242	13.6681	19.9306		0.56543	1.29319	0.597883		-0.143788	0.421642	1.1494	0.454095		-1.37592	-0.245062	1.21046	-0.180156		N	N	N	N	N
si028028m|pacid:19708717	Si028028m	11.9.3.3	lipid metabolism.lipid degradation.lysophospholipases.glycerophosphodiester phosphodiesterase	glycerophosphoryl diester phosphodiesterase family protein, putative, expressed	PLC-like phosphodiesterases superfamily protein	7.89527	7.29075	4.51456	4.65228	6.54634	6.08821		-0.11492	-0.806403	-0.763052		0.2703	0.155379	-0.536104	-0.492752		0.749938	0.520098	-0.862868	-0.776165		N	N	N	N	N
si032348m|pacid:19713145	Si032348m	11.9.3.3	lipid metabolism.lipid degradation.lysophospholipases.glycerophosphodiester phosphodiesterase	glycerophosphoryl diester phosphodiesterase family protein, putative, expressed	PLC-like phosphodiesterases superfamily protein	0.254764	0.131739	0	0.0195143	0.278483	0.101504		-0.951472	-4.67109	-3.70656		-0.12843	-1.0799	-4.79952	-3.83499		2.65524	0.752292	-3.34347	-4.75788		N	N	N	N	N
si036072m|pacid:19685846	Si036072m	11.9.3.3	lipid metabolism.lipid degradation.lysophospholipases.glycerophosphodiester phosphodiesterase	glycerophosphoryl diester phosphodiesterase family protein, putative, expressed	PLC-like phosphodiesterases superfamily protein	28.0967	36.1003	26.1535	14.4517	12.1332	26.2005		0.361611	-0.103396	-0.959164		1.21144	1.57305	1.10805	0.252279		0.201607	0.924829	-0.00518479	-1.71672		N	N	N	N	N
si018638m|pacid:19688664	Si018638m	11.9.3.4	lipid metabolism.lipid degradation.lysophospholipases.phospholipase A2	phospholipase A2, putative, expressed	phospholipase A2-beta	10.175	10.9555	10.7736	10.1951	7.90516	10.5248		0.106626	0.0824759	0.00285943		0.364158	0.470784	0.446633	0.367017		-0.097536	0.115716	0.0674159	-0.0918171		N	N	N	N	N
si026930m|pacid:19707927	Si026930m	11.9.3.4	lipid metabolism.lipid degradation.lysophospholipases.phospholipase A2	phospholipase A2, putative, expressed	Phospholipase A2 family protein	0	0.0318298	21.5308	0.0297744	3.42982	5.3981		0.045205	4.49383	0.0423283		-8.42199	-6.75161	2.6502	-6.84792		-9.07631	-14.8119	3.99176	-15.0045		N	N	N	N	N
si038034m|pacid:19680860	Si038034m	11.9.3.4	lipid metabolism.lipid degradation.lysophospholipases.phospholipase A2	phospholipase A2, putative, expressed	Phospholipase A2 family protein	1.23835	0.261045	17.0551	19.0043	10.9708	9.38971		-2.24605	3.78371	3.93983		-3.14717	-5.39322	0.63654	0.79266		-5.84531	-10.3374	1.72211	2.03435		N	N	N	N	N
si013591m|pacid:19691960	Si013591m	11.9.4.13	lipid metabolism.lipid degradation.beta-oxidation.acyl CoA reductase	male sterility protein 2, putative, expressed	Jojoba acyl CoA reductase-related male sterility protein	0.0123074	0.00777273	0.0390959	0.0541709	1.35119	0.0283367		-0.663034	1.66749	2.13799		-6.77856	-7.4416	-5.11107	-4.64057		-2.40629	-3.73236	0.928689	1.86969		N	N	N	N	N
si013605m|pacid:19691185	Si013605m	11.9.4.13	lipid metabolism.lipid degradation.beta-oxidation.acyl CoA reductase	male sterility protein 2, putative, expressed	Jojoba acyl CoA reductase-related male sterility protein	1.58226	2.1428	14.2302	17.2171	3.34465	8.79309		0.437507	3.1689	3.44378		-1.07987	-0.642359	2.08903	2.36391		-4.94876	-4.07375	1.38903	1.93879		N	N	N	N	N
si013616m|pacid:19693228	Si013616m	11.9.4.13	lipid metabolism.lipid degradation.beta-oxidation.acyl CoA reductase	male sterility protein 2, putative, expressed	fatty acid reductase 1	3.60053	19.2868	4.76683	0.128181	25.5395	6.94558		2.42133	0.404819	-4.81196		-2.82645	-0.405121	-2.42163	-7.63841		-1.89577	2.94689	-1.08613	-11.5197		N	N	N	N	N
si015384m|pacid:19691792	Si015384m	11.9.4.13	lipid metabolism.lipid degradation.beta-oxidation.acyl CoA reductase	male sterility protein 2, putative, expressed	fatty acid reductase 4	0	0	0	0.0418114	0	0.0104528		0	0	0.0590941		0	0	0	0.0590941		-0.0638958	-0.0638958	-0.0638958	4		N	N	N	N	N
si015780m|pacid:19691861	Si015780m	11.9.4.13	lipid metabolism.lipid degradation.beta-oxidation.acyl CoA reductase	male sterility protein, putative, expressed	fatty acid reductase 1	0	0.00625304	0.00878924	0	0.0153136	0.00376057		0.00899314	0.0126248	0		-0.614809	-1.29218	-0.800998	-0.614809		0	0.00899314	0.0126248	0		N	N	N	N	N
si029577m|pacid:19709121	Si029577m	11.9.4.13	lipid metabolism.lipid degradation.beta-oxidation.acyl CoA reductase	male sterility protein, putative, expressed	fatty acid reductase 1	0.139236	0.022905	6.13349	2.65855	3.83498	2.23855		-2.6038	5.46111	4.25504		-4.78362	-7.38741	0.67749	-0.528579		-8.01392	-13.2215	2.90829	0.496156		N	N	N	N	N
si029585m|pacid:19712207	Si029585m	11.9.4.13	lipid metabolism.lipid degradation.beta-oxidation.acyl CoA reductase	male sterility protein, putative, expressed	fatty acid reductase 1	1.2098	0.127402	2.24588	0.0739371	18.9094	0.914253		-3.2473	0.892515	-4.03232		-3.96626	-7.21357	-3.07375	-7.99859		0.808197	-5.68641	2.59323	-7.25645		N	N	N	N	N
si029620m|pacid:19709411	Si029620m	11.9.4.13	lipid metabolism.lipid degradation.beta-oxidation.acyl CoA reductase	male sterility protein, putative, expressed	fatty acid reductase 1	11.4855	7.96392	7.16973	9.83739	9.85667	9.11414		-0.528267	-0.679827	-0.22347		0.220645	-0.307622	-0.459182	-0.0028246		0.667277	-0.389257	-0.692377	0.220338		N	N	N	N	N
si032255m|pacid:19713622	Si032255m	11.9.4.13	lipid metabolism.lipid degradation.beta-oxidation.acyl CoA reductase	male sterility protein, putative, expressed	fatty acid reductase 1	0	0.0318034	0.0504207	0	0.0359724	0.020556		0.0451681	0.0709673	0		-1.84689	-0.17771	0.487126	-1.84689		-1.03956	1.25924	2.58891	-1.03956		N	N	N	N	N
si032354m|pacid:19712702	Si032354m	11.9.4.13	lipid metabolism.lipid degradation.beta-oxidation.acyl CoA reductase	male sterility protein, putative, expressed	fatty acid reductase 1	0	0	0.0518293	0	0	0.0129573		0	0.0729005	0		0	0	0.0729005	0		-0.373767	-0.373767	4	-0.373767		N	N	N	N	N
si032983m|pacid:19709505	Si032983m	11.9.4.13	lipid metabolism.lipid degradation.beta-oxidation.acyl CoA reductase	male sterility protein, putative, expressed	Jojoba acyl CoA reductase-related male sterility protein	0	0	0	0.00484014	0.0313833	0.00121004		0	0	0.006966		-1.65	-1.65	-1.65	-2.69688		0	0	0	0.006966		N	N	N	N	N
si034786m|pacid:19684450	Si034786m	11.9.4.13	lipid metabolism.lipid degradation.beta-oxidation.acyl CoA reductase	male sterility protein, putative, expressed	Jojoba acyl CoA reductase-related male sterility protein	0.394978	0.126955	0.00570382	0	0.114967	0.131909		-1.63746	-6.1137	-5.3037		1.78055	0.143095	-4.33315	-3.52315		3.16445	-0.110456	-9.06294	-3.72147		N	N	N	N	N
si001505m|pacid:19677513	Si001505m	11.9.4.2	lipid metabolism.lipid degradation.beta-oxidation.acyl CoA DH	glutaryl-CoA dehydrogenase, mitochondrial precursor, putative, expressed	acyl-CoA oxidase 4	22.0978	17.0094	7.36868	11.125	11.9159	14.4002		-0.377564	-1.58442	-0.990093		0.891017	0.513453	-0.693405	-0.0990769		1.23562	0.48049	-1.93323	-0.74457		N	N	N	N	N
si005814m|pacid:19705580	Si005814m	11.9.4.2	lipid metabolism.lipid degradation.beta-oxidation.acyl CoA DH	acyl-coenzyme A oxidase, putative, expressed	acyl-CoA oxidase 3	14.7679	13.2015	19.8843	35.7444	19.6984	20.8995		-0.161766	0.429168	1.27526		-0.415612	-0.577378	0.013556	0.859644		-1.00201	-1.32555	-0.143678	1.5485		N	N	N	N	N
si006007m|pacid:19702775	Si006007m	11.9.4.2	lipid metabolism.lipid degradation.beta-oxidation.acyl CoA DH	acyl-coenzyme A oxidase 1.2, peroxisomal, putative, expressed	acyl-CoA oxidase 1	92.4603	84.7817	95.89	116.296	81.3646	97.357		-0.125082	0.052546	0.330892		0.184433	0.0593509	0.236979	0.515325		-0.148899	-0.399063	-0.0438064	0.512885		N	N	N	N	N
si006012m|pacid:19704020	Si006012m	11.9.4.2	lipid metabolism.lipid degradation.beta-oxidation.acyl CoA DH	acyl-coenzyme A oxidase 1.2, peroxisomal, putative, expressed	acyl-CoA oxidase 1	51.0634	49.7329	43.0023	26.381	32.011	42.5449		-0.0380907	-0.247877	-0.952792		0.673723	0.635632	0.425847	-0.279069		0.526609	0.450427	0.0308556	-1.37898		N	N	N	N	N
si006530m|pacid:19704853	Si006530m	11.9.4.2	lipid metabolism.lipid degradation.beta-oxidation.acyl CoA DH	acyl-coenzyme A dehydrogenase, mitochondrial precursor, putative, expressed	acyl-CoA oxidase 4	15.5938	14.9863	7.20825	2.41751	5.53091	10.0515		-0.0573311	-1.11325	-2.68938		1.49538	1.43805	0.382131	-1.19399		1.26714	1.15247	-0.959369	-4.11162		N	N	N	N	N
si010150m|pacid:19696564	Si010150m	11.9.4.2	lipid metabolism.lipid degradation.beta-oxidation.acyl CoA DH	acyl-coenzyme A dehydrogenase, mitochondrial precursor, putative, expressed	acyl-CoA oxidase 4	28.7838	24.0263	31.1787	24.1261	36.9926	27.0287		-0.260645	0.115303	-0.254662		-0.361979	-0.622624	-0.246676	-0.61664		0.181529	-0.339761	0.412134	-0.327794		N	N	N	N	N
si010272m|pacid:19696683	Si010272m	11.9.4.2	lipid metabolism.lipid degradation.beta-oxidation.acyl CoA DH	acyl-coenzyme A dehydrogenase, mitochondrial precursor, putative, expressed	acyl-CoA oxidase 4	3.56635	10.4353	9.54742	1.65283	5.54726	6.30048		1.54895	1.42066	-1.10951		-0.637327	0.911628	0.783335	-1.74684		-1.64203	1.45588	1.1993	-3.86104		N	N	N	N	N
si026043m|pacid:19708869	Si026043m	11.9.4.2	lipid metabolism.lipid degradation.beta-oxidation.acyl CoA DH	acyl-coenzyme A oxidase, putative, expressed	acyl-CoA oxidase 2	12.7641	6.13772	54.151	48.9878	14.0513	30.5102		-1.05632	2.08489	1.94033		-0.138611	-1.19493	1.94628	1.80172		-2.51439	-4.62703	1.65539	1.36627		N	N	N	N	N
si028932m|pacid:19713688	Si028932m	11.9.4.2	lipid metabolism.lipid degradation.beta-oxidation.acyl CoA DH	acyl-CoA dehydrogenase family member 10, putative, expressed	acyl-CoA dehydrogenase-related	35.1946	29.6691	24.5658	24.5643	23.9726	28.4985		-0.246395	-0.518704	-0.51879		0.553969	0.307574	0.0352649	0.0351782		0.608942	0.116153	-0.428465	-0.428638		N	N	N	N	N
si002710m|pacid:19674303	Si002710m	11.9.4.3	lipid metabolism.lipid degradation.beta-oxidation.enoyl CoA hydratase	carnitine racemase like protein, putative, expressed	delta(3), delta(2)-enoyl CoA isomerase 1	2.40313	1.55852	13.394	8.52763	1.94614	6.47083		-0.624738	2.4786	1.82723		0.304302	-0.320435	2.7829	2.13153		-2.85806	-4.10754	2.09913	0.796389		N	N	N	N	N
si023089m|pacid:19701613	Si023089m	11.9.4.3	lipid metabolism.lipid degradation.beta-oxidation.enoyl CoA hydratase	enoyl-CoA hydratase/isomerase family protein, putative, expressed	3-hydroxyacyl-CoA dehydratase 1	11.1543	9.96477	15.0976	18.1401	16.1794	13.5892		-0.162699	0.436711	0.701577		-0.536552	-0.699251	-0.0998408	0.165025		-0.569709	-0.895106	0.303713	0.833446		N	N	N	N	N
si003179m|pacid:19676365	Si003179m	11.9.4.5	lipid metabolism.lipid degradation.beta-oxidation.acyl-CoA thioesterase	thioesterase family protein, putative, expressed	Thioesterase superfamily protein	1.908	0.148003	0.0723577	1.1573	4.70398	0.821416		-3.68836	-4.72077	-0.721298		-1.30182	-4.99018	-6.02259	-2.02312		2.43175	-4.94497	-7.00979	0.989159		N	N	N	N	N
si010192m|pacid:19693945	Si010192m	11.9.4.5	lipid metabolism.lipid degradation.beta-oxidation.acyl-CoA thioesterase	acyl-CoA thioesterase 2, putative, expressed	Acyl-CoA thioesterase family protein	16.0555	12.4975	16.2259	20.1687	21.4915	16.2369		-0.361433	0.0152277	0.329049		-0.420694	-0.782127	-0.405467	-0.0916455		-0.0324128	-0.755278	-0.0019575	0.625685		N	N	N	N	N
si011233m|pacid:19695805	Si011233m	11.9.4.5	lipid metabolism.lipid degradation.beta-oxidation.acyl-CoA thioesterase	thioesterase family protein, putative, expressed	Thioesterase superfamily protein	18.2345	18.0389	34.0642	54.337	28.9503	31.1686		-0.0155586	0.901586	1.57527		-0.666909	-0.682467	0.234677	0.908358		-1.54685	-1.57797	0.25632	1.60368		N	N	N	N	N
si017147m|pacid:19689497	Si017147m	11.9.4.5	lipid metabolism.lipid degradation.beta-oxidation.acyl-CoA thioesterase	3-ketoacyl-CoA thiolase, peroxisomal precursor, putative, expressed	peroxisomal 3-ketoacyl-CoA thiolase 3	46.0308	39.338	56.2127	120.089	146.51	65.4176		-0.226678	0.288294	1.38343		-1.67032	-1.897	-1.38203	-0.286894		-1.01416	-1.46751	-0.437568	1.7527		N	N	N	N	N
si022853m|pacid:19700474	Si022853m	11.9.4.5	lipid metabolism.lipid degradation.beta-oxidation.acyl-CoA thioesterase	thioesterase family protein, putative, expressed	Thioesterase superfamily protein	24.7858	16.2465	22.8773	32.2156	20.9982	24.0313		-0.609381	-0.115593	0.378247		0.239248	-0.370133	0.123656	0.617496		0.0891937	-1.12957	-0.141992	0.845689		N	N	N	N	N
si000465m|pacid:19678693	Si000465m	11.9.4.9	lipid metabolism.lipid degradation.beta-oxidation.multifunctional	3-hydroxyacyl-CoA dehydrogenase, putative, expressed	multifunctional protein 2	32.2076	26.7365	39.2684	65.6895	54.038	40.9755		-0.268591	0.285964	1.02826		-0.74657	-1.01516	-0.460606	0.281691		-0.694718	-1.2319	-0.12279	1.3618		N	N	N	N	N
si002398m|pacid:19673905	Si002398m	11.9.4.9	lipid metabolism.lipid degradation.beta-oxidation.multifunctional	3-hydroxybutyryl-CoA dehydrogenase, putative, expressed	3-hydroxyacyl-CoA dehydrogenase family protein	29.3468	27.7779	26.3067	28.8141	14.8335	28.0614		-0.0792642	-0.157772	-0.026427		0.984345	0.905081	0.826572	0.957918		0.129233	-0.029295	-0.186311	0.0763794		N	N	N	N	N
si016347m|pacid:19689854	Si016347m	11.9.4.9	lipid metabolism.lipid degradation.beta-oxidation.multifunctional	3-hydroxyacyl-CoA dehydrogenase, putative, expressed	Enoyl-CoA hydratase/isomerase family	57.8488	63.0965	56.4655	67.007	67.1024	61.1045		0.125272	-0.0349168	0.212025		-0.214077	-0.0888049	-0.248994	-0.00205212		-0.15798	0.0925632	-0.227814	0.266069		N	N	N	N	N
si017689m|pacid:19687753	Si017689m	11.9.4.9	lipid metabolism.lipid degradation.beta-oxidation.multifunctional	3-hydroxyacyl-CoA dehydrogenase, putative, expressed	Enoyl-CoA hydratase/isomerase family	4.2808	1.07631	2.35324	7.04329	4.3488	3.68841		-1.99179	-0.863233	0.718369		-0.0227358	-2.01453	-0.885969	0.695633		0.429765	-3.55382	-1.2967	1.8665		N	N	N	N	N
si021344m|pacid:19701905	Si021344m	11.9.4.9	lipid metabolism.lipid degradation.beta-oxidation.multifunctional	3-hydroxyacyl-CoA dehydrogenase, putative, expressed	multifunctional protein 2	25.5248	20.0559	23.129	28.5572	14.8181	24.3167		-0.347869	-0.142198	0.161953		0.784538	0.43667	0.64234	0.946491		0.139902	-0.555836	-0.144495	0.463808		N	N	N	N	N
si002330m|pacid:19675958	Si002330m	12.1.1	N-metabolism.nitrate metabolism.NR	NADH-cytochrome b5 reductase, putative, expressed	FAD/NAD(P)-binding oxidoreductase	123.827	146.333	34.6664	33.1017	42.5369	84.482		0.240934	-1.83671	-1.90334		1.54154	1.78247	-0.295175	-0.361806		1.10321	1.58508	-2.57021	-2.70347		N	N	N	N	N
si013224m|pacid:19691502	Si013224m	12.1.1	N-metabolism.nitrate metabolism.NR	nitrate reductase, putative, expressed	nitrate reductase 1	13.503	16.1919	54.0903	106.829	147.332	47.6535		0.261992	2.00209	2.98395		-3.44772	-3.18573	-1.44563	-0.463771		-3.63861	-3.11462	0.365574	2.32929		N	N	N	N	N
si013470m|pacid:19693104	Si013470m	12.1.1	N-metabolism.nitrate metabolism.NR	sulfite oxidase, putative, expressed	sulfite oxidase	71.2067	56.7998	52.3479	80.9598	60.0434	65.3285		-0.326127	-0.443881	0.185194		0.246006	-0.0801217	-0.197875	0.4312		0.248598	-0.403657	-0.639164	0.618986		N	N	N	N	N
si014677m|pacid:19691192	Si014677m	12.1.1	N-metabolism.nitrate metabolism.NR	cytochrome b5-like Heme/Steroid binding domain containing protein, expressed	cytochrome B5-like protein	39.5984	37.554	23.5591	20.4887	18.9187	30.3		-0.0764783	-0.749159	-0.950614		1.06563	0.98915	0.316469	0.115015		0.772246	0.61929	-0.726072	-1.12898		N	N	N	N	N
si016274m|pacid:19688325	Si016274m	12.1.1	N-metabolism.nitrate metabolism.NR	nitrate reductase, putative, expressed	nitrate reductase 1	17.2642	8.75215	4.72144	1.93643	2.84901	8.16855		-0.980072	-1.87048	-3.15631		2.59925	1.61917	0.728765	-0.557064		2.15926	0.199115	-1.5817	-4.15336		N	N	N	N	N
si019646m|pacid:19688052	Si019646m	12.1.1	N-metabolism.nitrate metabolism.NR	nitrate reductase, putative, expressed	nitrate reductase 1	0	0	0	0	0.0165247	0		0	0	0		-0.724624	-0.724624	-0.724624	-0.724624		0	0	0	0		N	N	N	N	N
si022247m|pacid:19698892	Si022247m	12.1.1	N-metabolism.nitrate metabolism.NR	sulfite oxidase, putative, expressed	sulfite oxidase	3.89765	2.76929	0.94143	1.53214	1.96016	2.28513		-0.493089	-2.04968	-1.34705		0.991637	0.498547	-1.05804	-0.355417		1.54066	0.55448	-2.5587	-1.15345		N	N	N	N	N
si022910m|pacid:19701753	Si022910m	12.1.1	N-metabolism.nitrate metabolism.NR	NADH-cytochrome b5 reductase, putative, expressed	NADH:cytochrome B5 reductase 1	26.2578	12.88	68.944	70.4714	26.0398	44.6383		-1.02762	1.39268	1.42429		0.0120269	-1.01559	1.4047	1.43632		-1.53107	-3.5863	1.25428	1.31751		N	N	N	N	N
si029771m|pacid:19711719	Si029771m	12.1.1	N-metabolism.nitrate metabolism.NR	desaturase/cytochrome b5 protein, putative, expressed	Fatty acid/sphingolipid desaturase	49.8344	156.069	75.9543	30.8265	50.7253	78.171		1.64697	0.607988	-0.692974		-0.0255616	1.6214	0.582426	-0.718535		-1.29898	1.99495	-0.0830032	-2.68493		N	N	N	N	N
si031544m|pacid:19709498	Si031544m	12.1.1	N-metabolism.nitrate metabolism.NR	cytochrome b5-like Heme/Steroid binding domain containing protein, expressed	cytochrome B5-like protein	16.4791	15.1768	7.76868	9.05298	9.5673	12.1194		-0.118764	-1.0849	-0.864172		0.784452	0.665688	-0.300443	-0.0797198		0.886637	0.649109	-1.28315	-0.841708		N	N	N	N	N
si016715m|pacid:19686452	Si016715m	12.1.2	N-metabolism.nitrate metabolism.nitrite reductase	ferredoxin--nitrite reductase, putative, expressed	nitrite reductase 1	29.9279	39.2968	53.0072	56.5434	64.0172	44.6938		0.392922	0.824696	0.917868		-1.09697	-0.704046	-0.272272	-0.179099		-1.15717	-0.371326	0.492223	0.678568		N	N	N	N	N
si020943m|pacid:19702285	Si020943m	12.2.1	N-metabolism.ammonia metabolism.glutamate synthase	glutamate synthase, chloroplast precursor, putative, expressed	NADH-dependent glutamate synthase 1	0.344162	0.153184	0.0532489	0.0781116	5.63125	0.157177		-1.16782	-2.69226	-2.13948		-4.03229	-5.20012	-6.72456	-6.17177		2.2614	-0.0742446	-3.12313	-2.01756		N	N	N	N	N
si023891m|pacid:19702323	Si023891m	12.2.1	N-metabolism.ammonia metabolism.glutamate synthase	glutamate synthase, chloroplast precursor, putative, expressed	NADH-dependent glutamate synthase 1	1.00872	1.08757	1.04281	1.49858	2.07712	1.15942		0.108585	0.0479516	0.571073		-1.04207	-0.933481	-0.994114	-0.470992		-0.401759	-0.184589	-0.305855	0.740388		N	N	N	N	N
si028677m|pacid:19709662	Si028677m	12.2.1	N-metabolism.ammonia metabolism.glutamate synthase	ferredoxin-dependent glutamate synthase, chloroplast precursor, putative, expressed	glutamate synthase 1	26.3999	23.8027	26.8617	43.708	118.977	30.1931		-0.149404	0.0250228	0.727367		-2.17208	-2.32149	-2.14706	-1.44471		-0.387375	-0.686184	-0.33733	1.06736		N	N	N	N	N
si017628m|pacid:19687715	Si017628m	12.2.2	N-metabolism.ammonia metabolism.glutamine synthetase	glutamine synthetase, catalytic domain containing protein, expressed	glutamine synthase clone R1	498.137	472.813	437.698	190.071	213.777	399.68		-0.0752719	-0.186608	-1.39		1.22044	1.14517	1.03383	-0.169561		0.635395	0.484851	0.26218	-2.1446		N	N	N	N	N
si022118m|pacid:19699747	Si022118m	12.2.2	N-metabolism.ammonia metabolism.glutamine synthetase	glutamine synthetase, catalytic domain containing protein, expressed	glutamine synthetase 2	134.262	222.825	144.375	130.933	209.845	158.099		0.730856	0.104772	-0.0362242		-0.644273	0.0865833	-0.539501	-0.680497		-0.471547	0.990165	-0.262004	-0.543996		N	N	N	N	N
si036280m|pacid:19683233	Si036280m	12.2.2	N-metabolism.ammonia metabolism.glutamine synthetase	glutamine synthetase, catalytic domain containing protein, expressed	glutamine synthase clone F11	38.3848	6.50469	84.2164	39.3925	26.5966	42.1246		-2.56098	1.13357	0.0373852		0.529295	-2.03169	1.66286	0.56668		-0.268255	-5.39022	1.99888	-0.193484		N	N	N	N	N
si036352m|pacid:19683354	Si036352m	12.2.2	N-metabolism.ammonia metabolism.glutamine synthetase	glutamine synthetase, catalytic domain containing protein, expressed	glutamine synthase clone R1	127.238	22.3203	112.171	24.85	158.805	71.6449		-2.5111	-0.181833	-2.35621		-0.319725	-2.83083	-0.501558	-2.67594		1.65719	-3.36501	1.29353	-3.05524		N	N	N	N	N
si014361m|pacid:19690816	Si014361m	12.2.99	N-metabolism.ammonia metabolism.unspecified	haloacid dehalogenase-like hydrolase domain-containing protein 1A, putative, expressed	glycerol-3-phosphatase 1	46.949	53.4583	28.7564	22.3945	26.9644	37.8895		0.187321	-0.707209	-1.06795		0.800035	0.987357	0.0928259	-0.267914		0.618587	0.993229	-0.795832	-1.51731		N	N	N	N	N
si015112m|pacid:19692862	Si015112m	12.2.99	N-metabolism.ammonia metabolism.unspecified	haloacid dehalogenase-like hydrolase domain-containing protein 1A, putative, expressed	glycerol-3-phosphatase 1	3.49555	10.646	8.37068	4.2763	2.98821	6.69714		1.60672	1.25983	0.290844		0.22624	1.83296	1.48607	0.517083		-1.87605	1.3374	0.6436	-1.29436		N	N	N	N	N
si010235m|pacid:19693885	Si010235m	12.3.1	N-metabolism.N-degradation.glutamate dehydrogenase	glutamate dehydrogenase protein, putative, expressed	glutamate dehydrogenase 2	27.5186	21.7821	16.1776	18.5927	24.1996	21.0177		-0.337267	-0.766408	-0.565675		0.185426	-0.151841	-0.580982	-0.380249		0.7776	0.103067	-0.755216	-0.353749		N	N	N	N	N
si006507m|pacid:19704212	Si006507m	12.4	N-metabolism.misc	tRNA-dihydrouridine synthase, putative, expressed	FMN-linked oxidoreductases superfamily protein	21.0678	17.6586	5.4999	14.3576	10.0428	14.646		-0.254667	-1.93756	-0.553226		1.06888	0.814213	-0.868683	0.515654		1.04907	0.539737	-2.82606	-0.0573816		N	N	N	N	N
si010164m|pacid:19694336	Si010164m	12.4	N-metabolism.misc	tRNA-dihydrouridine synthase, putative, expressed	FMN-linked oxidoreductases superfamily protein	16.2436	12.5646	9.3785	13.4881	38.7022	12.9187		-0.370516	-0.792446	-0.268185		-1.25254	-1.62306	-2.04499	-1.52073		0.660827	-0.0802044	-0.924064	0.124457		N	N	N	N	N
si018131m|pacid:19690382	Si018131m	12.4	N-metabolism.misc	urease accessory protein F, putative, expressed	urease accessory protein F	2.53239	1.84948	0.0855954	0.719461	1.0943	1.29673		-0.453377	-4.88682	-1.81551		1.21049	0.757116	-3.67633	-0.605018		1.93124	1.02448	-7.8424	-1.69978		N	N	N	N	N
si019189m|pacid:19686401	Si019189m	12.4	N-metabolism.misc	urease accessory protein F, putative, expressed	urease accessory protein F	0.0165869	0	0	0	0	0.00414673		-0.730047	-0.730047	-0.730047		0.0237336	0	0	0		0.0237336	0	0	0		N	N	N	N	N
si025126m|pacid:19699171	Si025126m	12.4	N-metabolism.misc	FAD binding protein, putative, expressed	FAD binding protein, putative, expressed	0.855319	0.436802	0	0.0283728	0.591174	0.330124		-0.969482	-6.41839	-4.91388		0.532879	-0.436603	-5.88551	-4.381		2.74691	0.807949	-5.04493	-7.08085		N	N	N	N	N
si036779m|pacid:19679439	Si036779m	12.4	N-metabolism.misc	nitroreductase family protein, putative, expressed	nitroreductase family protein	6.21445	4.779	2.77065	4.8736	5.54671	4.65942		-0.378918	-1.1654	-0.350639		0.163994	-0.214924	-1.00141	-0.186645		0.830949	0.0731139	-1.49985	0.129672		N	N	N	N	N
si037233m|pacid:19680929	Si037233m	12.4	N-metabolism.misc	FAD binding protein, putative, expressed	FAD binding protein, putative, expressed	11.6068	9.3262	9.2666	11.49	17.6411	10.4224		-0.31561	-0.324859	-0.0145881		-0.603969	-0.919579	-0.928828	-0.618557		0.310565	-0.320655	-0.339154	0.281388		N	N	N	N	N
si009908m|pacid:19696990	Si009908m	13.1.1.1.1	amino acid metabolism.synthesis.central amino acid metabolism.GABA.Glutamate decarboxylase	glutamate decarboxylase, putative, expressed	glutamate decarboxylase 2	15.1598	16.6657	89.468	39.2576	12.1663	40.1378		0.136632	2.56112	1.37272		0.317359	0.45399	2.87848	1.69008		-2.80942	-2.53616	2.31282	-0.0639792		SS	N	N	TZ	N
si011954m|pacid:19697243	Si011954m	13.1.1.1.1	amino acid metabolism.synthesis.central amino acid metabolism.GABA.Glutamate decarboxylase	glutamate decarboxylase, putative, expressed	glutamate decarboxylase 4	0.0431349	0.054211	0.172755	0.299876	1.90654	0.142494		0.32973	2.0018	2.79744		-5.46595	-5.13622	-3.46415	-2.66852		-3.44795	-2.78849	0.555651	2.14692		N	N	N	N	N
si013612m|pacid:19693423	Si013612m	13.1.1.1.1	amino acid metabolism.synthesis.central amino acid metabolism.GABA.Glutamate decarboxylase	decarboxylase, putative, expressed	glutamate decarboxylase	156.55	107.59	212.664	371.256	86.7519	212.015		-0.541077	0.441947	1.24579		0.851658	0.310581	1.2936	2.09745		-0.875081	-1.95724	0.00881333	1.61649		N	N	N	N	N
si035388m|pacid:19681288	Si035388m	13.1.1.1.1	amino acid metabolism.synthesis.central amino acid metabolism.GABA.Glutamate decarboxylase	glutamate decarboxylase, putative, expressed	glutamate decarboxylase	2.09214	1.68402	5.59438	1.43182	4.65191	2.70059		-0.31307	1.419	-0.547129		-1.15285	-1.46592	0.266156	-1.69998		-0.736593	-1.36273	2.10141	-1.83085		N	N	N	N	N
si036070m|pacid:19684481	Si036070m	13.1.1.1.1	amino acid metabolism.synthesis.central amino acid metabolism.GABA.Glutamate decarboxylase	glutamate decarboxylase, putative, expressed	glutamate decarboxylase	9.09142	7.59237	35.9105	26.7888	21.7677	19.8458		-0.259957	1.98183	1.55905		-1.25961	-1.51957	0.722219	0.299442		-2.25251	-2.77242	1.71115	0.865596		N	N	N	N	N
si001361m|pacid:19678830	Si001361m	13.1.1.2.1	amino acid metabolism.synthesis.central amino acid metabolism.aspartate.aspartate aminotransferase	aminotransferase, classes I and II, domain containing protein, expressed	aspartate aminotransferase 3	175.923	162.864	91.5089	86.7633	84.969	129.265		-0.111273	-0.94296	-1.01979		1.04994	0.938664	0.106977	0.0301493		0.889227	0.666681	-0.996693	-1.15035		N	N	N	N	N
si006490m|pacid:19702982	Si006490m	13.1.1.2.1	amino acid metabolism.synthesis.central amino acid metabolism.aspartate.aspartate aminotransferase	aminotransferase, classes I and II, domain containing protein, expressed	aspartate aminotransferase 1	9.31908	9.80855	8.30345	11.4449	18.4761	9.71899		0.0738514	-0.166477	0.296444		-0.987404	-0.913552	-1.15388	-0.69096		-0.121238	0.0264651	-0.454191	0.47165		N	N	N	N	N
si017156m|pacid:19689384	Si017156m	13.1.1.2.1	amino acid metabolism.synthesis.central amino acid metabolism.aspartate.aspartate aminotransferase	aminotransferase, classes I and II, domain containing protein, expressed	aspartate aminotransferase 5	117.416	165.666	101.425	152.193	408.089	134.175		0.496653	-0.211208	0.374277		-1.79726	-1.3006	-2.00847	-1.42298		-0.384982	0.608324	-0.807398	0.363573		N	N	N	N	N
si017250m|pacid:19687861	Si017250m	13.1.1.2.1	amino acid metabolism.synthesis.central amino acid metabolism.aspartate.aspartate aminotransferase	aminotransferase, classes I and II, domain containing protein, expressed	aspartate aminotransferase 1	70.3026	86.0266	65.5079	69.6761	31.0498	72.8783		0.291206	-0.101909	-0.0129136		1.17899	1.4702	1.07709	1.16608		-0.103824	0.478589	-0.307642	-0.129651		N	N	N	N	N
si029700m|pacid:19710656	Si029700m	13.1.1.3.1	amino acid metabolism.synthesis.central amino acid metabolism.alanine.alanine aminotransferase	aminotransferase, classes I and II, domain containing protein, expressed	glutamate:glyoxylate aminotransferase	21.4383	16.7949	22.5636	62.2052	287.784	30.7505		-0.352163	0.0738085	1.53685		-3.74672	-4.09889	-3.67292	-2.20988		-1.04084	-1.74517	-0.893225	2.03285		N	N	N	N	N
si032523m|pacid:19713998	Si032523m	13.1.1.3.1	amino acid metabolism.synthesis.central amino acid metabolism.alanine.alanine aminotransferase	aminotransferase, classes I and II, domain containing protein, expressed	alanine aminotransferase 2	0	0	0	0	0	0		0	0	0		0	0	0	0		0	0	0	0		N	N	N	N	N
si032667m|pacid:19711804	Si032667m	13.1.1.3.1	amino acid metabolism.synthesis.central amino acid metabolism.alanine.alanine aminotransferase	aminotransferase, classes I and II, domain containing protein, expressed	alanine aminotransferase 2	34.2414	33.9435	28.9528	31.0436	30.6798	32.0453		-0.0126089	-0.24204	-0.141445		0.158455	0.145846	-0.0835851	0.0170099		0.191257	0.16604	-0.292823	-0.0916333		N	N	N	N	N
si035074m|pacid:19685130	Si035074m	13.1.1.3.1	amino acid metabolism.synthesis.central amino acid metabolism.alanine.alanine aminotransferase	aminotransferase, classes I and II, domain containing protein, expressed	alanine aminotransferase 2	71.505	74.8783	35.2035	36.4328	189.073	54.5049		0.0665034	-1.02232	-0.972806		-1.40282	-1.33632	-2.42515	-2.37563		0.783316	0.916323	-1.26133	-1.1623		N	N	N	N	N
si035263m|pacid:19685774	Si035263m	13.1.1.3.11	amino acid metabolism.synthesis.central amino acid metabolism.alanine.alanine-glyoxylate aminotransferase	aminotransferase, putative, expressed	alanine:glyoxylate aminotransferase 2	48.4315	56.1135	27.8673	36.738	27.5265	42.2876		0.2124	-0.797376	-0.398676		0.815128	1.02753	0.0177521	0.416453		0.391428	0.816228	-1.20332	-0.405924		N	N	N	N	N
si035539m|pacid:19684114	Si035539m	13.1.1.3.11	amino acid metabolism.synthesis.central amino acid metabolism.alanine.alanine-glyoxylate aminotransferase	aminotransferase, putative, expressed	PYRIMIDINE 4	0.82575	1.6846	51.3812	40.4705	3.48696	23.5905		1.02863	5.95939	5.61502		-2.07819	-1.04956	3.8812	3.53683		-9.67272	-7.61546	2.24607	1.55733		N	N	N	N	N
si000348m|pacid:19676046	Si000348m	13.1.2.2	amino acid metabolism.synthesis.glutamate family.proline	amino acid kinase, putative, expressed	delta 1-pyrroline-5-carboxylate synthase 2	221.814	165.311	74.0076	69.6111	47.4889	132.686		-0.424165	-1.5836	-1.67196		2.22369	1.79952	0.640082	0.551727		1.48267	0.634337	-1.68454	-1.86125		N	N	N	N	N
si021235m|pacid:19701202	Si021235m	13.1.2.2	amino acid metabolism.synthesis.glutamate family.proline	amino acid kinase, putative, expressed	delta 1-pyrroline-5-carboxylate synthase 2	96.5112	57.41	13.8086	35.7847	37.0634	50.8786		-0.749393	-2.80513	-1.43136		1.3807	0.631307	-1.42443	-0.0506546		1.84727	0.348487	-3.76298	-1.01544		N	N	N	N	N
si010534m|pacid:19697108	Si010534m	13.1.2.3.2	amino acid metabolism.synthesis.glutamate family.arginine.acetylglutamate kinase	amino acid kinase, putative, expressed	N-acetyl-l-glutamate kinase	21.0033	23.4785	11.2273	10.6374	9.45277	16.5866		0.160722	-0.903611	-0.98147		1.15181	1.31253	0.248196	0.170337		0.681195	1.00264	-1.12603	-1.28175		N	N	N	N	N
si017738m|pacid:19687740	Si017738m	13.1.2.3.2	amino acid metabolism.synthesis.glutamate family.arginine.acetylglutamate kinase	amino acid kinase, putative, expressed	N-acetyl-l-glutamate kinase	2.33156	2.37004	1.24359	2.21418	2.46507	2.03984		0.0236149	-0.906787	-0.0745236		-0.0803355	-0.0567206	-0.987122	-0.154859		0.385677	0.432907	-1.4279	0.23663		N	N	N	N	N
si035137m|pacid:19685789	Si035137m	13.1.2.3.2	amino acid metabolism.synthesis.glutamate family.arginine.acetylglutamate kinase	arginine biosynthesis bifunctional protein argJ 1, putative, expressed	arginine biosynthesis protein ArgJ family	41.8417	38.3776	11.7291	18.3371	26.7617	27.5714		-0.12468	-1.83485	-1.19018		0.644772	0.520093	-1.19008	-0.545403		1.20354	0.954183	-2.46616	-1.17681		N	N	N	N	N
si017196m|pacid:19689259	Si017196m	13.1.2.3.21	amino acid metabolism.synthesis.glutamate family.arginine.ornithine carbamoyltransferase	ornithine carbamoyltransferase, putative, expressed	ornithine carbamoyltransferase	119.039	122.966	58.9937	79.209	45.2555	95.0521		0.0468215	-1.01281	-0.587703		1.39527	1.4421	0.382468	0.807572		0.649299	0.742942	-1.37631	-0.526106		N	N	N	N	N
si021906m|pacid:19699200	Si021906m	13.1.2.3.22	amino acid metabolism.synthesis.glutamate family.arginine.arginosuccinate synthase	argininosuccinate synthase, chloroplast precursor, putative, expressed	arginosuccinate synthase family	123.947	104.492	33.8728	41.7594	58.5561	76.0179		-0.246336	-1.87153	-1.56955		1.08184	0.8355	-0.789695	-0.487719		1.41063	0.917962	-2.33243	-1.72848		N	N	N	N	N
si021759m|pacid:19702269	Si021759m	13.1.2.3.23	amino acid metabolism.synthesis.glutamate family.arginine.argininosuccinate lyase	argininosuccinate lyase, putative, expressed	L-Aspartase-like family protein	40.5747	29.9767	9.76937	10.5318	16.1516	22.7131		-0.436738	-2.05424	-1.94582		1.3289	0.892161	-0.725343	-0.616926		1.6741	0.800629	-2.43438	-2.21755		N	N	N	N	N
si035209m|pacid:19681859	Si035209m	13.1.2.3.23	amino acid metabolism.synthesis.glutamate family.arginine.argininosuccinate lyase	argininosuccinate lyase, putative, expressed	L-Aspartase-like family protein	42.8411	28.5796	12.8183	30.0755	15.0903	28.5786		-0.584011	-1.7408	-0.51041		1.50537	0.921363	-0.235421	0.994965		1.16812	9.88255e-05	-2.31347	0.147302		N	N	N	N	N
si002223m|pacid:19675059	Si002223m	13.1.2.3.31	amino acid metabolism.synthesis.glutamate family.arginine.aspartate racemase	asp/Glu racemase, putative, expressed	aspartate-glutamate racemase family	1.23206	1.95762	2.63835	4.79791	6.22217	2.65649		0.668025	1.09856	1.96133		-2.33634	-1.66832	-1.23778	-0.375011		-2.21688	-0.880834	-0.0197712	1.70578		N	N	N	N	N
si008415m|pacid:19703679	Si008415m	13.1.3.1	amino acid metabolism.synthesis.aspartate family.asparagine	asparagine synthetase, putative, expressed	asparagine synthetase 3	22.4177	12.5173	6.01471	7.42362	14.1754	12.0933		-0.84072	-1.89807	-1.59444		0.661253	-0.179467	-1.23682	-0.933191		1.78086	0.0994155	-2.01529	-1.40803		N	N	N	N	N
si021521m|pacid:19700448	Si021521m	13.1.3.1	amino acid metabolism.synthesis.aspartate family.asparagine	asparagine synthetase, putative, expressed	glutamine-dependent asparagine synthase 1	4.14333	7.72126	4.6291	59.9244	69.7125	19.1045		0.898043	0.159939	3.85428		-4.07255	-3.17451	-3.91261	-0.218275		-4.4101	-2.61401	-4.09022	3.29846		N	N	N	N	N
si034620m|pacid:19683458	Si034620m	13.1.3.1	amino acid metabolism.synthesis.aspartate family.asparagine	asparagine synthetase, putative, expressed	asparagine synthetase 2	0.565493	0.944445	1.77587	1.24863	131.879	1.13361		0.739959	1.65095	1.14276		-7.86549	-7.12553	-6.21454	-6.72272		-2.00669	-0.52677	1.29521	0.278842		N	N	N	N	N
si034835m|pacid:19679951	Si034835m	13.1.3.1	amino acid metabolism.synthesis.aspartate family.asparagine	asparagine synthetase, putative, expressed	asparagine synthetase 3	94.5782	78.1007	30.7229	41.2476	41.8137	61.1623		-0.276171	-1.62219	-1.1972		1.17753	0.901359	-0.444663	-0.0196679		1.25773	0.705385	-1.98666	-1.13667		N	N	N	N	N
si021499m|pacid:19700644	Si021499m	13.1.3.1.1	amino acid metabolism.synthesis.aspartate family.asparagine.asparagine synthetase	asparagine synthase family protein, expressed	Asparagine synthase family protein	5.43338	3.62462	1.39738	2.75342	3.02901	3.3022		-0.584019	-1.95912	-0.980627		0.843004	0.258985	-1.11612	-0.137623		1.43684	0.268807	-2.4814	-0.524411		N	N	N	N	N
si000999m|pacid:19677266	Si000999m	13.1.3.2.1	amino acid metabolism.synthesis.aspartate family.threonine.threonine synthase	threonine synthase, chloroplast precursor, putative, expressed	Pyridoxal-5\'-phosphate-dependent enzyme family protein	13.3263	14.3012	4.64877	12.4399	33.1177	11.1791		0.101857	-1.51936	-0.0993056		-1.31332	-1.21146	-2.83268	-1.41263		0.506964	0.710679	-2.53175	0.308353		N	N	N	N	N
si024134m|pacid:19697885	Si024134m	13.1.3.2.1	amino acid metabolism.synthesis.aspartate family.threonine.threonine synthase	threonine synthase, chloroplast precursor, putative, expressed	Pyridoxal-5\'-phosphate-dependent enzyme family protein	25.766	28.0884	3.30598	7.55649	16.8136	16.1792		0.124505	-2.96232	-1.76968		0.615844	0.740349	-2.34647	-1.15384		1.34265	1.59166	-4.58198	-2.19671		N	N	N	N	N
si001401m|pacid:19674672	Si001401m	13.1.3.4	amino acid metabolism.synthesis.aspartate family.methionine	S-adenosylmethionine synthetase, putative, expressed	S-adenosylmethionine synthetase 2	128.303	132.116	100.294	69.9842	39.8696	107.675		0.0422445	-0.355319	-0.874459		1.6862	1.72844	1.33088	0.811742		0.505767	0.590256	-0.204871	-1.24315		N	N	N	N	N
si004229m|pacid:19675951	Si004229m	13.1.3.4	amino acid metabolism.synthesis.aspartate family.methionine	homocysteine S-methyltransferase protein, putative, expressed	homocysteine methyltransferase 2	0	0	0	0	0	0		0	0	0		0	0	0	0		0	0	0	0		N	N	N	N	N
si006977m|pacid:19704375	Si006977m	13.1.3.4	amino acid metabolism.synthesis.aspartate family.methionine	MTA/SAH nucleosidase, putative, expressed	Phosphorylase superfamily protein	91.9097	78.1889	61.6432	88.5656	63.9289	80.0769		-0.233253	-0.576275	-0.0534699		0.523748	0.290495	-0.052527	0.470278		0.397663	-0.068843	-0.754887	0.290723		N	N	N	N	N
si021281m|pacid:19702262	Si021281m	13.1.3.4	amino acid metabolism.synthesis.aspartate family.methionine	5-methyltetrahydropteroyltriglutamate--homocysteine methyltransferase, putative, expressed	Cobalamin-independent synthase family protein	905.912	1956.96	2957.07	1467.05	729.2	1821.75		1.11117	1.70672	0.695478		0.313056	1.42423	2.01978	1.00853		-2.01576	0.206582	1.39769	-0.624806		N	N	N	N	N
si022004m|pacid:19702549	Si022004m	13.1.3.4	amino acid metabolism.synthesis.aspartate family.methionine	S-adenosylmethionine synthetase, putative, expressed	S-adenosylmethionine synthetase 1	658.595	828.601	3880.55	3562.84	410.778	2232.65		0.331287	2.5588	2.43556		0.681034	1.01232	3.23983	3.1166		-3.52258	-2.86001	1.59501	1.34855		SS	N	N	N	N
si022412m|pacid:19702459	Si022412m	13.1.3.4	amino acid metabolism.synthesis.aspartate family.methionine	homocysteine S-methyltransferase protein, putative, expressed	homocysteine methyltransferase 2	52.7715	32.008	47.9731	81.6344	17.4085	53.5967		-0.721324	-0.137532	0.629419		1.59997	0.878646	1.46244	2.22939		-0.0447753	-1.48742	-0.319839	1.21406		N	N	N	N	N
si034326m|pacid:19684085	Si034326m	13.1.3.4	amino acid metabolism.synthesis.aspartate family.methionine	5-methyltetrahydropteroyltriglutamate--homocysteine methyltransferase, putative, expressed	Cobalamin-independent synthase family protein	270.618	355.985	2836.13	1733.47	198.04	1299.05		0.395555	3.38959	2.67933		0.450469	0.846024	3.84006	3.1298		-4.52625	-3.73514	2.25293	0.832411		SS	N	N	N	N
si036632m|pacid:19681896	Si036632m	13.1.3.4	amino acid metabolism.synthesis.aspartate family.methionine	homocysteine S-methyltransferase protein, putative, expressed	Homocysteine S-methyltransferase family protein	14.7954	17.2345	56.3212	12.9875	10.3535	25.3346		0.220153	1.92853	-0.18802		0.515027	0.735179	2.44356	0.327006		-1.55193	-1.11163	2.30513	-1.92797		N	N	N	N	N
si039451m|pacid:19681442	Si039451m	13.1.3.4.1	amino acid metabolism.synthesis.aspartate family.methionine.cystathionine gamma-synthase	cystathionine gamma-synthase, putative, expressed	Pyridoxal phosphate (PLP)-dependent transferases superfamily protein	0	0	0	0	0.0509542	0		0	0	0		-2.3492	-2.3492	-2.3492	-2.3492		0	0	0	0		N	N	N	N	N
si039843m|pacid:19685759	Si039843m	13.1.3.4.1	amino acid metabolism.synthesis.aspartate family.methionine.cystathionine gamma-synthase	cystathionine gamma-synthase, putative, expressed	Pyridoxal phosphate (PLP)-dependent transferases superfamily protein	0	0	0	0	0.0339695	0		0	0	0		-1.76424	-1.76424	-1.76424	-1.76424		0	0	0	0		N	N	N	N	N
si025273m|pacid:19697956	Si025273m	13.1.3.4.11	amino acid metabolism.synthesis.aspartate family.methionine.S-adenosylmethionine synthetase	methionine S-methyltransferase, putative, expressed	methionine S-methyltransferase	1.22142	0.623144	1.07219	1.76927	5.93895	1.17151		-0.970921	-0.187998	0.534591		-2.28165	-3.25257	-2.46965	-1.74706		0.120392	-1.82145	-0.255604	1.18957		N	N	N	N	N
si006773m|pacid:19704165	Si006773m	13.1.3.4.12	amino acid metabolism.synthesis.aspartate family.methionine.homocysteine S-methyltransferase	methyltransferase domain containing protein, putative, expressed	S-adenosyl-L-methionine-dependent methyltransferases superfamily protein	9.62455	6.45637	9.03055	19.9502	57.5531	11.2654		-0.575995	-0.0919043	1.05161		-2.5801	-3.1561	-2.67201	-1.52849		-0.45422	-1.60621	-0.638028	1.649		N	N	N	N	N
si009467m|pacid:19694802	Si009467m	13.1.3.4.12	amino acid metabolism.synthesis.aspartate family.methionine.homocysteine S-methyltransferase	methyltransferase domain containing protein, expressed	S-adenosyl-L-methionine-dependent methyltransferases superfamily protein	20.6418	12.2377	1.75541	6.16599	5.92573	10.2002		-0.754236	-3.55569	-1.74317		1.80051	1.04627	-1.75519	0.0573413		2.03394	0.525465	-5.07745	-1.4524		N	N	N	N	N
si014008m|pacid:19692625	Si014008m	13.1.3.4.12	amino acid metabolism.synthesis.aspartate family.methionine.homocysteine S-methyltransferase	methyltransferase, putative, expressed	S-adenosyl-L-methionine-dependent methyltransferases superfamily protein	8.62067	9.30472	11.6991	24.4634	34.9109	13.522		0.110162	0.440521	1.50475		-2.01781	-1.90764	-1.57728	-0.513054		-1.29886	-1.07854	-0.417822	1.71064		N	N	N	N	N
si014168m|pacid:19692257	Si014168m	13.1.3.4.12	amino acid metabolism.synthesis.aspartate family.methionine.homocysteine S-methyltransferase	methyltransferase domain containing protein, expressed	S-adenosyl-L-methionine-dependent methyltransferases superfamily protein	53.2725	39.8563	20.7964	15.5478	16.9248	32.3682		-0.418583	-1.35706	-1.77668		1.65425	1.23567	0.297195	-0.122425		1.43762	0.600456	-1.27649	-2.11573		N	N	N	N	N
si017972m|pacid:19686831	Si017972m	13.1.3.4.12	amino acid metabolism.synthesis.aspartate family.methionine.homocysteine S-methyltransferase	methyltransferase domain containing protein, putative, expressed	S-adenosyl-L-methionine-dependent methyltransferases superfamily protein	6.43807	4.00309	2.44284	4.20946	5.42479	4.27336		-0.685513	-1.39807	-0.612992		0.247061	-0.438452	-1.15101	-0.365931		1.18251	-0.188515	-1.61363	-0.0434736		N	N	N	N	N
si024759m|pacid:19699361	Si024759m	13.1.3.4.12	amino acid metabolism.synthesis.aspartate family.methionine.homocysteine S-methyltransferase	methyltransferase, putative, expressed	S-adenosyl-L-methionine-dependent methyltransferases superfamily protein	6.94254	4.56071	1.32266	2.88219	4.44613	3.92702		-0.606206	-2.39202	-1.2683		0.642912	0.0367062	-1.74911	-0.625388		1.64406	0.431643	-3.13999	-0.892546		N	N	N	N	N
si030848m|pacid:19713479	Si030848m	13.1.3.4.12	amino acid metabolism.synthesis.aspartate family.methionine.homocysteine S-methyltransferase	methyltransferase, putative, expressed	S-adenosyl-L-methionine-dependent methyltransferases superfamily protein	4.10666	2.77781	40.6492	41.6872	35.0145	22.3052		-0.564017	3.30719	3.34357		-3.09192	-3.65593	0.215274	0.251654		-4.88269	-6.01073	1.73169	1.80445		N	N	N	N	N
si006837m|pacid:19703576	Si006837m	13.1.3.4.13	amino acid metabolism.synthesis.aspartate family.methionine.methionine S-methyltransferase	expressed protein	S-adenosyl-L-methionine-dependent methyltransferases superfamily protein	26.0641	13.4137	15.2051	51.3211	26.908	26.501		-0.958353	-0.777513	0.977489		-0.0459685	-1.00432	-0.823481	0.93152		-0.0479658	-1.96467	-1.60299	1.90701		N	N	N	N	N
si037641m|pacid:19682288	Si037641m	13.1.3.4.13	amino acid metabolism.synthesis.aspartate family.methionine.methionine S-methyltransferase	expressed protein	S-adenosyl-L-methionine-dependent methyltransferases superfamily protein	0.392173	0.205304	0.12034	0.234817	24.4915	0.238158		-0.933727	-1.70437	-0.739955		-5.96465	-6.89838	-7.66902	-6.7046		1.43914	-0.428319	-1.96961	-0.0407737		N	N	N	N	N
si006353m|pacid:19703497	Si006353m	13.1.3.4.2	amino acid metabolism.synthesis.aspartate family.methionine.cystathionine beta-lyase	cystathionine gamma-synthase, putative, expressed	cystathionine beta-lyase	32.7258	35.2778	24.0601	20.4997	24.2789	28.1408		0.108332	-0.44379	-0.674831		0.430729	0.539061	-0.0130611	-0.244102		0.435529	0.652192	-0.452051	-0.914132		N	N	N	N	N
si006647m|pacid:19705820	Si006647m	13.1.3.5	amino acid metabolism.synthesis.aspartate family.lysine	dihydrodipicolinate synthase, chloroplast precursor, putative, expressed	dihydrodipicolinate synthase	92.891	94.7365	10.184	18.1215	34.9659	53.9833		0.0283826	-3.18923	-2.35783		1.40959	1.43797	-1.77964	-0.948244		1.56605	1.62282	-4.81241	-3.14961		N	N	N	N	N
si010357m|pacid:19695115	Si010357m	13.1.3.5	amino acid metabolism.synthesis.aspartate family.lysine	dihydrodipicolinate synthase, chloroplast precursor, putative, expressed	dihydrodipicolinate synthase	15.1934	7.60985	5.09951	26.7863	8.7293	13.6723		-0.997506	-1.57502	0.81805		0.799507	-0.197999	-0.775509	1.61756		0.304386	-1.69063	-2.84565	1.94049		N	N	N	N	N
si018106m|pacid:19689376	Si018106m	13.1.3.5.2	amino acid metabolism.synthesis.aspartate family.lysine.dihydrodipicolinate reductase	dihydrodipicolinate reductase, putative, expressed	Dihydrodipicolinate reductase, bacterial/plant	58.7508	53.8581	3.56402	11.2711	25.691	31.861		-0.125446	-4.04303	-2.38198		1.19335	1.0679	-2.84968	-1.18864		1.76563	1.51474	-6.32043	-2.99833		N	N	N	N	N
si036796m|pacid:19682738	Si036796m	13.1.3.5.2	amino acid metabolism.synthesis.aspartate family.lysine.dihydrodipicolinate reductase	dihydrodipicolinate reductase, putative, expressed	Dihydrodipicolinate reductase, bacterial/plant	6.04979	11.2196	15.5752	16.8742	38.3231	12.4297		0.891069	1.36429	1.47986		-2.66326	-1.77219	-1.29896	-1.18339		-2.07767	-0.295533	0.650913	0.882058		N	N	N	N	N
si040236m|pacid:19682097	Si040236m	13.1.3.5.2	amino acid metabolism.synthesis.aspartate family.lysine.dihydrodipicolinate reductase	dihydrodipicolinate reductase, putative, expressed	Dihydrodipicolinate reductase, bacterial/plant	10.466	8.4185	1.92915	2.0328	5.50389	5.71161		-0.314074	-2.43967	-2.36417		0.927185	0.613111	-1.51249	-1.43699		1.74748	1.11933	-3.13186	-2.98086		N	N	N	N	N
si022462m|pacid:19700057	Si022462m	13.1.3.5.4	amino acid metabolism.synthesis.aspartate family.lysine.diaminopimelate epimerase	diaminopimelate epimerase, chloroplast precursor, putative, expressed	diaminopimelate epimerase family protein	79.7126	73.3026	21.5213	27.1096	50.9937	50.4115		-0.120943	-1.88904	-1.556		0.644489	0.523546	-1.24455	-0.911514		1.32211	1.08022	-2.45598	-1.7899		N	N	N	N	N
[truncated: 29,751 more rows]
