# Supplementary material for: A developing Setaria viridis internode: an experimental system for the study of biomass generation in a C4 model species
Source: Biotechnol Biofuels. 2016 Feb 24;9:45. doi: 10.1186/s13068-016-0457-6 (PMC4766645; doi:10.1186/s13068-016-0457-6)
Supplement: Supplementary file 3 — 10.1186/s13068-016-0457-6 Updated Mapman mapping file. A mapping file that can be imported into Mapman containing some manual annotations that were used for this manuscript. [file 13068_2016_457_MOESM3_ESM.txt]

BINCODE	NAME	IDENTIFIER	DESCRIPTION	TYPE
-1	root			
0	control genes			
1	PS	si014276m|pacid:19691807	"APE1, putative, expressed"	T
1.1	PS.lightreaction			
1.1.1	PS.lightreaction.photosystem II			
1.1.1.1	PS.lightreaction.photosystem II.LHC-II	si007140m|pacid:19704481	"chlorophyll A-B binding protein, putative, expressed"	T
1.1.1.1	PS.lightreaction.photosystem II.LHC-II	si018111m|pacid:19688883	"chlorophyll A-B binding protein, putative, expressed"	T
1.1.1.1	PS.lightreaction.photosystem II.LHC-II	si010905m|pacid:19694102	"chlorophyll A-B binding protein, putative, expressed"	T
1.1.1.1	PS.lightreaction.photosystem II.LHC-II	si030870m|pacid:19711345	"chlorophyll A-B binding protein, putative, expressed"	T
1.1.1.1	PS.lightreaction.photosystem II.LHC-II	si030861m|pacid:19711344	"chlorophyll A-B binding protein, putative, expressed"	T
1.1.1.1	PS.lightreaction.photosystem II.LHC-II	si030778m|pacid:19712785	"chlorophyll A-B binding protein, putative, expressed"	T
1.1.1.1	PS.lightreaction.photosystem II.LHC-II	si030730m|pacid:19712784	"chlorophyll A-B binding protein, putative, expressed"	T
1.1.1.1	PS.lightreaction.photosystem II.LHC-II	si006996m|pacid:19704480	"chlorophyll A-B binding protein, putative, expressed"	T
1.1.1.1	PS.lightreaction.photosystem II.LHC-II	si014351m|pacid:19693117	"chlorophyll A-B binding protein, putative, expressed"	T
1.1.1.1	PS.lightreaction.photosystem II.LHC-II	si004733m|pacid:19674394	"chlorophyll A-B binding protein, putative, expressed"	T
1.1.1.1	PS.lightreaction.photosystem II.LHC-II	si026725m|pacid:19706390	"chlorophyll A-B binding protein, putative, expressed"	T
1.1.1.1	PS.lightreaction.photosystem II.LHC-II	si030569m|pacid:19709194	"chlorophyll A-B binding protein, putative, expressed"	T
1.1.1.1	PS.lightreaction.photosystem II.LHC-II	si024648m|pacid:19698864	"chlorophyll A-B binding protein, putative, expressed"	T
1.1.1.1	PS.lightreaction.photosystem II.LHC-II	si037076m|pacid:19684566	"chlorophyll A-B binding protein, putative, expressed"	T
1.1.1.1	PS.lightreaction.photosystem II.LHC-II	si030845m|pacid:19713992	"chlorophyll A-B binding protein, putative, expressed"	T
1.1.1.1	PS.lightreaction.photosystem II.LHC-II	si002579m|pacid:19677295	"chlorophyll A-B binding protein, putative, expressed"	T
1.1.1.1	PS.lightreaction.photosystem II.LHC-II	si030702m|pacid:19710360	"chlorophyll A-B binding protein, putative, expressed"	T
1.1.1.1	PS.lightreaction.photosystem II.LHC-II	si037091m|pacid:19684567	"chlorophyll A-B binding protein, putative, expressed"	T
1.1.1.1	PS.lightreaction.photosystem II.LHC-II	si030808m|pacid:19710001	"chlorophyll A-B binding protein, putative, expressed"	T
1.1.1.2	PS.lightreaction.photosystem II.PSII polypeptide subunits	si002574m|pacid:19676941	"chlorophyll A-B binding protein, putative, expressed"	T
1.1.1.2	PS.lightreaction.photosystem II.PSII polypeptide subunits	si020864m|pacid:19697771	"cytochrome b559 subunit alpha, putative, expressed"	T
1.1.1.2	PS.lightreaction.photosystem II.PSII polypeptide subunits	si020871m|pacid:19697745	"cytochrome b559 subunit alpha, putative, expressed"	T
1.1.1.2	PS.lightreaction.photosystem II.PSII polypeptide subunits	si018478m|pacid:19687533	expressed protein	T
1.1.1.2	PS.lightreaction.photosystem II.PSII polypeptide subunits	si018719m|pacid:19690228	expressed protein	T
1.1.1.2	PS.lightreaction.photosystem II.PSII polypeptide subunits	si039222m|pacid:19684030	expressed protein	T
1.1.1.2	PS.lightreaction.photosystem II.PSII polypeptide subunits	si036842m|pacid:19681037	expressed protein	T
1.1.1.2	PS.lightreaction.photosystem II.PSII polypeptide subunits	si036600m|pacid:19681036	expressed protein	T
1.1.1.2	PS.lightreaction.photosystem II.PSII polypeptide subunits	si025338m|pacid:19698966	expressed protein	T
1.1.1.2	PS.lightreaction.photosystem II.PSII polypeptide subunits	si038118m|pacid:19679427	expressed protein	T
1.1.1.2	PS.lightreaction.photosystem II.PSII polypeptide subunits	si011308m|pacid:19697216	expressed protein	T
1.1.1.2	PS.lightreaction.photosystem II.PSII polypeptide subunits	si011310m|pacid:19697217	expressed protein	T
1.1.1.2	PS.lightreaction.photosystem II.PSII polypeptide subunits	si010944m|pacid:19695874	expressed protein	T
1.1.1.2	PS.lightreaction.photosystem II.PSII polypeptide subunits	si020704m|pacid:19693686	"oxygen evolving enhancer protein 3 domain containing protein, expressed"	T
1.1.1.2	PS.lightreaction.photosystem II.PSII polypeptide subunits	si031101m|pacid:19712119	"oxygen evolving enhancer protein 3 domain containing protein, expressed"	T
1.1.1.2	PS.lightreaction.photosystem II.PSII polypeptide subunits	si020386m|pacid:19689076	"oxygen evolving enhancer protein 3, identical, putative, expressed"	T
1.1.1.2	PS.lightreaction.photosystem II.PSII polypeptide subunits	si002174m|pacid:19676169	"oxygen-evolving enhancer protein 1, chloroplast precursor, putative, expressed"	T
1.1.1.2	PS.lightreaction.photosystem II.PSII polypeptide subunits	si011144m|pacid:19697065	"oxygen-evolving enhancer protein 3, chloroplast precursor, putative, expressed"	T
1.1.1.2	PS.lightreaction.photosystem II.PSII polypeptide subunits	si020824m|pacid:19697753	"photosynthetic reaction center protein, putative, expressed"	T
1.1.1.2	PS.lightreaction.photosystem II.PSII polypeptide subunits	si007987m|pacid:19705396	"photosynthetic reaction center protein, putative, expressed"	T
1.1.1.2	PS.lightreaction.photosystem II.PSII polypeptide subunits	si014765m|pacid:19692960	"photosystem II 10 kDa polypeptide, chloroplast precursor, putative, expressed"	T
1.1.1.2	PS.lightreaction.photosystem II.PSII polypeptide subunits	si014715m|pacid:19692958	"photosystem II 10 kDa polypeptide, chloroplast precursor, putative, expressed"	T
1.1.1.2	PS.lightreaction.photosystem II.PSII polypeptide subunits	si014714m|pacid:19692959	"photosystem II 10 kDa polypeptide, chloroplast precursor, putative, expressed"	T
1.1.1.2	PS.lightreaction.photosystem II.PSII polypeptide subunits	si032709m|pacid:19711032	"photosystem II 10 kDa polypeptide, chloroplast precursor, putative, expressed"	T
1.1.1.2	PS.lightreaction.photosystem II.PSII polypeptide subunits	si014601m|pacid:19692956	"photosystem II 10 kDa polypeptide, chloroplast precursor, putative, expressed"	T
1.1.1.2	PS.lightreaction.photosystem II.PSII polypeptide subunits	si014642m|pacid:19692957	"photosystem II 10 kDa polypeptide, chloroplast precursor, putative, expressed"	T
1.1.1.2	PS.lightreaction.photosystem II.PSII polypeptide subunits	si038607m|pacid:19680285	"photosystem II 11 kD protein, putative, expressed"	T
1.1.1.2	PS.lightreaction.photosystem II.PSII polypeptide subunits	si005073m|pacid:19675673	"photosystem II 44 kDa reaction center protein, putative, expressed"	T
1.1.1.2	PS.lightreaction.photosystem II.PSII polypeptide subunits	si020853m|pacid:19697728	"photosystem II D2 protein, putative, expressed"	T
1.1.1.2	PS.lightreaction.photosystem II.PSII polypeptide subunits	si008469m|pacid:19703841	"photosystem II D2 protein, putative, expressed"	T
1.1.1.2	PS.lightreaction.photosystem II.PSII polypeptide subunits	si020875m|pacid:19697773	"photosystem II P680 chlorophyll A apoprotein, putative, expressed"	T
1.1.1.2	PS.lightreaction.photosystem II.PSII polypeptide subunits	si020855m|pacid:19697781	"photosystem II reaction center protein K precursor, putative, expressed"	T
1.1.1.2	PS.lightreaction.photosystem II.PSII polypeptide subunits	si007947m|pacid:19703818	"photosystem II reaction center protein K precursor, putative, expressed"	T
1.1.1.2	PS.lightreaction.photosystem II.PSII polypeptide subunits	si018775m|pacid:19687454	"photosystem II reaction center protein K precursor, putative, expressed"	T
1.1.1.2	PS.lightreaction.photosystem II.PSII polypeptide subunits	si002811m|pacid:19674049	"photosystem II reaction center PSB28 protein, chloroplast precursor, putative, expressed"	T
1.1.1.2	PS.lightreaction.photosystem II.PSII polypeptide subunits	si012451m|pacid:19694176	"photosystem Q, putative, expressed"	T
1.1.1.2	PS.lightreaction.photosystem II.PSII polypeptide subunits	si002383m|pacid:19677776	"psbP-related thylakoid lumenal protein 4, chloroplast precursor, putative, expressed"	T
1.1.1.2	PS.lightreaction.photosystem II.PSII polypeptide subunits	si002390m|pacid:19677777	"psbP-related thylakoid lumenal protein 4, chloroplast precursor, putative, expressed"	T
1.1.1.2	PS.lightreaction.photosystem II.PSII polypeptide subunits	si037067m|pacid:19679018	"PsbP, putative, expressed"	T
1.1.1.2	PS.lightreaction.photosystem II.PSII polypeptide subunits	si040185m|pacid:19682669	"PsbP, putative, expressed"	T
1.1.1.2	PS.lightreaction.photosystem II.PSII polypeptide subunits	si037307m|pacid:19679019	"PsbP, putative, expressed"	T
1.1.1.2	PS.lightreaction.photosystem II.PSII polypeptide subunits	si037195m|pacid:19684094	"PsbP, putative, expressed"	T
1.1.1.2	PS.lightreaction.photosystem II.PSII polypeptide subunits	si023012m|pacid:19702490	"PsbP, putative, expressed"	T
1.1.1.2	PS.lightreaction.photosystem II.PSII polypeptide subunits	si007114m|pacid:19704867	"PsbP, putative, expressed"	T
1.1.1.2	PS.lightreaction.photosystem II.PSII polypeptide subunits	si037664m|pacid:19679020	"PsbP, putative, expressed"	T
1.1.1.2	PS.lightreaction.photosystem II.PSII polypeptide subunits	si014097m|pacid:19691325	"thylakoid lumen protein, chloroplast precursor, putative, expressed"	T
1.1.1.2	PS.lightreaction.photosystem II.PSII polypeptide subunits	si015010m|pacid:19691074	"thylakoid lumenal 19 kDa protein, chloroplast precursor, putative, expressed"	T
1.1.1.2	PS.lightreaction.photosystem II.PSII polypeptide subunits	si010855m|pacid:19694611	"thylakoid lumenal 29.8 kDa protein, putative, expressed"	T
1.1.1.3	PS.lightreaction.photosystem II.biogenesis			
1.1.1.4	PS.lightreaction.photosystem II.LHC biogenesis			
1.1.1001	PS.lightreaction	phytol	"PS.lightreaction, chlorophyll"	M
1.1.1002	PS.lightreaction.binding proteins.Chlorophyll a	chlorophyll a	"PS.lightreaction, chlorophyll"	M
1.1.1003	PS.lightreaction.binding proteins.Chlorophyll b	chlorophyll b	"PS.lightreaction, chlorophyll"	M
1.1.1004	PS.lightreaction.PS II.PQ	decyl-plastoquinone	PS.lightreaction	M
1.1.2	PS.lightreaction.photosystem I	si012776m|pacid:19697187	"APO, putative, expressed"	T
1.1.2.1	PS.lightreaction.photosystem I.LHC-I	si003004m|pacid:19673841	"high light inducible protein, putative, expressed"	T
1.1.2.2	PS.lightreaction.photosystem I.PSI polypeptide subunits	si037757m|pacid:19685061	expressed protein	T
1.1.2.2	PS.lightreaction.photosystem I.PSI polypeptide subunits	si023570m|pacid:19698269	expressed protein	T
1.1.2.2	PS.lightreaction.photosystem I.PSI polypeptide subunits	si031409m|pacid:19709517	expressed protein	T
1.1.2.2	PS.lightreaction.photosystem I.PSI polypeptide subunits	si031417m|pacid:19709518	expressed protein	T
1.1.2.2	PS.lightreaction.photosystem I.PSI polypeptide subunits	si003327m|pacid:19676441	expressed protein	T
1.1.2.2	PS.lightreaction.photosystem I.PSI polypeptide subunits	si003248m|pacid:19676440	expressed protein	T
1.1.2.2	PS.lightreaction.photosystem I.PSI polypeptide subunits	si011389m|pacid:19695407	"membrane protein, putative, expressed"	T
1.1.2.2	PS.lightreaction.photosystem I.PSI polypeptide subunits	si011317m|pacid:19695406	"membrane protein, putative, expressed"	T
1.1.2.2	PS.lightreaction.photosystem I.PSI polypeptide subunits	si011260m|pacid:19695405	"membrane protein, putative, expressed"	T
1.1.2.2	PS.lightreaction.photosystem I.PSI polypeptide subunits	si020785m|pacid:19693592	"photosystem I P700 chlorophyll a apoprotein A1, putative, expressed"	T
1.1.2.2	PS.lightreaction.photosystem I.PSI polypeptide subunits	si020848m|pacid:19697759	"photosystem I P700 chlorophyll a apoprotein A2, putative, expressed"	T
1.1.2.2	PS.lightreaction.photosystem I.PSI polypeptide subunits	si037249m|pacid:19682902	"photosystem I P700 chlorophyll a apoprotein A2, putative, expressed"	T
1.1.2.2	PS.lightreaction.photosystem I.PSI polypeptide subunits	si037566m|pacid:19681763	"photosystem I reaction center subunit II, chloroplast precursor, putative, expressed"	T
1.1.2.2	PS.lightreaction.photosystem I.PSI polypeptide subunits	si037323m|pacid:19681530	"photosystem I reaction center subunit III, chloroplast precursor, putative, expressed"	T
1.1.2.2	PS.lightreaction.photosystem I.PSI polypeptide subunits	si037324m|pacid:19681531	"photosystem I reaction center subunit III, chloroplast precursor, putative, expressed"	T
1.1.2.2	PS.lightreaction.photosystem I.PSI polypeptide subunits	si037332m|pacid:19681532	"photosystem I reaction center subunit III, chloroplast precursor, putative, expressed"	T
1.1.2.2	PS.lightreaction.photosystem I.PSI polypeptide subunits	si031365m|pacid:19712092	"photosystem I reaction center subunit IV A, chloroplast precursor, putative, expressed"	T
1.1.2.2	PS.lightreaction.photosystem I.PSI polypeptide subunits	si031271m|pacid:19712091	"photosystem I reaction center subunit IV A, chloroplast precursor, putative, expressed"	T
1.1.2.2	PS.lightreaction.photosystem I.PSI polypeptide subunits	si031265m|pacid:19712090	"photosystem I reaction center subunit IV A, chloroplast precursor, putative, expressed"	T
1.1.2.2	PS.lightreaction.photosystem I.PSI polypeptide subunits	si011298m|pacid:19696968	"photosystem I reaction center subunit N, chloroplast precursor, putative, expressed"	T
1.1.2.2	PS.lightreaction.photosystem I.PSI polypeptide subunits	si011251m|pacid:19696967	"photosystem I reaction center subunit N, chloroplast precursor, putative, expressed"	T
1.1.2.2	PS.lightreaction.photosystem I.PSI polypeptide subunits	si023254m|pacid:19697988	"photosystem I reaction center subunit XI, chloroplast precursor, putative, expressed"	T
1.1.2.2	PS.lightreaction.photosystem I.PSI polypeptide subunits	si031478m|pacid:19712721	"photosystem I reaction center subunit, chloroplast precursor, putative, expressed"	T
1.1.2.2	PS.lightreaction.photosystem I.PSI polypeptide subunits	si031456m|pacid:19711047	"photosystem I reaction center subunit, chloroplast precursor, putative, expressed"	T
1.1.2.3	PS.lightreaction.photosystem I.biogenesis			
1.1.3	PS.lightreaction.cytochrome b6/f	si038837m|pacid:19680542	"cytochrome b6f complex subunit, putative, expressed"	T
1.1.3.1	PS.lightreaction.cytochrome b6/f.iron sulfur subunit	si018017m|pacid:19686209	"cytochrome b6-f complex iron-sulfur subunit, chloroplast precursor, putative, expressed"	T
1.1.3.1	PS.lightreaction.cytochrome b6/f.iron sulfur subunit	si017921m|pacid:19686208	"cytochrome b6-f complex iron-sulfur subunit, chloroplast precursor, putative, expressed"	T
1.1.3.2	PS.lightreaction.cytochrome b6/f.subunit 4 (PETD)	si020878m|pacid:19697729	"cytochrome b6-f complex subunit 4, putative, expressed"	T
1.1.3.3	PS.lightreaction.cytochrome b6/f.cytochrome b6 (CYB6)	si020735m|pacid:19693633	"cytochrome b6, putative, expressed"	T
1.1.3.3	PS.lightreaction.cytochrome b6/f.cytochrome b6 (CYB6)	si024707m|pacid:19697934	"cytochrome b6, putative, expressed"	T
1.1.3.4	PS.lightreaction.cytochrome b6/f.apocytochrome f (CYF)	si020836m|pacid:19697747	"apocytochrome f precursor, putative, expressed"	T
1.1.3.4	PS.lightreaction.cytochrome b6/f.apocytochrome f (CYF)	si020868m|pacid:19697709	"apocytochrome f precursor, putative, expressed"	T
1.1.3.5	PS.lightreaction.cytochrome b6/f.biogenesis			
1.1.30	PS.lightreaction.state transition	si024736m|pacid:19698197	"serine/threonine-protein kinase SNT7, chloroplast precursor, putative, expressed"	T
1.1.4	PS.lightreaction.ATP synthase	si037537m|pacid:19683501	"ATP synthase F1, delta subunit family protein, putative, expressed"	T
1.1.4	PS.lightreaction.ATP synthase	si037304m|pacid:19683500	"ATP synthase F1, delta subunit family protein, putative, expressed"	T
1.1.4	PS.lightreaction.ATP synthase	si002036m|pacid:19674484	"ATP synthase protein I related, putative, expressed"	T
1.1.4	PS.lightreaction.ATP synthase	si002111m|pacid:19674485	"ATP synthase protein I related, putative, expressed"	T
1.1.4	PS.lightreaction.ATP synthase	si001980m|pacid:19674483	"ATP synthase protein I related, putative, expressed"	T
1.1.4	PS.lightreaction.ATP synthase	si020882m|pacid:19697711	"ATP synthase subunit alpha, putative, expressed"	T
1.1.4	PS.lightreaction.ATP synthase	si040270m|pacid:19683135	"ATP synthase subunit alpha, putative, expressed"	T
1.1.4.1	PS.lightreaction.ATP synthase.alpha subunit			
1.1.4.2	PS.lightreaction.ATP synthase.beta subunit			
1.1.4.3	PS.lightreaction.ATP synthase.epsilon chain			
1.1.4.4	PS.lightreaction.ATP synthase.gamma chain	si032210m|pacid:19710796	"ATP synthase gamma chain, putative, expressed"	T
1.1.4.4	PS.lightreaction.ATP synthase.gamma chain	si036593m|pacid:19680837	"ATP synthase gamma chain, putative, expressed"	T
1.1.4.5	PS.lightreaction.ATP synthase.subunit C			
1.1.4.6	PS.lightreaction.ATP synthase.chloroplastic subunit a	si038243m|pacid:19679356	"chloroplast ATP synthase a chain precursor, putative, expressed"	T
1.1.4.6	PS.lightreaction.ATP synthase.chloroplastic subunit a	si011744m|pacid:19696569	"chloroplast ATP synthase a chain precursor, putative, expressed"	T
1.1.4.7	PS.lightreaction.ATP synthase.delta chain			
1.1.4.8	PS.lightreaction.ATP synthase.subunit B (ATPF)	si039733m|pacid:19685163	"ATP synthase B chain, putative, expressed"	T
1.1.4.9	PS.lightreaction.ATP synthase.subunit B_ (ATPX)	si037485m|pacid:19681609	"ATP synthase B chain, chloroplast precursor, putative, expressed"	T
1.1.40	PS.lightreaction.cyclic electron flow-chlororespiration	si020852m|pacid:19697776	"chloroplast 30S ribosomal protein S15, putative, expressed"	T
1.1.40	PS.lightreaction.cyclic electron flow-chlororespiration	si037599m|pacid:19683396	"chloroplast post-illumination chlorophyll fluorescence increase protein, putative, expressed"	T
1.1.40	PS.lightreaction.cyclic electron flow-chlororespiration	si037354m|pacid:19683395	"chloroplast post-illumination chlorophyll fluorescence increase protein, putative, expressed"	T
1.1.40	PS.lightreaction.cyclic electron flow-chlororespiration	si037061m|pacid:19683394	"chloroplast post-illumination chlorophyll fluorescence increase protein, putative, expressed"	T
1.1.40	PS.lightreaction.cyclic electron flow-chlororespiration	si027829m|pacid:19707829	"chloroplast post-illumination chlorophyll fluorescence increase protein, putative, expressed"	T
1.1.40	PS.lightreaction.cyclic electron flow-chlororespiration	si036769m|pacid:19681929	expressed protein	T
1.1.40	PS.lightreaction.cyclic electron flow-chlororespiration	si036756m|pacid:19681928	expressed protein	T
1.1.40	PS.lightreaction.cyclic electron flow-chlororespiration	si030444m|pacid:19710177	expressed protein	T
1.1.40	PS.lightreaction.cyclic electron flow-chlororespiration	si036292m|pacid:19680116	"galactose mutarotase-like, putative, expressed"	T
1.1.40	PS.lightreaction.cyclic electron flow-chlororespiration	si022799m|pacid:19699878	"immutans protein, putative, expressed"	T
1.1.40	PS.lightreaction.cyclic electron flow-chlororespiration	si022818m|pacid:19699879	"immutans protein, putative, expressed"	T
1.1.40	PS.lightreaction.cyclic electron flow-chlororespiration	si023157m|pacid:19699880	"immutans protein, putative, expressed"	T
1.1.40	PS.lightreaction.cyclic electron flow-chlororespiration	si022681m|pacid:19699877	"immutans protein, putative, expressed"	T
1.1.40	PS.lightreaction.cyclic electron flow-chlororespiration	si027411m|pacid:19706291	"NADPH-dependent oxidoreductase, putative"	T
1.1.40	PS.lightreaction.cyclic electron flow-chlororespiration	si020872m|pacid:19697752	"NADPH-dependent oxidoreductase, putative, expressed"	T
1.1.40	PS.lightreaction.cyclic electron flow-chlororespiration	si020839m|pacid:19697739	"NADPH-dependent oxidoreductase, putative, expressed"	T
1.1.40	PS.lightreaction.cyclic electron flow-chlororespiration	si020754m|pacid:19693641	"NADPH-dependent oxidoreductase, putative, expressed"	T
1.1.40	PS.lightreaction.cyclic electron flow-chlororespiration	si020867m|pacid:19697777	"NADPH-dependent oxidoreductase, putative, expressed"	T
1.1.40	PS.lightreaction.cyclic electron flow-chlororespiration	si020841m|pacid:19697726	"NADPH-dependent oxidoreductase, putative, expressed"	T
1.1.40	PS.lightreaction.cyclic electron flow-chlororespiration	si027241m|pacid:19707956	"NADPH-dependent oxidoreductase, putative, expressed"	T
1.1.40	PS.lightreaction.cyclic electron flow-chlororespiration	si020857m|pacid:19697727	"NADPH-dependent oxidoreductase, putative, expressed"	T
1.1.40	PS.lightreaction.cyclic electron flow-chlororespiration	si015577m|pacid:19692345	"NADPH-dependent oxidoreductase, putative, expressed"	T
1.1.40	PS.lightreaction.cyclic electron flow-chlororespiration	si020863m|pacid:19697724	"NADPH-dependent oxidoreductase, putative, expressed"	T
1.1.40	PS.lightreaction.cyclic electron flow-chlororespiration	si015371m|pacid:19692378	"PGR5, putative, expressed"	T
1.1.5	PS.lightreaction.other electron carrier (ox/red)	si031212m|pacid:19711763	"cytochrome c, putative, expressed"	T
1.1.5.1	PS.lightreaction.other electron carrier (ox/red).plastocyanin			
1.1.5.2	PS.lightreaction.other electron carrier (ox/red).ferredoxin	si014624m|pacid:19691245	"2Fe-2S iron-sulfur cluster binding domain containing protein, expressed"	T
1.1.5.2	PS.lightreaction.other electron carrier (ox/red).ferredoxin	si014626m|pacid:19692147	"2Fe-2S iron-sulfur cluster binding domain containing protein, expressed"	T
1.1.5.2	PS.lightreaction.other electron carrier (ox/red).ferredoxin	si003262m|pacid:19674976	"2Fe-2S iron-sulfur cluster binding domain containing protein, expressed"	T
1.1.5.2	PS.lightreaction.other electron carrier (ox/red).ferredoxin	si031391m|pacid:19710369	"2Fe-2S iron-sulfur cluster binding domain containing protein, expressed"	T
1.1.5.2	PS.lightreaction.other electron carrier (ox/red).ferredoxin	si023534m|pacid:19699050	"2Fe-2S iron-sulfur cluster binding domain containing protein, expressed"	T
1.1.5.2	PS.lightreaction.other electron carrier (ox/red).ferredoxin	si039128m|pacid:19680203	"2Fe-2S iron-sulfur cluster binding domain containing protein, expressed"	T
1.1.5.2	PS.lightreaction.other electron carrier (ox/red).ferredoxin	si011119m|pacid:19696852	"2Fe-2S iron-sulfur cluster binding domain containing protein, expressed"	T
1.1.5.2	PS.lightreaction.other electron carrier (ox/red).ferredoxin	si023105m|pacid:19698432	"2Fe-2S iron-sulfur cluster binding domain containing protein, expressed"	T
1.1.5.2	PS.lightreaction.other electron carrier (ox/red).ferredoxin	si031176m|pacid:19713480	"2Fe-2S iron-sulfur cluster binding domain containing protein, expressed"	T
1.1.5.2	PS.lightreaction.other electron carrier (ox/red).ferredoxin	si018228m|pacid:19686907	expressed protein	T
1.1.5.2	PS.lightreaction.other electron carrier (ox/red).ferredoxin	si014411m|pacid:19691690	expressed protein	T
1.1.5.2	PS.lightreaction.other electron carrier (ox/red).ferredoxin	si036851m|pacid:19683205	expressed protein	T
1.1.5.3	PS.lightreaction.other electron carrier (ox/red).ferredoxin reductase	si017629m|pacid:19688313	"ferredoxin--NADP reductase, chloroplast precursor, putative, expressed"	T
1.1.5.3	PS.lightreaction.other electron carrier (ox/red).ferredoxin reductase	si017950m|pacid:19688997	"ferredoxin--NADP reductase, chloroplast precursor, putative, expressed"	T
1.1.5.3	PS.lightreaction.other electron carrier (ox/red).ferredoxin reductase	si017591m|pacid:19688996	"ferredoxin--NADP reductase, chloroplast precursor, putative, expressed"	T
1.1.5.3	PS.lightreaction.other electron carrier (ox/red).ferredoxin reductase	si026410m|pacid:19707272	"pyridine nucleotide-disulphide oxidoreductase domain containing protein, expressed"	T
1.1.5.3	PS.lightreaction.other electron carrier (ox/red).ferredoxin reductase	si026262m|pacid:19707271	"pyridine nucleotide-disulphide oxidoreductase domain containing protein, expressed"	T
1.1.5.3	PS.lightreaction.other electron carrier (ox/red).ferredoxin reductase	si016996m|pacid:19688667	"pyridine nucleotide-disulphide oxidoreductase domain containing protein, expressed"	T
1.1.5.3	PS.lightreaction.other electron carrier (ox/red).ferredoxin reductase	si017643m|pacid:19688669	"pyridine nucleotide-disulphide oxidoreductase domain containing protein, expressed"	T
1.1.5.3	PS.lightreaction.other electron carrier (ox/red).ferredoxin reductase	si017647m|pacid:19688670	"pyridine nucleotide-disulphide oxidoreductase domain containing protein, expressed"	T
1.1.5.3	PS.lightreaction.other electron carrier (ox/red).ferredoxin reductase	si017355m|pacid:19688668	"pyridine nucleotide-disulphide oxidoreductase domain containing protein, expressed"	T
1.1.5.4	PS.lightreaction.other electron carrier (ox/red).ferredoxin oxireductase	si005626m|pacid:19675459	"fruit protein PKIWI502, putative, expressed"	T
1.1.5.4	PS.lightreaction.other electron carrier (ox/red).ferredoxin oxireductase	si002405m|pacid:19675349	"phycoerythrobilin ferredoxin oxidoreductase, putative, expressed"	T
1.1.50	PS.lightreaction.NPQ			
1.1.6	PS.lightreaction.NADH DH	si035784m|pacid:19685553	expressed protein	T
1.1.6	PS.lightreaction.NADH DH	si003340m|pacid:19678833	expressed protein	T
1.1.6	PS.lightreaction.NADH DH	si031097m|pacid:19711864	expressed protein	T
1.1.6	PS.lightreaction.NADH DH	si003147m|pacid:19678832	expressed protein	T
1.1.6	PS.lightreaction.NADH DH	si002920m|pacid:19675567	"NADH dehydrogenase I subunit N, putative, expressed"	T
1.1.6	PS.lightreaction.NADH DH	si020859m|pacid:19697714	"NADPH-dependent oxidoreductase, putative"	T
1.1.6	PS.lightreaction.NADH DH	si020851m|pacid:19697718	"NADPH-dependent oxidoreductase, putative, expressed"	T
1.1.6	PS.lightreaction.NADH DH	si020781m|pacid:19693637	"NADPH-dependent oxidoreductase, putative, expressed"	T
1.1.6	PS.lightreaction.NADH DH	si020760m|pacid:19693611	"NADPH-dependent oxidoreductase, putative, expressed"	T
1.1.6	PS.lightreaction.NADH DH	si020825m|pacid:19697765	"NADPH-dependent oxidoreductase, putative, expressed"	T
1.1.6	PS.lightreaction.NADH DH	si011050m|pacid:19694157	"NDH-M H PLASTOQUINONE DEHY, putative, expressed"	T
1.1.60	PS.lightreaction.state transition			
1.1.70	PS.lightreaction.hydrogenase			
1.1.70.1	PS.lightreaction.hydrogenase.FeFe-hydrogenase			
1.1.70.2	PS.lightreaction.hydrogenase.NiFe-hydrogenase			
1.1.99	PS.lightreaction.unspecified			
1.1.99.1	PS.lightreaction.unspecified.TEF			
1.2	PS.photorespiration	si036404m|pacid:19680087	"formyl transferase, putative, expressed"	T
1.2	PS.photorespiration	si019996m|pacid:19689396	"formyl transferase, putative, expressed"	T
1.2	PS.photorespiration	si036736m|pacid:19680088	"formyl transferase, putative, expressed"	T
1.2.1	PS.photorespiration.phosphoglycolate phosphatase	si030359m|pacid:19710989	"4-nitrophenylphosphatase, putative, expressed"	T
1.2.1001	PS.photorespiration.glycerate	glycerate	PS.photorepiration; lipid metabolism; amino acid degradation.serine; amino acid degradation.glycine; gluconeogenese/ glyoxylate cycle; TCA / org transformation	M
1.2.1002	PS.photorepiration.glycolate	glycolate	PS.photorepiration	M
1.2.1003	PS.photorepiration.glycine	glycine	PS.photorepiration; amino acid synthesis.serine; amino acid synthesis.glycine; amino acid degradation.glycine; redox regulation; nucleotide metabolism.synthesis; C1-metabolism	M
1.2.1004	PS.photorepiration.serine	serine	PS.photorepiration; lipid metabolism; amino acid degradation.homoserine; amino acid synthesis.serine; amino acid degradation.serine; amino acid degradation.methionine; S-assimilation	M
1.2.1005	PS.photorepiration.glyoxylate	glyoxylate	PS.photorepiration	M
1.2.1006	PS.photorepiration.hydroxypyruvate	hydroxypyruvate	PS.photorepiration	M
1.2.2	PS.photorespiration.glycolate oxydase	si010405m|pacid:19693908	"hydroxyacid oxidase 1, putative, expressed"	T
1.2.2	PS.photorespiration.glycolate oxydase	si010409m|pacid:19693909	"hydroxyacid oxidase 1, putative, expressed"	T
1.2.2	PS.photorespiration.glycolate oxydase	si010412m|pacid:19696628	"hydroxyacid oxidase 1, putative, expressed"	T
1.2.2	PS.photorespiration.glycolate oxydase	si030243m|pacid:19709255	"hydroxyacid oxidase 1, putative, expressed"	T
1.2.2	PS.photorespiration.glycolate oxydase	si029923m|pacid:19709254	"hydroxyacid oxidase 1, putative, expressed"	T
1.2.2	PS.photorespiration.glycolate oxydase	si040072m|pacid:19679064	"hydroxyacid oxidase 1, putative, expressed"	T
1.2.2	PS.photorespiration.glycolate oxydase	si030627m|pacid:19713258	"hydroxyacid oxidase 1, putative, expressed"	T
1.2.2	PS.photorespiration.glycolate oxydase	si030190m|pacid:19709444	"hydroxyacid oxidase 1, putative, expressed"	T
1.2.3	PS.photorespiration.aminotransferases peroxisomal	si013768m|pacid:19693149	"aminotransferase, putative, expressed"	T
1.2.3	PS.photorespiration.aminotransferases peroxisomal	si013861m|pacid:19693151	"aminotransferase, putative, expressed"	T
1.2.3	PS.photorespiration.aminotransferases peroxisomal	si013862m|pacid:19693150	"aminotransferase, putative, expressed"	T
1.2.3	PS.photorespiration.aminotransferases peroxisomal	si013863m|pacid:19693152	"aminotransferase, putative, expressed"	T
1.2.4	PS.photorespiration.glycine cleavage			
1.2.4.1	PS.photorespiration.glycine cleavage.P subunit			
1.2.4.2	PS.photorespiration.glycine cleavage.T subunit			
1.2.4.3	PS.photorespiration.glycine cleavage.L subunit			
1.2.4.4	PS.photorespiration.glycine cleavage.H protein	si018557m|pacid:19686327	"glycine cleavage system H protein, putative, expressed"	T
1.2.4.4	PS.photorespiration.glycine cleavage.H protein	si011300m|pacid:19697007	"glycine cleavage system H protein, putative, expressed"	T
1.2.4.4	PS.photorespiration.glycine cleavage.H protein	si015440m|pacid:19691358	"glycine cleavage system H protein, putative, expressed"	T
1.2.4.4	PS.photorespiration.glycine cleavage.H protein	si011294m|pacid:19697006	"glycine cleavage system H protein, putative, expressed"	T
1.2.4.4	PS.photorespiration.glycine cleavage.H protein	si023468m|pacid:19701234	"glycine cleavage system H protein, putative, expressed"	T
1.2.4.4	PS.photorespiration.glycine cleavage.H protein	si023470m|pacid:19701233	"glycine cleavage system H protein, putative, expressed"	T
1.2.4.4	PS.photorespiration.glycine cleavage.H protein	si011200m|pacid:19697005	"glycine cleavage system H protein, putative, expressed"	T
1.2.4.4	PS.photorespiration.glycine cleavage.H protein	si023499m|pacid:19701235	"glycine cleavage system H protein, putative, expressed"	T
1.2.5	PS.photorespiration.serine hydroxymethyltransferase	si021684m|pacid:19698026	"serine hydroxymethyltransferase, mitochondrial precursor, putative, expressed"	T
1.2.5	PS.photorespiration.serine hydroxymethyltransferase	si035237m|pacid:19685318	"serine hydroxymethyltransferase, mitochondrial precursor, putative, expressed"	T
1.2.5	PS.photorespiration.serine hydroxymethyltransferase	si035238m|pacid:19685313	"serine hydroxymethyltransferase, mitochondrial precursor, putative, expressed"	T
1.2.5	PS.photorespiration.serine hydroxymethyltransferase	si035240m|pacid:19685312	"serine hydroxymethyltransferase, mitochondrial precursor, putative, expressed"	T
1.2.5	PS.photorespiration.serine hydroxymethyltransferase	si035242m|pacid:19685316	"serine hydroxymethyltransferase, mitochondrial precursor, putative, expressed"	T
1.2.5	PS.photorespiration.serine hydroxymethyltransferase	si035244m|pacid:19685315	"serine hydroxymethyltransferase, mitochondrial precursor, putative, expressed"	T
1.2.5	PS.photorespiration.serine hydroxymethyltransferase	si035245m|pacid:19685317	"serine hydroxymethyltransferase, mitochondrial precursor, putative, expressed"	T
1.2.5	PS.photorespiration.serine hydroxymethyltransferase	si035247m|pacid:19685314	"serine hydroxymethyltransferase, mitochondrial precursor, putative, expressed"	T
1.2.6	PS.photorespiration.hydroxypyruvate reductase	si017480m|pacid:19686740	"erythronate-4-phosphate dehydrogenase domain containing protein, expressed"	T
1.2.6	PS.photorespiration.hydroxypyruvate reductase	si039683m|pacid:19681090	"erythronate-4-phosphate dehydrogenase domain containing protein, expressed"	T
1.2.6	PS.photorespiration.hydroxypyruvate reductase	si002265m|pacid:19676953	"erythronate-4-phosphate dehydrogenase domain containing protein, expressed"	T
1.2.6	PS.photorespiration.hydroxypyruvate reductase	si009857m|pacid:19694075	"erythronate-4-phosphate dehydrogenase domain containing protein, expressed"	T
1.2.6	PS.photorespiration.hydroxypyruvate reductase	si010554m|pacid:19696465	"erythronate-4-phosphate dehydrogenase domain containing protein, expressed"	T
1.2.6	PS.photorespiration.hydroxypyruvate reductase	si010654m|pacid:19696237	"erythronate-4-phosphate dehydrogenase domain containing protein, expressed"	T
1.2.6	PS.photorespiration.hydroxypyruvate reductase	si002296m|pacid:19676954	"erythronate-4-phosphate dehydrogenase domain containing protein, expressed"	T
1.2.7	PS.photorespiration.glycerate kinase	si004098m|pacid:19673754	"uncharacterized kinase mug58, putative, expressed"	T
1.2.7	PS.photorespiration.glycerate kinase	si006697m|pacid:19704666	"uncharacterized kinase mug58, putative, expressed"	T
1.2.7	PS.photorespiration.glycerate kinase	si006524m|pacid:19704665	"uncharacterized kinase mug58, putative, expressed"	T
1.2.7	PS.photorespiration.glycerate kinase	si007083m|pacid:19704667	"uncharacterized kinase mug58, putative, expressed"	T
1.3	PS.calvin cycle	si003343m|pacid:19674388	"calvin cycle protein CP12, putative, expressed"	T
1.3	PS.calvin cycle	si038011m|pacid:19682359	"calvin cycle protein CP12, putative, expressed"	T
1.3.1	PS.calvin cycle.rubisco large subunit	si020845m|pacid:19697712	"ribulose bisphosphate carboxylase large chain precursor, putative, expressed"	T
1.3.10	PS.calvin cycle.Rib5P Isomerase	si038812m|pacid:19685367	"ribose-5-phosphate isomerase A, putative, expressed"	T
1.3.1001	"PS.calvin cycle.ribulose-1,5-bisP"	"ribulose-1,5-bisp"	major CHO metabolism; PS.calvin cycle	M
1.3.1002	PS.calvin cycle	glycerate-3-p	major CHO metabolism; PS.calvin cycle; glycolysis; OPP.oxidative PP	M
1.3.1003	PS.calvin cycle	"glycerate-1,3-bisp"	major CHO metabolism; PS.calvin cycle; glycolysis; OPP.oxidative PP	M
1.3.1004	PS.calvin cycle	glyceraldehyde-3-p	major CHO metabolism; PS.calvin cycle; glycolysis; OPP.oxidative PP	M
1.3.1005	PS.calvin cycle	dihydroxyacetone-p	major CHO metabolism; PS.calvin cycle; glycolysis; OPP.oxidative PP	M
1.3.1006	PS.calvin cycle	"fructose-1,6-bisp"	major CHO metabolism; PS.calvin cycle; glycolysis; OPP.oxidative PP	M
1.3.1007	PS.calvin cycle	fructose-6-p	cell wall synthesis.cellulose synthesis; major CHO metabolism.synthesis.sucrose; major CHO metabolism.synthesis.starch; calvin cycle; glycolysis; OPP.oxidative PP	M
1.3.11	PS.calvin cycle.RPE	si036994m|pacid:19682331	"ribulose-phosphate 3-epimerase, chloroplast precursor, putative, expressed"	T
1.3.12	PS.calvin cycle.PRK	si017712m|pacid:19687111	"phosphoribulokinase/Uridine kinase family protein, expressed"	T
1.3.12	PS.calvin cycle.PRK	si010287m|pacid:19697454	"phosphoribulokinase/Uridine kinase family protein, expressed"	T
1.3.12	PS.calvin cycle.PRK	si017390m|pacid:19687110	"phosphoribulokinase/Uridine kinase family protein, expressed"	T
1.3.13	PS.calvin cycle.rubisco interacting	si026414m|pacid:19708029	"AAA-type ATPase family protein, putative, expressed"	T
1.3.13	PS.calvin cycle.rubisco interacting	si022121m|pacid:19701715	"AAA-type ATPase family protein, putative, expressed"	T
1.3.13	PS.calvin cycle.rubisco interacting	si026402m|pacid:19708291	"AAA-type ATPase family protein, putative, expressed"	T
1.3.13	PS.calvin cycle.rubisco interacting	si027442m|pacid:19707520	"AAA-type ATPase family protein, putative, expressed"	T
1.3.13	PS.calvin cycle.rubisco interacting	si022612m|pacid:19699278	"chitinase 2, putative, expressed"	T
1.3.13	PS.calvin cycle.rubisco interacting	si029660m|pacid:19711586	"ribulose-1,5 bisphosphate carboxylase/oxygenase large subunit N-methyltransferase, chloroplast precursor, putative, expressed"	T
1.3.13	PS.calvin cycle.rubisco interacting	si021853m|pacid:19702120	"SET domain containing protein, expressed"	T
1.3.2	PS.calvin cycle.rubisco small subunit	si023465m|pacid:19699902	"ribulose bisphosphate carboxylase small chain, chloroplast precursor, putative, expressed"	T
1.3.2	PS.calvin cycle.rubisco small subunit	si023466m|pacid:19700558	"ribulose bisphosphate carboxylase small chain, chloroplast precursor, putative, expressed"	T
1.3.2	PS.calvin cycle.rubisco small subunit	si023437m|pacid:19698040	"ribulose bisphosphate carboxylase small chain, chloroplast precursor, putative, expressed"	T
1.3.2	PS.calvin cycle.rubisco small subunit	si019771m|pacid:19689937	"ribulose bisphosphate carboxylase small chain, chloroplast precursor, putative, expressed"	T
1.3.2	PS.calvin cycle.rubisco small subunit	si023461m|pacid:19701512	"ribulose bisphosphate carboxylase small chain, chloroplast precursor, putative, expressed"	T
1.3.2	PS.calvin cycle.rubisco small subunit	si023462m|pacid:19702203	"ribulose bisphosphate carboxylase small chain, chloroplast precursor, putative, expressed"	T
1.3.3	PS.calvin cycle.phosphoglycerate kinase	si017403m|pacid:19686811	"phosphoglycerate kinase protein, putative, expressed"	T
1.3.3	PS.calvin cycle.phosphoglycerate kinase	si017405m|pacid:19686812	"phosphoglycerate kinase protein, putative, expressed"	T
1.3.3	PS.calvin cycle.phosphoglycerate kinase	si006583m|pacid:19703803	"phosphoglycerate kinase protein, putative, expressed"	T
1.3.3	PS.calvin cycle.phosphoglycerate kinase	si001253m|pacid:19675109	"phosphoglycerate kinase protein, putative, expressed"	T
1.3.3	PS.calvin cycle.phosphoglycerate kinase	si021917m|pacid:19702450	"phosphoglycerate kinase protein, putative, expressed"	T
1.3.3	PS.calvin cycle.phosphoglycerate kinase	si038742m|pacid:19682673	"tRNA methyltransferase, putative, expressed"	T
1.3.4	PS.calvin cycle.GAP	si013776m|pacid:19692486	"aldehyde dehydrogenase, putative, expressed"	T
1.3.4	PS.calvin cycle.GAP	si013613m|pacid:19692485	"aldehyde dehydrogenase, putative, expressed"	T
1.3.4	PS.calvin cycle.GAP	si010261m|pacid:19693957	"glyceraldehyde-3-phosphate dehydrogenase, putative, expressed"	T
1.3.4	PS.calvin cycle.GAP	si035707m|pacid:19683720	"glyceraldehyde-3-phosphate dehydrogenase, putative, expressed"	T
1.3.4	PS.calvin cycle.GAP	si036932m|pacid:19683722	"glyceraldehyde-3-phosphate dehydrogenase, putative, expressed"	T
1.3.4	PS.calvin cycle.GAP	si036670m|pacid:19683721	"glyceraldehyde-3-phosphate dehydrogenase, putative, expressed"	T
1.3.5	PS.calvin cycle.TPI	si030860m|pacid:19710654	"triosephosphate isomerase, chloroplast precursor, putative, expressed"	T
1.3.5	PS.calvin cycle.TPI	si030862m|pacid:19710655	"triosephosphate isomerase, chloroplast precursor, putative, expressed"	T
1.3.5	PS.calvin cycle.TPI	si030636m|pacid:19710653	"triosephosphate isomerase, chloroplast precursor, putative, expressed"	T
1.3.5	PS.calvin cycle.TPI	si003036m|pacid:19673413	"triosephosphate isomerase, cytosolic, putative, expressed"	T
1.3.5	PS.calvin cycle.TPI	si002780m|pacid:19673412	"triosephosphate isomerase, cytosolic, putative, expressed"	T
1.3.5	PS.calvin cycle.TPI	si002651m|pacid:19673411	"triosephosphate isomerase, cytosolic, putative, expressed"	T
1.3.5	PS.calvin cycle.TPI	si002630m|pacid:19677990	"triosephosphate isomerase, cytosolic, putative, expressed"	T
1.3.6	PS.calvin cycle.aldolase	si006745m|pacid:19704458	"fructose-bisphospate aldolase isozyme, putative, expressed"	T
1.3.6	PS.calvin cycle.aldolase	si017614m|pacid:19689683	"fructose-bisphospate aldolase isozyme, putative, expressed"	T
1.3.6	PS.calvin cycle.aldolase	si005058m|pacid:19675676	"fructose-bisphospate aldolase isozyme, putative, expressed"	T
1.3.6	PS.calvin cycle.aldolase	si001803m|pacid:19675893	"fructose-bisphospate aldolase isozyme, putative, expressed"	T
1.3.6	PS.calvin cycle.aldolase	si010312m|pacid:19695688	"fructose-bisphospate aldolase isozyme, putative, expressed"	T
1.3.6	PS.calvin cycle.aldolase	si026480m|pacid:19706617	"fructose-bisphospate aldolase isozyme, putative, expressed"	T
1.3.6	PS.calvin cycle.aldolase	si003349m|pacid:19678358	"fructose-bisphospate aldolase isozyme, putative, expressed"	T
1.3.7	PS.calvin cycle.FBPase	si006593m|pacid:19704398	"fructose-1,6-bisphosphatase, putative, expressed"	T
1.3.7	PS.calvin cycle.FBPase	si022602m|pacid:19698093	"fructose-1,6-bisphosphatase, putative, expressed"	T
1.3.7	PS.calvin cycle.FBPase	si022310m|pacid:19698091	"fructose-1,6-bisphosphatase, putative, expressed"	T
1.3.7	PS.calvin cycle.FBPase	si035989m|pacid:19683920	"fructose-1,6-bisphosphatase, putative, expressed"	T
1.3.7	PS.calvin cycle.FBPase	si035941m|pacid:19683919	"fructose-1,6-bisphosphatase, putative, expressed"	T
1.3.7	PS.calvin cycle.FBPase	si022573m|pacid:19698092	"fructose-1,6-bisphosphatase, putative, expressed"	T
1.3.7	PS.calvin cycle.FBPase	si002088m|pacid:19676756	"fructose-1,6-bisphosphatase, putative, expressed"	T
1.3.8	PS.calvin cycle.transketolase	si001300m|pacid:19678903	"transketolase, chloroplast precursor, putative, expressed"	T
1.3.8	PS.calvin cycle.transketolase	si000811m|pacid:19678902	"transketolase, chloroplast precursor, putative, expressed"	T
1.3.8	PS.calvin cycle.transketolase	si008821m|pacid:19703693	"transketolase, chloroplast precursor, putative, expressed"	T
1.3.8	PS.calvin cycle.transketolase	si000472m|pacid:19678901	"transketolase, chloroplast precursor, putative, expressed"	T
1.3.8	PS.calvin cycle.transketolase	si005927m|pacid:19703939	"transketolase, chloroplast precursor, putative, expressed"	T
1.3.9	PS.calvin cycle.seduheptulose bisphosphatase	si001775m|pacid:19674555	"fructose-1,6-bisphosphatase, putative, expressed"	T
1.4	PS.reductive PP			
1.5	PS.carbon concentrating mechanism			
1.5.1	PS.carbon concentrating mechanism.C4			
1.5.1	PS.carbon concentrating mechanism.C4	si036699m|pacid:19685932	"phosphatidylinositol transfer protein alpha isoform, putative, expressed"	T
1.5.1	PS.carbon concentrating mechanism.C4	si010160m|pacid:19694885	"phosphoenolpyruvate carboxykinase, putative, expressed"	T
1.5.1	PS.carbon concentrating mechanism.C4	si000160m|pacid:19676834	"phosphoenolpyruvate carboxylase, putative, expressed"	T
1.5.1	PS.carbon concentrating mechanism.C4	si005789m|pacid:19705787	"phosphoenolpyruvate carboxylase, putative, expressed"	T
1.5.1	PS.carbon concentrating mechanism.C4	si016228m|pacid:19690412	"phosphoenolpyruvate carboxylase, putative, expressed"	T
1.5.1	PS.carbon concentrating mechanism.C4	si028826m|pacid:19711548	"phosphoenolpyruvate carboxylase, putative, expressed"	T
1.5.1	PS.carbon concentrating mechanism.C4	si000184m|pacid:19677648	"phosphoenolpyruvate carboxylase, putative, expressed"	T
1.5.1	PS.carbon concentrating mechanism.C4	si032116m|pacid:19712716	"pyruvate Pi dikinase regulatory protein, putative, expressed"	T
1.5.1	PS.carbon concentrating mechanism.C4	si023677m|pacid:19702101	"pyruvate, phosphate dikinase, chloroplast precursor, putative, expressed"	T
1.5.2	PS.carbon concentrating mechanism.CAM			
1.5.3	PS.carbon concentrating mechanism.algal			
10	cell wall			
10.1	cell wall.precursor synthesis	si035916m|pacid:19681374	"mannose-1-phosphate guanyltransferase, putative, expressed"	T
10.1	cell wall.precursor synthesis	si035885m|pacid:19681373	"mannose-1-phosphate guanyltransferase, putative, expressed"	T
10.1	cell wall.precursor synthesis	si000857m|pacid:19675933	"phosphoacetylglucosamine mutase, putative, expressed"	T
10.1	cell wall.precursor synthesis	si010650m|pacid:19694016	"UTP--glucose-1-phosphate uridylyltransferase, putative, expressed"	T
10.1	cell wall.precursor synthesis	si013631m|pacid:19691576	"UTP--glucose-1-phosphate uridylyltransferase, putative, expressed"	T
10.1.1	cell wall.precursor synthesis.NDP sugar pyrophosphorylase			
10.1.1.1	cell wall.precursor synthesis.NDP sugar pyrophosphorylase.GDP mannose	si002379m|pacid:19678020	"mannose-1-phosphate guanyltransferase, putative, expressed"	T
10.1.1.1	cell wall.precursor synthesis.NDP sugar pyrophosphorylase.GDP mannose	si036322m|pacid:19682465	"mannose-1-phosphate guanyltransferase, putative, expressed"	T
10.1.1.1	cell wall.precursor synthesis.NDP sugar pyrophosphorylase.GDP mannose	si036327m|pacid:19682466	"mannose-1-phosphate guanyltransferase, putative, expressed"	T
10.1.1.1	cell wall.precursor synthesis.NDP sugar pyrophosphorylase.GDP mannose	si010432m|pacid:19693925	"mannose-1-phosphate guanyltransferase, putative, expressed"	T
10.1.1.1	cell wall.precursor synthesis.NDP sugar pyrophosphorylase.GDP mannose	si001969m|pacid:19678019	"mannose-1-phosphate guanyltransferase, putative, expressed"	T
10.1.1.1	cell wall.precursor synthesis.NDP sugar pyrophosphorylase.GDP mannose	si001872m|pacid:19678018	"mannose-1-phosphate guanyltransferase, putative, expressed"	T
10.1.1.1	cell wall.precursor synthesis.NDP sugar pyrophosphorylase.GDP mannose	si001333m|pacid:19678017	"mannose-1-phosphate guanyltransferase, putative, expressed"	T
10.1.1.2	cell wall.precursor synthesis.NDP sugar pyrophosphorylase.GDP fucose and fucokinase			
10.1.1.20	cell wall.precursor synthesis.NDP sugar pyrophosphorylase.multiple NDP-Sugars	si012193m|pacid:19696357	"UTP--glucose-1-phosphate uridylyltransferase, putative, expressed"	T
10.1.1.20	cell wall.precursor synthesis.NDP sugar pyrophosphorylase.multiple NDP-Sugars	si005945m|pacid:19702946	"UTP--glucose-1-phosphate uridylyltransferase, putative, expressed"	T
10.1.1.20	cell wall.precursor synthesis.NDP sugar pyrophosphorylase.multiple NDP-Sugars	si005943m|pacid:19702944	"UTP--glucose-1-phosphate uridylyltransferase, putative, expressed"	T
10.1.1.20	cell wall.precursor synthesis.NDP sugar pyrophosphorylase.multiple NDP-Sugars	si005944m|pacid:19702945	"UTP--glucose-1-phosphate uridylyltransferase, putative, expressed"	T
10.1.10	"cell wall.precursor synthesis.UDP-glucose 4,6-dehydratase"	si019226m|pacid:19687414	"NAD dependent epimerase/dehydratase family domain containing protein, expressed"	T
10.1.10	"cell wall.precursor synthesis.UDP-glucose 4,6-dehydratase"	si020182m|pacid:19687957	"NAD dependent epimerase/dehydratase family domain containing protein, expressed"	T
10.1.10	"cell wall.precursor synthesis.UDP-glucose 4,6-dehydratase"	si021402m|pacid:19700830	"NAD dependent epimerase/dehydratase family domain containing protein, expressed"	T
10.1.10	"cell wall.precursor synthesis.UDP-glucose 4,6-dehydratase"	si034557m|pacid:19683352	"NAD dependent epimerase/dehydratase family domain containing protein, expressed"	T
10.1.10	"cell wall.precursor synthesis.UDP-glucose 4,6-dehydratase"	si034554m|pacid:19683277	"NAD dependent epimerase/dehydratase family domain containing protein, expressed"	T
10.1.10	"cell wall.precursor synthesis.UDP-glucose 4,6-dehydratase"	si017891m|pacid:19690205	"synthase, putative, expressed"	T
10.1.11	cell wall.precursor synthesis.UER			
10.1.12	cell wall.precursor synthesis.KDO pathway			
10.1.12.1	cell wall.precursor synthesis.KDO pathway.arabinose-5-phosphate isomerase	si017691m|pacid:19689371	"uncharacterized protein CPn_0526/CP_0226/CPj0526/CpB0547, putative, expressed"	T
10.1.12.2	cell wall.precursor synthesis.KDO pathway.KDO-8-Phosphate Synthase			
10.1.12.3	cell wall.precursor synthesis.KDO pathway.KDO-8-Phosphate Phosphatase			
10.1.12.4	cell wall.precursor synthesis.KDO pathway.CMP-KDO Synthetase	si022814m|pacid:19700151	"3-deoxy-manno-octulosonate cytidylyltransferase, putative, expressed"	T
10.1.2	cell wall.precursor synthesis.UGE	si030247m|pacid:19712668	"NAD dependent epimerase/dehydratase family protein, putative, expressed"	T
10.1.2	cell wall.precursor synthesis.UGE	si022477m|pacid:19701932	"NAD dependent epimerase/dehydratase family protein, putative, expressed"	T
10.1.2	cell wall.precursor synthesis.UGE	si022486m|pacid:19701933	"NAD dependent epimerase/dehydratase family protein, putative, expressed"	T
10.1.2	cell wall.precursor synthesis.UGE	si035930m|pacid:19685092	"NAD dependent epimerase/dehydratase family protein, putative, expressed"	T
10.1.2	cell wall.precursor synthesis.UGE	si023058m|pacid:19701937	"NAD dependent epimerase/dehydratase family protein, putative, expressed"	T
10.1.2	cell wall.precursor synthesis.UGE	si023120m|pacid:19701938	"NAD dependent epimerase/dehydratase family protein, putative, expressed"	T
10.1.2	cell wall.precursor synthesis.UGE	si022919m|pacid:19701936	"NAD dependent epimerase/dehydratase family protein, putative, expressed"	T
10.1.2	cell wall.precursor synthesis.UGE	si013967m|pacid:19691922	"NAD dependent epimerase/dehydratase family protein, putative, expressed"	T
10.1.2	cell wall.precursor synthesis.UGE	si022677m|pacid:19701934	"NAD dependent epimerase/dehydratase family protein, putative, expressed"	T
10.1.2	cell wall.precursor synthesis.UGE	si022738m|pacid:19701935	"NAD dependent epimerase/dehydratase family protein, putative, expressed"	T
10.1.2	cell wall.precursor synthesis.UGE	si031983m|pacid:19711907	"UDP-glucose 4-epimerase, putative, expressed"	T
10.1.20	cell wall.precursor synthesis.phosphomannose isomerase	si026349m|pacid:19708927	"mannose-6-phosphate isomerase, putative, expressed"	T
10.1.20	cell wall.precursor synthesis.phosphomannose isomerase	si001484m|pacid:19678047	"mannose-6-phosphate isomerase, putative, expressed"	T
10.1.21	cell wall.precursor synthesis.phosphomannomutase	si023057m|pacid:19701903	"phosphomannomutase, putative, expressed"	T
10.1.3	cell wall.precursor synthesis.AXS			
10.1.30	cell wall.precursor synthesis.sugar kinases			
10.1.30.1	cell wall.precursor synthesis.sugar kinases.galacturonic acid kinase	si010125m|pacid:19695863	"GHMP kinases ATP-binding protein, putative, expressed"	T
10.1.30.2	ell wall.precursor synthesis.sugar kinases.arabinose-1-kinase			
10.1.30.3	cell wall.precursor synthesis.sugar kinases.glucuronic acid kinase	si010355m|pacid:19695412	"GHMP kinases ATP-binding protein, putative, expressed"	T
10.1.30.3	cell wall.precursor synthesis.sugar kinases.glucuronic acid kinase	si026565m|pacid:19708978	"GHMP kinases ATP-binding protein, putative, expressed"	T
10.1.4	cell wall.precursor synthesis.UGD	si032829m|pacid:19713818	"UDP-glucose 6-dehydrogenase, putative, expressed"	T
10.1.4	cell wall.precursor synthesis.UGD	si039765m|pacid:19684644	"UDP-glucose 6-dehydrogenase, putative, expressed"	T
10.1.4	cell wall.precursor synthesis.UGD	si035452m|pacid:19679584	"UDP-glucose 6-dehydrogenase, putative, expressed"	T
10.1.4	cell wall.precursor synthesis.UGD	si035448m|pacid:19685324	"UDP-glucose 6-dehydrogenase, putative, expressed"	T
10.1.4	cell wall.precursor synthesis.UGD	si035455m|pacid:19685325	"UDP-glucose 6-dehydrogenase, putative, expressed"	T
10.1.4	cell wall.precursor synthesis.UGD	si013662m|pacid:19691326	"UDP-glucose 6-dehydrogenase, putative, expressed"	T
10.1.5	cell wall.precursor synthesis.UXS	si039203m|pacid:19685412	"NAD dependent epimerase/dehydratase family domain containing protein, expressed"	T
10.1.5	cell wall.precursor synthesis.UXS	si035835m|pacid:19681802	"NAD dependent epimerase/dehydratase family domain containing protein, expressed"	T
10.1.5	cell wall.precursor synthesis.UXS	si001529m|pacid:19678868	"NAD dependent epimerase/dehydratase family domain containing protein, expressed"	T
10.1.5	cell wall.precursor synthesis.UXS	si001688m|pacid:19678865	"NAD dependent epimerase/dehydratase family domain containing protein, expressed"	T
10.1.5	cell wall.precursor synthesis.UXS	si036432m|pacid:19683589	"NAD dependent epimerase/dehydratase family domain containing protein, expressed"	T
10.1.5	cell wall.precursor synthesis.UXS	si022041m|pacid:19697925	"NAD dependent epimerase/dehydratase family domain containing protein, expressed"	T
10.1.5	cell wall.precursor synthesis.UXS	si029263m|pacid:19712102	"NAD dependent epimerase/dehydratase family domain containing protein, expressed"	T
10.1.5	cell wall.precursor synthesis.UXS	si022490m|pacid:19697926	"NAD dependent epimerase/dehydratase family domain containing protein, expressed"	T
10.1.5	cell wall.precursor synthesis.UXS	si037110m|pacid:19683590	"NAD dependent epimerase/dehydratase family domain containing protein, expressed"	T
10.1.5	cell wall.precursor synthesis.UXS	si013890m|pacid:19693464	"NAD dependent epimerase/dehydratase family protein, putative, expressed"	T
10.1.5	cell wall.precursor synthesis.UXS	si001773m|pacid:19674381	"NAD dependent epimerase/dehydratase family protein, putative, expressed"	T
10.1.5	cell wall.precursor synthesis.UXS	si026519m|pacid:19708585	"NAD dependent epimerase/dehydratase family protein, putative, expressed"	T
10.1.5	cell wall.precursor synthesis.UXS	si035895m|pacid:19680869	"NAD dependent epimerase/dehydratase family protein, putative, expressed"	T
10.1.5	cell wall.precursor synthesis.UXS	si013761m|pacid:19693463	"NAD dependent epimerase/dehydratase family protein, putative, expressed"	T
10.1.6	cell wall.precursor synthesis.GAE	si029644m|pacid:19713534	"UDP-glucuronate 4-epimerase, putative, expressed"	T
10.1.6	cell wall.precursor synthesis.GAE	si007880m|pacid:19704800	"UDP-glucuronate 4-epimerase, putative, expressed"	T
10.1.6	cell wall.precursor synthesis.GAE	si020000m|pacid:19688154	"UDP-glucuronate 4-epimerase, putative, expressed"	T
10.1.6	cell wall.precursor synthesis.GAE	si035440m|pacid:19680977	"UDP-glucuronate 4-epimerase, putative, expressed"	T
10.1.6	cell wall.precursor synthesis.GAE	si015818m|pacid:19691790	"UDP-glucuronate 4-epimerase, putative, expressed"	T
10.1.7	cell wall.precursor synthesis.GMD	si006699m|pacid:19705289	"GDP-mannose 4,6 dehydratase 2, putative, expressed"	T
10.1.8	cell wall.precursor synthesis.GER	si007894m|pacid:19705058	"synthase, putative, expressed"	T
10.1.8	cell wall.precursor synthesis.GER	si006843m|pacid:19703191	"synthase, putative, expressed"	T
10.1.9	cell wall.precursor synthesis.MUR4	si010226m|pacid:19696386	"NAD dependent epimerase/dehydratase family domain containing protein, expressed"	T
10.1.9	cell wall.precursor synthesis.MUR4	si010647m|pacid:19696387	"NAD dependent epimerase/dehydratase family domain containing protein, expressed"	T
10.1.9	cell wall.precursor synthesis.MUR4	si035930m|pacid:19685092	"NAD dependent epimerase/dehydratase family protein, putative, expressed"	T
10.1.9	cell wall.precursor synthesis.MUR4	si029946m|pacid:19712290	"UDP-arabinose 4-epimerase 1, putative, expressed"	T
10.2.1.1	cell wall.cellulose synthesis.cellulose synthase.CESA	si000133m|pacid:19675161	"CESA3 - cellulose synthase, expressed"	T
10.2.1.1	cell wall.cellulose synthesis.cellulose synthase.CESA	si007846m|pacid:19704983	"CESA11 - cellulose synthase, expressed"	T
10.2.1.1	cell wall.cellulose synthesis.cellulose synthase.CESA	si034016m|pacid:19684139	"CESA5 - cellulose synthase, expressed"	T
10.2.1.1	cell wall.cellulose synthesis.cellulose synthase.CESA	si005779m|pacid:19703316	"CESA11 - cellulose synthase, expressed"	T
10.2.1.1	cell wall.cellulose synthesis.cellulose synthase.CESA	si028766m|pacid:19712136	"CESA13 - cellulose synthase, expressed"	T
10.2.1.1	cell wall.cellulose synthesis.cellulose synthase.CESA	si028764m|pacid:19712135	"CESA7 - cellulose synthase, expressed"	T
10.2.1.1	cell wall.cellulose synthesis.cellulose synthase.CESA	si021430m|pacid:19698621	"CESA4 - cellulose synthase, expressed"	T
10.2.1.1	cell wall.cellulose synthesis.cellulose synthase.CESA	si024965m|pacid:19697857	"CESA4 - cellulose synthase, expressed"	T
10.2.1.1	cell wall.cellulose synthesis.cellulose synthase.CESA	si000179m|pacid:19673449	"CESA4 - cellulose synthase, expressed"	T
10.2.1.1	cell wall.cellulose synthesis.cellulose synthase.CESA	si034009m|pacid:19681507	"CESA6 - cellulose synthase, expressed"	T
10.2.1.1	cell wall.cellulose synthesis.cellulose synthase.CESA	si028762m|pacid:19709968	"CESA8 - cellulose synthase, expressed"	T
10.2.1.1	cell wall.cellulose synthesis.cellulose synthase.CESA	si034020m|pacid:19684828	"CESA10 - cellulose synthase, expressed"	T
10.2.1.1	cell wall.cellulose synthesis.cellulose synthase.CESA	si028770m|pacid:19713140	"CESA9 - cellulose synthase, expressed"	T
10.2.1.1	cell wall.cellulose synthesis.cellulose synthase.CESA	si028761m|pacid:19712445	"CESA12 - cellulose synthase, expressed"	T
10.2.1.2	cell wall.cellulose synthesis.cellulose synthase.CSLD	si033974m|pacid:19684682	"CSLD1 - cellulose synthase-like family D, expressed"	T
10.2.1.2	cell wall.cellulose synthesis.cellulose synthase.CSLD	si005721m|pacid:19705282	"CSLD2 - cellulose synthase-like family D, expressed"	T
10.2.1.2	cell wall.cellulose synthesis.cellulose synthase.CSLD	si015820m|pacid:19692605	"CSLD3 - cellulose synthase-like family D, expressed"	T
10.2.1.2	cell wall.cellulose synthesis.cellulose synthase.CSLD	si021011m|pacid:19701764	"CSLD4 - cellulose synthase-like family D, expressed"	T
10.2.1.2	cell wall.cellulose synthesis.cellulose synthase.CSLD	si008500m|pacid:19704525	"CSLD5 - cellulose synthase-like family D, expressed"	T
10.2.1.3	cell wall.cellulose synthesis.cellulose synthase.CSLEG	si005742m|pacid:19703587	"CESG1 - cellulose synthase, expressed"	T
10.2.1.3	cell wall.cellulose synthesis.cellulose synthase.CSLEG	si021050m|pacid:19701141	"CESG2 - cellulose synthase, expressed"	T
10.2.1.3	cell wall.cellulose synthesis.cellulose synthase.CSLEG	si016995m|pacid:19688980	"CSLE2 - cellulose synthase-like family E, expressed"	T
10.2.1.3	cell wall.cellulose synthesis.cellulose synthase.CSLEG	si033145m|pacid:19709617	"CSLE2 - cellulose synthase-like family E, expressed"	T
10.2.1.3	cell wall.cellulose synthesis.cellulose synthase.CSLEG	si029554m|pacid:19709992	"CSLE6 - cellulose synthase-like family E, expressed"	T
10.2.1.3	cell wall.cellulose synthesis.cellulose synthase.CSLEG	si029057m|pacid:19714155	"CSLE6 - cellulose synthase-like family E, expressed"	T
10.2.1.3	cell wall.cellulose synthesis.cellulose synthase.CSLEG	si029066m|pacid:19709991	"CSLE6 - cellulose synthase-like family E, expressed"	T
10.2.1.3	cell wall.cellulose synthesis.cellulose synthase.CSLEG	si033086m|pacid:19709159	"CSLE6 - cellulose synthase-like family E, expressed"	T
10.2.1.4	cell wall.cellulose synthesis.cellulose synthase.CSLF	si031960m|pacid:19713193	"CSLF3 - cellulose synthase-like family F; beta1,3;1,4 glucan synthase, expressed"	T
10.2.1.4	cell wall.cellulose synthesis.cellulose synthase.CSLF	si032230m|pacid:19713204	"CSLF3 - cellulose synthase-like family F; beta1,3;1,4 glucan synthase, expressed"	T
10.2.1.4	cell wall.cellulose synthesis.cellulose synthase.CSLF	si028885m|pacid:19709353	"CSLF4 - cellulose synthase-like family F; beta1,3;1,4 glucan synthase, expressed"	T
10.2.1.4	cell wall.cellulose synthesis.cellulose synthase.CSLF	si013204m|pacid:19692561	"CSLF6 - cellulose synthase-like family F; beta1,3;1,4 glucan synthase, expressed"	T
10.2.1.4	cell wall.cellulose synthesis.cellulose synthase.CSLF	si034259m|pacid:19684786	"CSLF7 - cellulose synthase-like family F; beta1,3;1,4 glucan synthase, expressed"	T
10.2.1.4	cell wall.cellulose synthesis.cellulose synthase.CSLF	si028860m|pacid:19712632	"CSLF8 - cellulose synthase-like family F; beta1,3;1,4 glucan synthase, expressed"	T
10.2.1.4	cell wall.cellulose synthesis.cellulose synthase.CSLF	si028873m|pacid:19713217	"CSLF9 - cellulose synthase-like family F; beta1,3;1,4 glucan synthase, expressed"	T
10.2.1.5	cell wall.cellulose synthesis.cellulose synthase.CSLH	si016419m|pacid:19688344	"CSLH1 - cellulose synthase-like family H, expressed"	T
10.2.1.5	cell wall.cellulose synthesis.cellulose synthase.CSLH	si009413m|pacid:19694354	"CSLH1 - cellulose synthase-like family H, expressed"	T
10.2.1001	cell wall degradation	ribose	cell wall degradation; minor CHO metabolism; auxin metabolism	M
10.2.1002	cell wall degradation	ribonate	cell wall degradation; minor CHO metabolism; auxin metabolism	M
10.2.1003	cell wall degradation	fucose	cell wall degradation	M
10.2.1004	cell wall degradation	mannose	cell wall degradation; minor CHO metabolism	M
10.2.1005	cell wall degradation	galactose	cell wall degradation; minor CHO metabolism	M
10.2.1006	cell wall degradation	arabinose	cell wall degradation; minor CHO metabolism	M
10.2.1007	cell wall degradation	galacturonate	cell wall degradation	M
10.2.1008	cell wall degradation	glucosamine	cell wall degradation	M
10.2.1009	cell wall degradation	glucosaminate	cell wall degradation	M
10.2.1010	cell wall degradation	rhamnose	cell wall degradation; minor CHO metabolism	M
10.2.1011	cell wall degradation	melibiose	cell wall degradation; minor CHO metabolism	M
10.2.1012	cell wall degradation	levoglucosan	"cell wall degradation, degradation of cellulose"	M
10.2.1013	cell wall degradation	hydroxyproline	cell wall degradation	M
10.2.2	cell wall.cellulose synthesis.COBRA	si039113m|pacid:19684970	"COBRA-like protein 7 precursor, putative, expressed"	T
10.2.2	cell wall.cellulose synthesis.COBRA	si032898m|pacid:19710635	"COBRA-like protein 7 precursor, putative, expressed"	T
10.2.2	cell wall.cellulose synthesis.COBRA	si029839m|pacid:19712675	"COBRA-like protein precursor, putative, expressed"	T
10.2.2	cell wall.cellulose synthesis.COBRA	si039652m|pacid:19682966	"COBRA-like protein precursor, putative, expressed"	T
10.2.2	cell wall.cellulose synthesis.COBRA	si033187m|pacid:19710179	"COBRA-like protein precursor, putative, expressed"	T
10.2.2	cell wall.cellulose synthesis.COBRA	si039953m|pacid:19684827	"COBRA-like protein precursor, putative, expressed"	T
10.2.2	cell wall.cellulose synthesis.COBRA	si035820m|pacid:19682736	"COBRA, putative, expressed"	T
10.2.2	cell wall.cellulose synthesis.COBRA	si035669m|pacid:19685708	"COBRA, putative, expressed"	T
10.2.2	cell wall.cellulose synthesis.COBRA	si029866m|pacid:19710049	"COBRA, putative, expressed"	T
10.2.2	cell wall.cellulose synthesis.COBRA	si010107m|pacid:19697398	"COBRA, putative, expressed"	T
10.2.3	cell wall.cellulose synthesis.CSLA	si016912m|pacid:19690140	"CSLA1 - cellulose synthase-like family A; mannan synthase, expressed"	T
10.2.3	cell wall.cellulose synthesis.CSLA	si015800m|pacid:19691099	"CSLA11 - cellulose synthase-like family A, expressed"	T
10.2.3	cell wall.cellulose synthesis.CSLA	si006161m|pacid:19703351	"CSLA3 - cellulose synthase-like family A; mannan synthase, expressed"	T
10.2.3	cell wall.cellulose synthesis.CSLA	si035500m|pacid:19681546	"CSLA4 - cellulose synthase-like family A; mannan synthase, expressed"	T
10.2.3	cell wall.cellulose synthesis.CSLA	si035204m|pacid:19682687	"CSLA4 - cellulose synthase-like family A; mannan synthase, expressed"	T
10.2.3	cell wall.cellulose synthesis.CSLA	si035101m|pacid:19685336	"CSLA5 - cellulose synthase-like family A; mannan synthase, expressed"	T
10.2.3	cell wall.cellulose synthesis.CSLA	si034919m|pacid:19685335	"CSLA5 - cellulose synthase-like family A; mannan synthase, expressed"	T
10.2.3	cell wall.cellulose synthesis.CSLA	si016839m|pacid:19688505	"CSLA6 - cellulose synthase-like family A; mannan synthase, expressed"	T
10.2.3	cell wall.cellulose synthesis.CSLA	si029676m|pacid:19712670	"CSLA7 - cellulose synthase-like family A; mannan synthase, expressed"	T
10.2.3	cell wall.cellulose synthesis.CSLA	si032179m|pacid:19709218	"CSLA9 - cellulose synthase-like family A, expressed"	T
10.2.3	cell wall.cellulose synthesis.CSLA	si008033m|pacid:19703066	"CSLA9 - cellulose synthase-like family A, expressed"	T
10.2.3	cell wall.cellulose synthesis.CSLA	si007004m|pacid:19705554	"CSLA9 - cellulose synthase-like family A, expressed"	T
10.2.4	cell wall.cellulose synthesis.CSLC	si000541m|pacid:19674945	"CSLC1 - cellulose synthase-like family C, expressed"	T
10.2.4	cell wall.cellulose synthesis.CSLC	si035399m|pacid:19680094	"CSLC10 - cellulose synthase-like family C, expressed"	T
10.2.4	cell wall.cellulose synthesis.CSLC	si032804m|pacid:19712649	"CSLC10 - cellulose synthase-like family C, expressed"	T
10.2.4	cell wall.cellulose synthesis.CSLC	si034503m|pacid:19680093	"CSLC10 - cellulose synthase-like family C, expressed"	T
10.2.4	cell wall.cellulose synthesis.CSLC	si029148m|pacid:19713669	"CSLC2 - cellulose synthase-like family C, expressed"	T
10.2.4	cell wall.cellulose synthesis.CSLC	si013296m|pacid:19690721	"CSLC3 - cellulose synthase-like family C, expressed"	T
10.2.4	cell wall.cellulose synthesis.CSLC	si021376m|pacid:19699142	"CSLC7 - cellulose synthase-like family C, expressed"	T
10.3	cell wall.hemicellulose synthesis	si010181m|pacid:19694030	"alpha-1,4-fucosyltransferase, putative, expressed"	T
10.3	cell wall.hemicellulose synthesis	si006047m|pacid:19704186	"galactosyltransferase family protein, putative, expressed"	T
10.3.1	cell wall.hemicellulose synthesis.xyloglucan			
10.3.1.1	cell wall.hemicellulose synthesis.xyloglucan.XXXG galactose Transferase			
10.3.1.2.1	cell wall.hemicellulose synthesis.xyloglucan.fucosyltranferase.GT37	si008440m|pacid:19704359	"xyloglucan fucosyltransferase, putative, expressed"	T
10.3.1.2.1	cell wall.hemicellulose synthesis.xyloglucan.fucosyltranferase.GT37	si008446m|pacid:19706132	"xyloglucan fucosyltransferase, putative, expressed"	T
10.3.1.2.1	cell wall.hemicellulose synthesis.xyloglucan.fucosyltranferase.GT37	si019763m|pacid:19688234	"xyloglucan fucosyltransferase, putative, expressed"	T
10.3.1.2.1	cell wall.hemicellulose synthesis.xyloglucan.fucosyltranferase.GT37	si016945m|pacid:19689634	"xyloglucan fucosyltransferase, putative, expressed"	T
10.3.1.2.1	cell wall.hemicellulose synthesis.xyloglucan.fucosyltranferase.GT37	si006115m|pacid:19703274	"xyloglucan fucosyltransferase, putative, expressed"	T
10.3.1.2.1	cell wall.hemicellulose synthesis.xyloglucan.fucosyltranferase.GT37	si019396m|pacid:19687980	"xyloglucan fucosyltransferase, putative, expressed"	T
10.3.1.2.1	cell wall.hemicellulose synthesis.xyloglucan.fucosyltranferase.GT37	si017473m|pacid:19688627	"xyloglucan fucosyltransferase, putative, expressed"	T
10.3.1.2.1	cell wall.hemicellulose synthesis.xyloglucan.fucosyltranferase.GT37	si029293m|pacid:19710370	"xyloglucan fucosyltransferase, putative, expressed"	T
10.3.1.2.1	cell wall.hemicellulose synthesis.xyloglucan.fucosyltranferase.GT37	si031974m|pacid:19711563	"xyloglucan fucosyltransferase, putative, expressed"	T
10.3.1.2.1	cell wall.hemicellulose synthesis.xyloglucan.fucosyltranferase.GT37	si029404m|pacid:19712953	"xyloglucan fucosyltransferase, putative, expressed"	T
10.3.1.2.1	cell wall.hemicellulose synthesis.xyloglucan.fucosyltranferase.GT37	si012302m|pacid:19695470	"xyloglucan fucosyltransferase, putative, expressed"	T
10.3.1.2.1	cell wall.hemicellulose synthesis.xyloglucan.fucosyltranferase.GT37	si007932m|pacid:19703754	"xyloglucan fucosyltransferase, putative, expressed"	T
10.3.1.2.1	cell wall.hemicellulose synthesis.xyloglucan.fucosyltranferase.GT37	si008742m|pacid:19703545	"xyloglucan fucosyltransferase, putative, expressed"	T
10.3.1.2.1	cell wall.hemicellulose synthesis.xyloglucan.fucosyltranferase.GT37	si016775m|pacid:19688140	"xyloglucan fucosyltransferase, putative, expressed"	T
10.3.1.2.1	cell wall.hemicellulose synthesis.xyloglucan.fucosyltranferase.GT37	si009710m|pacid:19697302	"xyloglucan fucosyltransferase, putative, expressed"	T
10.3.1.2.1	cell wall.hemicellulose synthesis.xyloglucan.fucosyltranferase.GT37	si019585m|pacid:19686149	"xyloglucan fucosyltransferase, putative, expressed"	T
10.3.1.2.1	cell wall.hemicellulose synthesis.xyloglucan.fucosyltranferase.GT37	si008778m|pacid:19703188	"xyloglucan fucosyltransferase, putative, expressed"	T
10.3.1.2.1	cell wall.hemicellulose synthesis.xyloglucan.fucosyltranferase.GT37	si012369m|pacid:19697002	"xyloglucan fucosyltransferase, putative, expressed"	T
10.3.1.2.1	cell wall.hemicellulose synthesis.xyloglucan.fucosyltranferase.GT37	si008425m|pacid:19704401	"xyloglucan fucosyltransferase, putative, expressed"	T
10.3.1.2.1	cell wall.hemicellulose synthesis.xyloglucan.fucosyltranferase.GT37	si007978m|pacid:19705148	"xyloglucan fucosyltransferase, putative, expressed"	T
10.3.1.2.1	cell wall.hemicellulose synthesis.xyloglucan.fucosyltranferase.GT37	si016741m|pacid:19686511	"xyloglucan fucosyltransferase, putative, expressed"	T
10.3.1.3.1	cell wall.hemicellulose synthesis.xyloglucan.galactosyltransferase.GT47	si010016m|pacid:19697056	"exostosin family domain containing protein, expressed"	T
10.3.1.3.1	cell wall.hemicellulose synthesis.xyloglucan.galactosyltransferase.GT47	si039200m|pacid:19684193	"exostosin family domain containing protein, expressed"	T
10.3.1.3.1	cell wall.hemicellulose synthesis.xyloglucan.galactosyltransferase.GT47	si035153m|pacid:19681892	"exostosin family domain containing protein, expressed"	T
10.3.1.3.1	cell wall.hemicellulose synthesis.xyloglucan.galactosyltransferase.GT47	si015706m|pacid:19691495	"exostosin family domain containing protein, expressed"	T
10.3.1.3.1	cell wall.hemicellulose synthesis.xyloglucan.galactosyltransferase.GT47	si001454m|pacid:19678037	"exostosin family domain containing protein, expressed"	T
10.3.1.3.1	cell wall.hemicellulose synthesis.xyloglucan.galactosyltransferase.GT47	si025194m|pacid:19698670	"exostosin family domain containing protein, expressed"	T
10.3.1.3.1	cell wall.hemicellulose synthesis.xyloglucan.galactosyltransferase.GT47	si022143m|pacid:19698645	"exostosin family domain containing protein, expressed"	T
10.3.1.3.1	cell wall.hemicellulose synthesis.xyloglucan.galactosyltransferase.GT47	si001530m|pacid:19675199	"exostosin family domain containing protein, expressed"	T
10.3.1.3.1	cell wall.hemicellulose synthesis.xyloglucan.galactosyltransferase.GT47	si001155m|pacid:19678877	"exostosin family domain containing protein, expressed"	T
10.3.1.3.1	cell wall.hemicellulose synthesis.xyloglucan.galactosyltransferase.GT47	si017359m|pacid:19687678	"exostosin family domain containing protein, expressed"	T
10.3.1.3.1	cell wall.hemicellulose synthesis.xyloglucan.galactosyltransferase.GT47	si001579m|pacid:19678262	"exostosin family domain containing protein, expressed"	T
10.3.1.3.1	cell wall.hemicellulose synthesis.xyloglucan.galactosyltransferase.GT47	si022174m|pacid:19700146	"exostosin family domain containing protein, expressed"	T
10.3.1.3.1	cell wall.hemicellulose synthesis.xyloglucan.galactosyltransferase.GT47	si017280m|pacid:19686447	"exostosin family domain containing protein, expressed"	T
10.3.1.3.1	cell wall.hemicellulose synthesis.xyloglucan.galactosyltransferase.GT47	si009832m|pacid:19695080	"exostosin family domain containing protein, expressed"	T
10.3.1.3.1	cell wall.hemicellulose synthesis.xyloglucan.galactosyltransferase.GT47	si001622m|pacid:19675037	"exostosin family domain containing protein, expressed"	T
10.3.1.3.1	cell wall.hemicellulose synthesis.xyloglucan.galactosyltransferase.GT47	si022172m|pacid:19699720	"exostosin family domain containing protein, expressed"	T
10.3.1.3.1	cell wall.hemicellulose synthesis.xyloglucan.galactosyltransferase.GT47	si001623m|pacid:19675323	"exostosin family domain containing protein, expressed"	T
10.3.1.3.1	cell wall.hemicellulose synthesis.xyloglucan.galactosyltransferase.GT47	si004223m|pacid:19673839	"exostosin family domain containing protein, expressed"	T
10.3.1.3.1	cell wall.hemicellulose synthesis.xyloglucan.galactosyltransferase.GT47	si024608m|pacid:19702414	"exostosin family domain containing protein, expressed"	T
10.3.1.3.1	cell wall.hemicellulose synthesis.xyloglucan.galactosyltransferase.GT47	si008588m|pacid:19704724	"exostosin family domain containing protein, expressed"	T
10.3.1.3.1	cell wall.hemicellulose synthesis.xyloglucan.galactosyltransferase.GT47	si002120m|pacid:19678038	"exostosin family domain containing protein, expressed"	T
10.3.1.3.1	cell wall.hemicellulose synthesis.xyloglucan.galactosyltransferase.GT47	si025042m|pacid:19702013	"exostosin family domain containing protein, expressed"	T
10.3.1.3.1	cell wall.hemicellulose synthesis.xyloglucan.galactosyltransferase.GT47	si035637m|pacid:19684014	"exostosin family domain containing protein, expressed"	T
10.3.1.3.1	cell wall.hemicellulose synthesis.xyloglucan.galactosyltransferase.GT47	si012021m|pacid:19694388	"exostosin family domain containing protein, expressed"	T
10.3.1.3.1	cell wall.hemicellulose synthesis.xyloglucan.galactosyltransferase.GT47	si035828m|pacid:19681411	"exostosin family domain containing protein, expressed"	T
10.3.1.3.1	cell wall.hemicellulose synthesis.xyloglucan.galactosyltransferase.GT47	si002276m|pacid:19675201	"exostosin family domain containing protein, expressed"	T
10.3.1.3.1	cell wall.hemicellulose synthesis.xyloglucan.galactosyltransferase.GT47	si002210m|pacid:19675200	"exostosin family domain containing protein, expressed"	T
10.3.1.3.1	cell wall.hemicellulose synthesis.xyloglucan.galactosyltransferase.GT47	si039123m|pacid:19679602	"exostosin family domain containing protein, expressed"	T
10.3.1.3.1	cell wall.hemicellulose synthesis.xyloglucan.galactosyltransferase.GT47	si038531m|pacid:19680854	"exostosin family domain containing protein, expressed"	T
10.3.1.3.1	cell wall.hemicellulose synthesis.xyloglucan.galactosyltransferase.GT47	si035588m|pacid:19681902	"exostosin family domain containing protein, expressed"	T
10.3.1.3.1	cell wall.hemicellulose synthesis.xyloglucan.galactosyltransferase.GT47	si029615m|pacid:19713026	"exostosin family domain containing protein, expressed"	T
10.3.1.3.1	cell wall.hemicellulose synthesis.xyloglucan.galactosyltransferase.GT47	si039377m|pacid:19681191	"exostosin family domain containing protein, expressed"	T
10.3.1.3.1	cell wall.hemicellulose synthesis.xyloglucan.galactosyltransferase.GT47	si026308m|pacid:19707050	"exostosin family domain containing protein, expressed"	T
10.3.1.3.1	cell wall.hemicellulose synthesis.xyloglucan.galactosyltransferase.GT47	si004162m|pacid:19675078	"exostosin family protein, putative, expressed"	T
10.3.1.3.1	cell wall.hemicellulose synthesis.xyloglucan.galactosyltransferase.GT47	si004108m|pacid:19673378	"exostosin family protein, putative, expressed"	T
10.3.1.3.1	cell wall.hemicellulose synthesis.xyloglucan.galactosyltransferase.GT47	si019424m|pacid:19686814	"exostosin family protein, putative, expressed"	T
10.3.1.3.1	cell wall.hemicellulose synthesis.xyloglucan.galactosyltransferase.GT47	si029368m|pacid:19713711	"exostosin family protein, putative, expressed"	T
10.3.1.3.1	cell wall.hemicellulose synthesis.xyloglucan.galactosyltransferase.GT47	si034324m|pacid:19681300	"exostosin family protein, putative, expressed"	T
10.3.1.3.1	cell wall.hemicellulose synthesis.xyloglucan.galactosyltransferase.GT47	si007869m|pacid:19703636	"exostosin family protein, putative, expressed"	T
10.3.1.3.1	cell wall.hemicellulose synthesis.xyloglucan.galactosyltransferase.GT47	si034429m|pacid:19684636	"exostosin, putative, expressed"	T
10.3.1.3.1	cell wall.hemicellulose synthesis.xyloglucan.galactosyltransferase.GT47	si021307m|pacid:19701637	"exostosin, putative, expressed"	T
10.3.1.3.1	cell wall.hemicellulose synthesis.xyloglucan.galactosyltransferase.GT47	si014019m|pacid:19692002	"exostosin, putative, expressed"	T
10.3.1.3.1	cell wall.hemicellulose synthesis.xyloglucan.galactosyltransferase.GT47	si006792m|pacid:19703712	"exostosin, putative, expressed"	T
10.3.1.3.1	cell wall.hemicellulose synthesis.xyloglucan.galactosyltransferase.GT47	si034744m|pacid:19685868	"xyloglucan galactosyltransferase KATAMARI1, putative, expressed"	T
10.3.1.3.1	cell wall.hemicellulose synthesis.xyloglucan.galactosyltransferase.GT47	si036091m|pacid:19684967	"xyloglucan galactosyltransferase KATAMARI1, putative, expressed"	T
10.3.1.3.1	cell wall.hemicellulose synthesis.xyloglucan.galactosyltransferase.GT47	si019878m|pacid:19686685	"xyloglucan galactosyltransferase KATAMARI1, putative, expressed"	T
10.3.1.3.1	cell wall.hemicellulose synthesis.xyloglucan.galactosyltransferase.GT47	si039422m|pacid:19681223	"xyloglucan galactosyltransferase KATAMARI1, putative, expressed"	T
10.3.1.3.1	cell wall.hemicellulose synthesis.xyloglucan.galactosyltransferase.GT47	si038964m|pacid:19685646	"xyloglucan galactosyltransferase KATAMARI1, putative, expressed"	T
10.3.2.1	cell wall.hemicellulose synthesis.glucuronoxylan.GT8	si034817m|pacid:19684759	"glycosyl transferase 8, putative, expressed"	T
10.3.2.1	cell wall.hemicellulose synthesis.glucuronoxylan.GT8	si021461m|pacid:19698408	"glycosyl transferase 8, putative, expressed"	T
10.3.2.1	cell wall.hemicellulose synthesis.glucuronoxylan.GT8	si000669m|pacid:19678701	"glycosyl transferase 8, putative, expressed"	T
10.3.2.1	cell wall.hemicellulose synthesis.glucuronoxylan.GT8	si004468m|pacid:19674811	"glycosyl transferase 8, putative, expressed"	T
10.3.2.1	cell wall.hemicellulose synthesis.glucuronoxylan.GT8	si026393m|pacid:19708673	"glycosyl transferase 8 domain containing protein, putative, expressed"	T
10.3.2.1	cell wall.hemicellulose synthesis.glucuronoxylan.GT8	si009595m|pacid:19695603	"glycosyl transferase 8 domain containing protein, putative, expressed"	T
10.3.2.1	cell wall.hemicellulose synthesis.glucuronoxylan.GT8	si009596m|pacid:19695604	"glycosyl transferase 8 domain containing protein, putative, expressed"	T
10.3.2.1	cell wall.hemicellulose synthesis.glucuronoxylan.GT8	si009599m|pacid:19695605	"glycosyl transferase 8 domain containing protein, putative, expressed"	T
10.3.2.1	cell wall.hemicellulose synthesis.glucuronoxylan.GT8	si035034m|pacid:19684872	"glycosyl transferase 8 domain containing protein, putative, expressed"	T
10.3.2.1	cell wall.hemicellulose synthesis.glucuronoxylan.GT8	si015690m|pacid:19692940	"glycosyl transferase 8 domain containing protein, putative, expressed"	T
10.3.2.1	cell wall.hemicellulose synthesis.glucuronoxylan.GT8	si016867m|pacid:19688896	"glycosyl transferase 8 domain containing protein, putative, expressed"	T
10.3.2.1	cell wall.hemicellulose synthesis.glucuronoxylan.GT8	si029152m|pacid:19713769	"glycosyl transferase 8 domain containing protein, putative, expressed"	T
10.3.2.1	cell wall.hemicellulose synthesis.glucuronoxylan.GT8	si034955m|pacid:19682057	"glycosyl transferase 8 domain containing protein, putative, expressed"	T
10.3.2.1	cell wall.hemicellulose synthesis.glucuronoxylan.GT8	si021715m|pacid:19697975	"glycosyl transferase 8 domain containing protein, putative, expressed"	T
10.3.2.1	cell wall.hemicellulose synthesis.glucuronoxylan.GT8	si013390m|pacid:19692154	"glycosyl transferase 8 domain containing protein, putative, expressed"	T
10.3.2.1	cell wall.hemicellulose synthesis.glucuronoxylan.GT8	si001402m|pacid:19673924	"glycosyl transferase 8 domain containing protein, putative, expressed"	T
10.3.2.1	cell wall.hemicellulose synthesis.glucuronoxylan.GT8	si012092m|pacid:19695776	"glycosyl transferase 8 domain containing protein, putative, expressed"	T
10.3.2.1	cell wall.hemicellulose synthesis.glucuronoxylan.GT8	si030368m|pacid:19710664	"glycosyl transferase 8 domain containing protein, putative, expressed"	T
10.3.2.1	cell wall.hemicellulose synthesis.glucuronoxylan.GT8	si036413m|pacid:19685072	"glycosyl transferase 8 domain containing protein, putative, expressed"	T
10.3.2.1	cell wall.hemicellulose synthesis.glucuronoxylan.GT8	si020048m|pacid:19689556	"glycosyl transferase 8 domain containing protein, putative, expressed"	T
10.3.2.1	cell wall.hemicellulose synthesis.glucuronoxylan.GT8	si006389m|pacid:19705494	"glycosyl transferase 8 domain containing protein, putative, expressed"	T
10.3.2.1	cell wall.hemicellulose synthesis.glucuronoxylan.GT8	si006285m|pacid:19702819	"glycosyl transferase 8 domain containing protein, putative, expressed"	T
10.3.2.1	cell wall.hemicellulose synthesis.glucuronoxylan.GT8	si040204m|pacid:19681899	"glycosyl transferase 8 domain containing protein, putative, expressed"	T
10.3.2.1	cell wall.hemicellulose synthesis.glucuronoxylan.GT8	si017541m|pacid:19688184	"glycosyl transferase 8 domain containing protein, putative, expressed"	T
10.3.2.1	cell wall.hemicellulose synthesis.glucuronoxylan.GT8	si039250m|pacid:19683787	"glycosyl transferase 8 domain containing protein, putative, expressed"	T
10.3.2.1	cell wall.hemicellulose synthesis.glucuronoxylan.GT8	si034827m|pacid:19680297	"glycosyl transferase family 8, putative, expressed"	T
10.3.2.1	cell wall.hemicellulose synthesis.glucuronoxylan.GT8	si029123m|pacid:19710381	"glycosyl transferase family 8, putative, expressed"	T
10.3.2.1	cell wall.hemicellulose synthesis.glucuronoxylan.GT8	si007854m|pacid:19702984	"glycosyl transferase family 8, putative, expressed"	T
10.3.2.1	cell wall.hemicellulose synthesis.glucuronoxylan.GT8	si034649m|pacid:19684689	"glycosyl transferase, family 8, putative, expressed"	T
10.3.2.1	cell wall.hemicellulose synthesis.glucuronoxylan.GT8	si026080m|pacid:19708696	"glycosyl transferase, family 8, putative, expressed"	T
10.3.2.1	cell wall.hemicellulose synthesis.glucuronoxylan.GT8	si009553m|pacid:19695641	"glycosyl transferase, family 8, putative, expressed"	T
10.3.2.1	cell wall.hemicellulose synthesis.glucuronoxylan.GT8	si021466m|pacid:19699825	"glycosyl transferase, family 8, putative, expressed"	T
10.3.2.1	cell wall.hemicellulose synthesis.glucuronoxylan.GT8	si029187m|pacid:19710014	"glycosyl transferase, family 8, putative, expressed"	T
10.3.2.1	cell wall.hemicellulose synthesis.glucuronoxylan.GT8	si010456m|pacid:19696864	"glycosyl transferase 8 domain containing protein, putative, expressed"	T
10.3.2.1	cell wall.hemicellulose synthesis.glucuronoxylan.GT8	si009589m|pacid:19695572	"glycosyl transferase 8 domain containing protein, putative, expressed"	T
10.3.2.1	cell wall.hemicellulose synthesis.glucuronoxylan.GT8	si035436m|pacid:19683735	"glycosyl transferase 8 domain containing protein, putative, expressed"	T
10.3.2.1	cell wall.hemicellulose synthesis.glucuronoxylan.GT8	si010011m|pacid:19695573	"glycosyl transferase 8 domain containing protein, putative, expressed"	T
10.3.2.1	cell wall.hemicellulose synthesis.glucuronoxylan.GT8	si034817m|pacid:19684759	"glycosyl transferase 8, putative, expressed"	T
10.3.2.1	cell wall.hemicellulose synthesis.glucuronoxylan.GT8	si004468m|pacid:19674811	"glycosyl transferase 8, putative, expressed"	T
10.3.2.2	cell wall.hemicellulose synthesis.glucuronoxylan.GT34	si028282m|pacid:19706870	"glycosyltransferase 34, putative, expressed"	T
10.3.2.2	cell wall.hemicellulose synthesis.glucuronoxylan.GT34	si012801m|pacid:19696662	"glycosyltransferase 34, putative, expressed"	T
10.3.2.2	cell wall.hemicellulose synthesis.glucuronoxylan.GT34	si017087m|pacid:19689140	"glycosyltransferase 34, putative, expressed"	T
10.3.2.2	cell wall.hemicellulose synthesis.glucuronoxylan.GT34	si035653m|pacid:19682188	"glycosyltransferase 34, putative, expressed"	T
10.3.2.2	cell wall.hemicellulose synthesis.glucuronoxylan.GT34	si026397m|pacid:19707812	"glycosyltransferase 34, putative, expressed"	T
10.3.2.2	cell wall.hemicellulose synthesis.glucuronoxylan.GT34	si028029m|pacid:19708860	"glycosyltransferase 34, putative, expressed"	T
10.3.2.2	cell wall.hemicellulose synthesis.glucuronoxylan.GT34	si027576m|pacid:19708880	"glycosyltransferase 34, putative, expressed"	T
10.3.2.2	cell wall.hemicellulose synthesis.glucuronoxylan.GT34	si027617m|pacid:19706925	"glycosyltransferase 34, putative, expressed"	T
10.3.2.2	cell wall.hemicellulose synthesis.glucuronoxylan.GT34	si039147m|pacid:19680365	"glycosyltransferase 34, putative, expressed"	T
10.3.2.2	cell wall.hemicellulose synthesis.glucuronoxylan.GT34	si038629m|pacid:19682585	"glycosyltransferase 34, putative, expressed"	T
10.3.2.2	cell wall.hemicellulose synthesis.glucuronoxylan.GT34	si038774m|pacid:19685527	"glycosyltransferase 34, putative, expressed"	T
10.3.2.2	cell wall.hemicellulose synthesis.glucuronoxylan.GT34	si009922m|pacid:19695410	"glycosyltransferase 34, putative, expressed"	T
10.3.2.2	cell wall.hemicellulose synthesis.glucuronoxylan.GT34	si027422m|pacid:19707743	"glycosyltransferase 34, putative, expressed"	T
10.3.2.2	cell wall.hemicellulose synthesis.glucuronoxylan.GT34	si019389m|pacid:19687342	"glycosyltransferase 34, putative, expressed"	T
10.3.2.2	cell wall.hemicellulose synthesis.glucuronoxylan.GT34	si026788m|pacid:19708703	"glycosyltransferase 34, putative, expressed"	T
10.3.3	cell wall.hemicellulose synthesis.arabinoxylan			
10.3.4	cell wall.hemicellulose synthesis.glucomannan			
10.3.5	cell wall.hemicellulose synthesis.galactomannan			
10.3.5.1	cell wall.hemicellulose synthesis.galactomannan.GT31	si021657m|pacid:19699306	"galactosyltransferase family 31 protein, putative, expressed"	T
10.3.5.1	cell wall.hemicellulose synthesis.galactomannan.GT31	si000775m|pacid:19675486	"galactosyltransferase family 31 protein, putative, expressed"	T
10.3.5.1	cell wall.hemicellulose synthesis.galactomannan.GT31	si034769m|pacid:19679971	"galactosyltransferase family 31 protein, putative, expressed"	T
10.3.5.1	cell wall.hemicellulose synthesis.galactomannan.GT31	si016713m|pacid:19687702	"galactosyltransferase family 31 protein, putative, expressed"	T
10.3.5.1	cell wall.hemicellulose synthesis.galactomannan.GT31	si034678m|pacid:19680512	"galactosyltransferase family 31 protein, putative, expressed"	T
10.3.5.1	cell wall.hemicellulose synthesis.galactomannan.GT31	si029833m|pacid:19709441	"galactosyltransferase family 31 protein, putative, expressed"	T
10.3.5.1	cell wall.hemicellulose synthesis.galactomannan.GT31	si021423m|pacid:19699305	"galactosyltransferase family 31 protein, putative, expressed"	T
10.3.5.1	cell wall.hemicellulose synthesis.galactomannan.GT31	si029173m|pacid:19713101	"galactosyltransferase family 31 protein, putative, expressed"	T
10.3.5.1	cell wall.hemicellulose synthesis.galactomannan.GT31	si013323m|pacid:19692422	"galactosyltransferase family 31 protein, putative, expressed"	T
10.3.5.1	cell wall.hemicellulose synthesis.galactomannan.GT31	si034594m|pacid:19680636	"galactosyltransferase family 31 protein, putative, expressed"	T
10.3.5.1	cell wall.hemicellulose synthesis.galactomannan.GT31	si022377m|pacid:19701982	"galactosyltransferase family 31 protein, putative, expressed"	T
10.3.5.1	cell wall.hemicellulose synthesis.galactomannan.GT31	si014098m|pacid:19691991	"galactosyltransferase family 31 protein, putative, expressed"	T
10.3.5.1	cell wall.hemicellulose synthesis.galactomannan.GT31	si013912m|pacid:19691943	"galactosyltransferase family 31 protein, putative, expressed"	T
10.3.5.1	cell wall.hemicellulose synthesis.galactomannan.GT31	si006727m|pacid:19703498	"galactosyltransferase family 31 protein, putative, expressed"	T
10.3.5.1	cell wall.hemicellulose synthesis.galactomannan.GT31	si014017m|pacid:19691990	"galactosyltransferase family 31 protein, putative, expressed"	T
10.3.5.1	cell wall.hemicellulose synthesis.galactomannan.GT31	si007976m|pacid:19703827	"galactosyltransferase family 31 protein, putative, expressed"	T
10.3.5.1	cell wall.hemicellulose synthesis.galactomannan.GT31	si030109m|pacid:19713171	"galactosyltransferase family 31 protein, putative, expressed"	T
10.3.5.1	cell wall.hemicellulose synthesis.galactomannan.GT31	si024836m|pacid:19702165	"galactosyltransferase family 31 protein, putative, expressed"	T
10.3.5.1	cell wall.hemicellulose synthesis.galactomannan.GT31	si017574m|pacid:19687390	"galactosyltransferase family 31 protein, putative, expressed"	T
10.3.5.1	cell wall.hemicellulose synthesis.galactomannan.GT31	si017427m|pacid:19686692	"galactosyltransferase family 31 protein, putative, expressed"	T
10.3.5.1	cell wall.hemicellulose synthesis.galactomannan.GT31	si036099m|pacid:19681167	"galactosyltransferase family 31 protein, putative, expressed"	T
10.3.5.1	cell wall.hemicellulose synthesis.galactomannan.GT31	si017391m|pacid:19687389	"galactosyltransferase family 31 protein, putative, expressed"	T
10.3.5.1	cell wall.hemicellulose synthesis.galactomannan.GT31	si006587m|pacid:19702849	"galactosyltransferase family 31 protein, putative, expressed"	T
10.3.5.1	cell wall.hemicellulose synthesis.galactomannan.GT31	si030564m|pacid:19713172	"galactosyltransferase family 31 protein, putative, expressed"	T
10.3.5.1	cell wall.hemicellulose synthesis.galactomannan.GT31	si030596m|pacid:19710361	"hypro1, putative, expressed"	T
10.3.5.1	cell wall.hemicellulose synthesis.galactomannan.GT31	si030530m|pacid:19710062	"hypro1, putative, expressed"	T
10.3.5.1	cell wall.hemicellulose synthesis.galactomannan.GT31	si019701m|pacid:19689581	"hypro1, putative, expressed"	T
10.3.5.1	cell wall.hemicellulose synthesis.galactomannan.GT31	si022442m|pacid:19699309	"hypro1, putative, expressed"	T
10.3.5.1	cell wall.hemicellulose synthesis.galactomannan.GT31	si019638m|pacid:19687597	"hypro1, putative, expressed"	T
10.3.5.1	cell wall.hemicellulose synthesis.galactomannan.GT31	si008283m|pacid:19703709	"hypro1, putative, expressed"	T
10.3.5.1	cell wall.hemicellulose synthesis.galactomannan.GT31	si000109m|pacid:19676612	"mitotic checkpoint family protein, putative, expressed"	T
10.3.5.1	cell wall.hemicellulose synthesis.galactomannan.GT31	si019093m|pacid:19687286	"galactosyltransferase family 31 protein, putative, expressed"	T
10.3.5.1	cell wall.hemicellulose synthesis.galactomannan.GT31	si039269m|pacid:19683732	"galactosyltransferase family 31 protein, putative, expressed"	T
10.3.5.1	cell wall.hemicellulose synthesis.galactomannan.GT31	si009822m|pacid:19695803	"galactosyltransferase family 31 protein, putative, expressed"	T
10.3.5.1	cell wall.hemicellulose synthesis.galactomannan.GT31	si014253m|pacid:19691319	"galactosyltransferase family 31 protein, putative, expressed"	T
10.3.5.1	cell wall.hemicellulose synthesis.galactomannan.GT31	si001068m|pacid:19674816	"galactosyltransferase family 31 protein, putative, expressed"	T
10.3.5.1	cell wall.hemicellulose synthesis.galactomannan.GT31	si035212m|pacid:19681773	"galactosyltransferase family 31 protein, putative, expressed"	T
10.3.5.1	cell wall.hemicellulose synthesis.galactomannan.GT31	si040142m|pacid:19683315	"galactosyltransferase family 31 protein, putative, expressed"	T
10.3.5.1	cell wall.hemicellulose synthesis.galactomannan.GT31	si035456m|pacid:19685768	"galactosyltransferase family 31 protein, putative, expressed"	T
10.3.5.1	cell wall.hemicellulose synthesis.galactomannan.GT31	si039224m|pacid:19681808	"galactosyltransferase family 31 protein, putative, expressed"	T
10.4	cell wall.pectin synthesis			
10.4.1	cell wall.pectin synthesis.homogalacturonan			
10.4.1.1	cell wall.pectin synthesis.homogalacturonan.Galacturonic Acid Trnasferase			
10.4.2	cell wall.pectin synthesis.rhamnogalacturonan I			
10.4.3	cell wall.pectin synthesis.rhamnogalacturonan II			
10.4.3.6	cell wall.pectin synthesis.rhamnogalacturonan II.Xylose  Transferase with Fucose Acceptor	si022588m|pacid:19701399	"alpha 1,3-xylosyltransferase, putative, expressed"	T
10.4.3.6	cell wall.pectin synthesis.rhamnogalacturonan II.Xylose  Transferase with Fucose Acceptor	si017632m|pacid:19686568	"alpha 1,3-xylosyltransferase, putative, expressed"	T
10.4.4	cell wall.pectin synthesis.Xylogalacturonan			
10.4.4.1	cell wall.pectin synthesis.Xylogalacturonan.Xylose Transferase			
10.5	cell wall.cell wall proteins	si001890m|pacid:19678024	expressed protein	T
10.5	cell wall.cell wall proteins	si017476m|pacid:19690510	expressed protein	T
10.5.1	cell wall.cell wall proteins.AGPs			
10.5.1.1	cell wall.cell wall proteins.AGPs.AGP	si014907m|pacid:19691602	"fasciclin domain containing protein, expressed"	T
10.5.1.1	cell wall.cell wall proteins.AGPs.AGP	si022977m|pacid:19702200	"fasciclin domain containing protein, expressed"	T
10.5.1.1	cell wall.cell wall proteins.AGPs.AGP	si019447m|pacid:19689060	"fasciclin domain containing protein, expressed"	T
10.5.1.1	cell wall.cell wall proteins.AGPs.AGP	si002509m|pacid:19673822	"fasciclin domain containing protein, expressed"	T
10.5.1.1	cell wall.cell wall proteins.AGPs.AGP	si023322m|pacid:19699449	"fasciclin domain containing protein, expressed"	T
10.5.1.1	cell wall.cell wall proteins.AGPs.AGP	si012578m|pacid:19697293	"fasciclin domain containing protein, expressed"	T
10.5.1.1	cell wall.cell wall proteins.AGPs.AGP	si012563m|pacid:19695873	"fasciclin domain containing protein, expressed"	T
10.5.1.1	cell wall.cell wall proteins.AGPs.AGP	si018101m|pacid:19689894	"fasciclin domain containing protein, expressed"	T
10.5.1.1	cell wall.cell wall proteins.AGPs.AGP	si004062m|pacid:19676370	"fasciclin domain containing protein, expressed"	T
10.5.1.1	cell wall.cell wall proteins.AGPs.AGP	si030828m|pacid:19712798	"fasciclin domain containing protein, expressed"	T
10.5.1.1	cell wall.cell wall proteins.AGPs.AGP	si014283m|pacid:19691510	"fasciclin domain containing protein, expressed"	T
10.5.1.1	cell wall.cell wall proteins.AGPs.AGP	si019290m|pacid:19686792	"fasciclin-like arabinogalactan precursor protein, putative, expressed"	T
10.5.1.1	cell wall.cell wall proteins.AGPs.AGP	si007955m|pacid:19702947	"fasciclin-like arabinogalactan precursor protein, putative, expressed"	T
10.5.1.1	cell wall.cell wall proteins.AGPs.AGP	si019692m|pacid:19686112	"fasciclin-like arabinogalactan precursor protein, putative, expressed"	T
10.5.1.1	cell wall.cell wall proteins.AGPs.AGP	si006370m|pacid:19703021	"fasciclin-like arabinogalactan protein 8 precursor, putative, expressed"	T
10.5.1.1	cell wall.cell wall proteins.AGPs.AGP	si013831m|pacid:19692032	"fasciclin-like arabinogalactan protein 8 precursor, putative, expressed"	T
10.5.1.1	cell wall.cell wall proteins.AGPs.AGP	si030052m|pacid:19710199	"fasciclin-like arabinogalactan protein 8 precursor, putative, expressed"	T
10.5.1.1	cell wall.cell wall proteins.AGPs.AGP	si019567m|pacid:19689422	"fasciclin-like arabinogalactan protein 8 precursor, putative, expressed"	T
10.5.1.1	cell wall.cell wall proteins.AGPs.AGP	si036026m|pacid:19685246	"fasciclin-like arabinogalactan protein, putative, expressed"	T
10.5.1.1	cell wall.cell wall proteins.AGPs.AGP	si010135m|pacid:19694660	"fasciclin-like arabinogalactan protein, putative, expressed"	T
10.5.1.1	cell wall.cell wall proteins.AGPs.AGP	si003976m|pacid:19676863	"fasciclin-like arabinogalactan protein, putative, expressed"	T
10.5.1.1	cell wall.cell wall proteins.AGPs.AGP	si024053m|pacid:19699649	"fasciclin-like arabinogalactan protein, putative, expressed"	T
10.5.1.2	cell wall.cell wall proteins.AGPs.AGP Fucosyltransferase			
10.5.2	cell wall.cell wall proteins.proline rich proteins	si037169m|pacid:19683828	"POEI1 - Pollen Ole e I allergen and extensin family protein precursor, expressed"	T
10.5.2	cell wall.cell wall proteins.proline rich proteins	si035412m|pacid:19683827	"POEI13 - Pollen Ole e I allergen and extensin family protein precursor, expressed"	T
10.5.2	cell wall.cell wall proteins.proline rich proteins	si037230m|pacid:19680501	"POEI13 - Pollen Ole e I allergen and extensin family protein precursor, expressed"	T
10.5.2	cell wall.cell wall proteins.proline rich proteins	si037461m|pacid:19683803	"POEI14 - Pollen Ole e I allergen and extensin family protein precursor, expressed"	T
10.5.2	cell wall.cell wall proteins.proline rich proteins	si037138m|pacid:19679941	"POEI16 - Pollen Ole e I allergen and extensin family protein precursor, expressed"	T
10.5.2	cell wall.cell wall proteins.proline rich proteins	si037005m|pacid:19681212	"POEI3 - Pollen Ole e I allergen and extensin family protein precursor, expressed"	T
10.5.3	cell wall.cell wall proteins.LRR	si020214m|pacid:19688448	"uncharacterized protein At4g06744 precursor, putative, expressed"	T
10.5.3	cell wall.cell wall proteins.LRR	si017214m|pacid:19686512	"uncharacterized protein At4g06744 precursor, putative, expressed"	T
10.5.3	cell wall.cell wall proteins.LRR	si010058m|pacid:19694952	"uncharacterized protein At4g06744 precursor, putative, expressed"	T
10.5.3	cell wall.cell wall proteins.LRR	si004899m|pacid:19678372	"uncharacterized protein At4g06744 precursor, putative, expressed"	T
10.5.3	cell wall.cell wall proteins.LRR	si022005m|pacid:19698750	"uncharacterized protein At4g06744 precursor, putative, expressed"	T
10.5.3	cell wall.cell wall proteins.LRR	si030186m|pacid:19711665	"uncharacterized protein At4g06744 precursor, putative, expressed"	T
10.5.3	cell wall.cell wall proteins.LRR	si024625m|pacid:19701313	"uncharacterized protein At4g06744 precursor, putative, expressed"	T
10.5.3	cell wall.cell wall proteins.LRR	si035980m|pacid:19682360	"uncharacterized protein At4g06744 precursor, putative, expressed"	T
10.5.3	cell wall.cell wall proteins.LRR	si020202m|pacid:19687033	"uncharacterized protein At4g06744 precursor, putative, expressed"	T
10.5.3	cell wall.cell wall proteins.LRR	si027777m|pacid:19708413	"uncharacterized protein At4g06744 precursor, putative, expressed"	T
10.5.3	cell wall.cell wall proteins.LRR	si025082m|pacid:19702303	"uncharacterized protein At4g06744 precursor, putative, expressed"	T
10.5.3	cell wall.cell wall proteins.LRR	si006407m|pacid:19705674	"uncharacterized protein At4g06744 precursor, putative, expressed"	T
10.5.3	cell wall.cell wall proteins.LRR	si019097m|pacid:19688236	"uncharacterized protein At4g06744 precursor, putative, expressed"	T
10.5.4	cell wall.cell wall proteins.HRGP	si029358m|pacid:19711536	"frigida, putative, expressed"	T
10.5.4	cell wall.cell wall proteins.HRGP	si000765m|pacid:19675465	"frigida, putative, expressed"	T
10.5.4	cell wall.cell wall proteins.HRGP	si035276m|pacid:19682752	"glycoprotein, putative, expressed"	T
10.5.4	cell wall.cell wall proteins.HRGP	si000428m|pacid:19675949	"protein of unknown function DUF1421 domain containing protein, expressed"	T
10.5.5	cell wall.cell wall proteins.RGP	si030277m|pacid:19714084	"alpha-1,4-glucan-protein synthase, putative, expressed"	T
10.5.5	cell wall.cell wall proteins.RGP	si036300m|pacid:19682562	"alpha-1,4-glucan-protein synthase, putative, expressed"	T
10.5.5	cell wall.cell wall proteins.RGP	si024494m|pacid:19701534	"alpha-1,4-glucan-protein synthase, putative, expressed"	T
10.5.5	cell wall.cell wall proteins.RGP	si037048m|pacid:19682563	"alpha-1,4-glucan-protein synthase, putative, expressed"	T
10.6	cell wall.degradation			
10.6.1	"cell wall.degradation.cellulases and beta -1,4-glucanases"	si027450m|pacid:19707493	"beta-D-xylosidase, putative, expressed"	T
10.6.1	"cell wall.degradation.cellulases and beta -1,4-glucanases"	si026003m|pacid:19708756	"beta-D-xylosidase, putative, expressed"	T
10.6.1	"cell wall.degradation.cellulases and beta -1,4-glucanases"	si009427m|pacid:19696531	"beta-D-xylosidase, putative, expressed"	T
10.6.1	"cell wall.degradation.cellulases and beta -1,4-glucanases"	si021476m|pacid:19700989	"endoglucanase precursor, putative, expressed"	T
10.6.1	"cell wall.degradation.cellulases and beta -1,4-glucanases"	si021474m|pacid:19701217	"endoglucanase precursor, putative, expressed"	T
10.6.1	"cell wall.degradation.cellulases and beta -1,4-glucanases"	si000642m|pacid:19675095	"endoglucanase precursor, putative, expressed"	T
10.6.1	"cell wall.degradation.cellulases and beta -1,4-glucanases"	si006422m|pacid:19705960	"endoglucanase, putative, expressed"	T
10.6.1	"cell wall.degradation.cellulases and beta -1,4-glucanases"	si013572m|pacid:19691036	"endoglucanase, putative, expressed"	T
10.6.1	"cell wall.degradation.cellulases and beta -1,4-glucanases"	si012639m|pacid:19695066	"endoglucanase, putative, expressed"	T
10.6.1	"cell wall.degradation.cellulases and beta -1,4-glucanases"	si016857m|pacid:19690041	"endoglucanase, putative, expressed"	T
10.6.1	"cell wall.degradation.cellulases and beta -1,4-glucanases"	si019460m|pacid:19689004	"endoglucanase, putative, expressed"	T
10.6.1	"cell wall.degradation.cellulases and beta -1,4-glucanases"	si013602m|pacid:19691812	"endoglucanase, putative, expressed"	T
10.6.1	"cell wall.degradation.cellulases and beta -1,4-glucanases"	si006241m|pacid:19702670	"endoglucanase, putative, expressed"	T
10.6.1	"cell wall.degradation.cellulases and beta -1,4-glucanases"	si029476m|pacid:19713378	"endoglucanase, putative, expressed"	T
10.6.1	"cell wall.degradation.cellulases and beta -1,4-glucanases"	si016804m|pacid:19689807	"endoglucanase, putative, expressed"	T
10.6.1	"cell wall.degradation.cellulases and beta -1,4-glucanases"	si012680m|pacid:19697431	"endoglucanase, putative, expressed"	T
10.6.1	"cell wall.degradation.cellulases and beta -1,4-glucanases"	si006152m|pacid:19705959	"endoglucanase, putative, expressed"	T
10.6.1	"cell wall.degradation.cellulases and beta -1,4-glucanases"	si015134m|pacid:19690982	"endoglucanase, putative, expressed"	T
10.6.1	"cell wall.degradation.cellulases and beta -1,4-glucanases"	si009616m|pacid:19696633	"endoglucanase, putative, expressed"	T
10.6.1	"cell wall.degradation.cellulases and beta -1,4-glucanases"	si035386m|pacid:19683591	"endoglucanase, putative, expressed"	T
10.6.1	"cell wall.degradation.cellulases and beta -1,4-glucanases"	si006281m|pacid:19705750	"endoglucanase, putative, expressed"	T
10.6.1	"cell wall.degradation.cellulases and beta -1,4-glucanases"	si016976m|pacid:19687949	"endoglucanase, putative, expressed"	T
10.6.1	"cell wall.degradation.cellulases and beta -1,4-glucanases"	si001159m|pacid:19673853	"endoglucanase, putative, expressed"	T
10.6.1	"cell wall.degradation.cellulases and beta -1,4-glucanases"	si034713m|pacid:19681931	"endoglucanase, putative, expressed"	T
10.6.1	"cell wall.degradation.cellulases and beta -1,4-glucanases"	si024756m|pacid:19701814	"endoglucanase, putative, expressed"	T
10.6.1	"cell wall.degradation.cellulases and beta -1,4-glucanases"	si030488m|pacid:19713252	"endoglucanase, putative, expressed"	T
10.6.1	"cell wall.degradation.cellulases and beta -1,4-glucanases"	si030063m|pacid:19712418	"endoglucanase, putative, expressed"	T
10.6.1	"cell wall.degradation.cellulases and beta -1,4-glucanases"	si016909m|pacid:19688051	"endoglucanase, putative, expressed"	T
10.6.1	"cell wall.degradation.cellulases and beta -1,4-glucanases"	si033660m|pacid:19713875	"endoglucanase, putative, expressed"	T
10.6.1	"cell wall.degradation.cellulases and beta -1,4-glucanases"	si023430m|pacid:19700013	expressed protein	T
10.6.1	"cell wall.degradation.cellulases and beta -1,4-glucanases"	si023352m|pacid:19700011	expressed protein	T
10.6.1	"cell wall.degradation.cellulases and beta -1,4-glucanases"	si007335m|pacid:19703864	expressed protein	T
10.6.1	"cell wall.degradation.cellulases and beta -1,4-glucanases"	si023205m|pacid:19700008	expressed protein	T
10.6.1	"cell wall.degradation.cellulases and beta -1,4-glucanases"	si023219m|pacid:19700010	expressed protein	T
10.6.1	"cell wall.degradation.cellulases and beta -1,4-glucanases"	si023225m|pacid:19700009	expressed protein	T
10.6.1	"cell wall.degradation.cellulases and beta -1,4-glucanases"	si007270m|pacid:19703863	expressed protein	T
10.6.1	"cell wall.degradation.cellulases and beta -1,4-glucanases"	si023387m|pacid:19700012	expressed protein	T
10.6.1	"cell wall.degradation.cellulases and beta -1,4-glucanases"	si026099m|pacid:19708790	"glycosyl hydrolase family 3 protein, putative, expressed"	T
10.6.1	"cell wall.degradation.cellulases and beta -1,4-glucanases"	si009432m|pacid:19695819	"glycosyl hydrolase family 3 protein, putative, expressed"	T
10.6.1	"cell wall.degradation.cellulases and beta -1,4-glucanases"	si016356m|pacid:19687334	"glycosyl hydrolase family 3 protein, putative, expressed"	T
10.6.1	"cell wall.degradation.cellulases and beta -1,4-glucanases"	si035613m|pacid:19680387	"periplasmic beta-glucosidase precursor, putative, expressed"	T
10.6.1	"cell wall.degradation.cellulases and beta -1,4-glucanases"	si019228m|pacid:19687422	"periplasmic beta-glucosidase precursor, putative, expressed"	T
10.6.1	"cell wall.degradation.cellulases and beta -1,4-glucanases"	si020199m|pacid:19690059	"periplasmic beta-glucosidase precursor, putative, expressed"	T
10.6.1	"cell wall.degradation.cellulases and beta -1,4-glucanases"	si004089m|pacid:19675647	"periplasmic beta-glucosidase precursor, putative, expressed"	T
10.6.1	"cell wall.degradation.cellulases and beta -1,4-glucanases"	si019105m|pacid:19688758	"periplasmic beta-glucosidase precursor, putative, expressed"	T
10.6.1	"cell wall.degradation.cellulases and beta -1,4-glucanases"	si040033m|pacid:19681837	"periplasmic beta-glucosidase precursor, putative, expressed"	T
10.6.1	"cell wall.degradation.cellulases and beta -1,4-glucanases"	si020102m|pacid:19689578	"periplasmic beta-glucosidase precursor, putative, expressed"	T
10.6.1	"cell wall.degradation.cellulases and beta -1,4-glucanases"	si024819m|pacid:19699794	"periplasmic beta-glucosidase precursor, putative, expressed"	T
10.6.1	"cell wall.degradation.cellulases and beta -1,4-glucanases"	si034605m|pacid:19679772	"periplasmic beta-glucosidase precursor, putative, expressed"	T
10.6.1	"cell wall.degradation.cellulases and beta -1,4-glucanases"	si034690m|pacid:19679775	"periplasmic beta-glucosidase precursor, putative, expressed"	T
10.6.1	"cell wall.degradation.cellulases and beta -1,4-glucanases"	si034691m|pacid:19679774	"periplasmic beta-glucosidase precursor, putative, expressed"	T
10.6.1	"cell wall.degradation.cellulases and beta -1,4-glucanases"	si034693m|pacid:19679773	"periplasmic beta-glucosidase precursor, putative, expressed"	T
10.6.1	"cell wall.degradation.cellulases and beta -1,4-glucanases"	si034551m|pacid:19679771	"periplasmic beta-glucosidase precursor, putative, expressed"	T
10.6.1	"cell wall.degradation.cellulases and beta -1,4-glucanases"	si021490m|pacid:19698416	"periplasmic beta-glucosidase precursor, putative, expressed"	T
10.6.1	"cell wall.degradation.cellulases and beta -1,4-glucanases"	si000575m|pacid:19676637	"periplasmic beta-glucosidase precursor, putative, expressed"	T
10.6.1	"cell wall.degradation.cellulases and beta -1,4-glucanases"	si034703m|pacid:19680383	"periplasmic beta-glucosidase precursor, putative, expressed"	T
10.6.1	"cell wall.degradation.cellulases and beta -1,4-glucanases"	si034705m|pacid:19680386	"periplasmic beta-glucosidase precursor, putative, expressed"	T
10.6.1	"cell wall.degradation.cellulases and beta -1,4-glucanases"	si034708m|pacid:19680385	"periplasmic beta-glucosidase precursor, putative, expressed"	T
10.6.1	"cell wall.degradation.cellulases and beta -1,4-glucanases"	si034709m|pacid:19680382	"periplasmic beta-glucosidase precursor, putative, expressed"	T
10.6.1	"cell wall.degradation.cellulases and beta -1,4-glucanases"	si034710m|pacid:19680384	"periplasmic beta-glucosidase precursor, putative, expressed"	T
10.6.1	"cell wall.degradation.cellulases and beta -1,4-glucanases"	si024599m|pacid:19701224	"periplasmic beta-glucosidase precursor, putative, expressed"	T
10.6.1001	cell wall.degradation	"1,6-anhydroglucose"	very tentative	M
10.6.2	cell wall.degradation.mannan-xylose-arabinose-fucose	si009874m|pacid:19697254	"ATFUC1, putative, expressed"	T
10.6.2	cell wall.degradation.mannan-xylose-arabinose-fucose	si000314m|pacid:19675163	"beta-D-xylosidase, putative, expressed"	T
10.6.2	cell wall.degradation.mannan-xylose-arabinose-fucose	si026003m|pacid:19708756	"beta-D-xylosidase, putative, expressed"	T
10.6.2	cell wall.degradation.mannan-xylose-arabinose-fucose	si009427m|pacid:19696531	"beta-D-xylosidase, putative, expressed"	T
10.6.2	cell wall.degradation.mannan-xylose-arabinose-fucose	si029623m|pacid:19710387	"glycosyl hydrolase family 29, putative, expressed"	T
10.6.2	cell wall.degradation.mannan-xylose-arabinose-fucose	si028069m|pacid:19708405	"glycosyl hydrolase family 3 protein, putative, expressed"	T
10.6.2	cell wall.degradation.mannan-xylose-arabinose-fucose	si026007m|pacid:19706332	"glycosyl hydrolase family 3 protein, putative, expressed"	T
10.6.2	cell wall.degradation.mannan-xylose-arabinose-fucose	si016356m|pacid:19687334	"glycosyl hydrolase family 3 protein, putative, expressed"	T
10.6.2	cell wall.degradation.mannan-xylose-arabinose-fucose	si021098m|pacid:19698561	"mannosylglycoprotein endo-beta-mannosidase, putative, expressed"	T
10.6.2	cell wall.degradation.mannan-xylose-arabinose-fucose	si001544m|pacid:19673772	"OsMan01 - Endo-Beta-Mannanase, expressed"	T
10.6.2	cell wall.degradation.mannan-xylose-arabinose-fucose	si001340m|pacid:19675805	"OsMan02 - Endo-Beta-Mannanase, expressed"	T
10.6.2	cell wall.degradation.mannan-xylose-arabinose-fucose	si019677m|pacid:19689934	"OsMan03 - Endo-Beta-Mannanase, expressed"	T
10.6.2	cell wall.degradation.mannan-xylose-arabinose-fucose	si035445m|pacid:19684195	"OsMan05 - Endo-Beta-Mannanase, expressed"	T
10.6.2	cell wall.degradation.mannan-xylose-arabinose-fucose	si024351m|pacid:19701714	"OsMan06 - Endo-Beta-Mannanase, expressed"	T
10.6.2	cell wall.degradation.mannan-xylose-arabinose-fucose	si006454m|pacid:19705702	"OsMan07 - Endo-Beta-Mannanase, expressed"	T
10.6.2	cell wall.degradation.mannan-xylose-arabinose-fucose	si027540m|pacid:19706640	"OsMan09 - Endo-Beta-Mannanase, expressed"	T
10.6.2	cell wall.degradation.mannan-xylose-arabinose-fucose	si010209m|pacid:19696166	"OsMan09 - Endo-Beta-Mannanase, expressed"	T
10.6.3	cell wall.degradation.pectate lyases and polygalacturonases	si013394m|pacid:19693415	"BURP domain containing protein, expressed"	T
10.6.3	cell wall.degradation.pectate lyases and polygalacturonases	si033298m|pacid:19709415	"BURP domain containing protein, expressed"	T
10.6.3	cell wall.degradation.pectate lyases and polygalacturonases	si032251m|pacid:19709473	"BURP domain containing protein, expressed"	T
10.6.3	cell wall.degradation.pectate lyases and polygalacturonases	si001367m|pacid:19673936	"BURP domain containing protein, expressed"	T
10.6.3	cell wall.degradation.pectate lyases and polygalacturonases	si032895m|pacid:19709721	"BURP domain containing protein, expressed"	T
10.6.3	cell wall.degradation.pectate lyases and polygalacturonases	si006838m|pacid:19702780	"BURP domain containing protein, expressed"	T
10.6.3	cell wall.degradation.pectate lyases and polygalacturonases	si027669m|pacid:19707339	"BURP domain containing protein, expressed"	T
10.6.3	cell wall.degradation.pectate lyases and polygalacturonases	si006162m|pacid:19703049	"BURP domain containing protein, expressed"	T
10.6.3	cell wall.degradation.pectate lyases and polygalacturonases	si006050m|pacid:19703048	"BURP domain containing protein, expressed"	T
10.6.3	cell wall.degradation.pectate lyases and polygalacturonases	si013763m|pacid:19692140	"BURP domain containing protein, expressed"	T
10.6.3	cell wall.degradation.pectate lyases and polygalacturonases	si022703m|pacid:19698306	"BURP domain containing protein, expressed"	T
10.6.3	cell wall.degradation.pectate lyases and polygalacturonases	si014258m|pacid:19691053	"BURP domain containing protein, expressed"	T
10.6.3	cell wall.degradation.pectate lyases and polygalacturonases	si014260m|pacid:19692642	"BURP domain containing protein, expressed"	T
10.6.3	cell wall.degradation.pectate lyases and polygalacturonases	si014261m|pacid:19693441	"BURP domain containing protein, expressed"	T
10.6.3	cell wall.degradation.pectate lyases and polygalacturonases	si014256m|pacid:19690830	"BURP domain containing protein, expressed"	T
10.6.3	cell wall.degradation.pectate lyases and polygalacturonases	si004466m|pacid:19678783	"pectate lyase 4 precursor, putative, expressed"	T
10.6.3	cell wall.degradation.pectate lyases and polygalacturonases	si010447m|pacid:19697645	"pectate lyase family protein, expressed"	T
10.6.3	cell wall.degradation.pectate lyases and polygalacturonases	si013945m|pacid:19693336	"pectate lyase family protein, expressed"	T
10.6.3	cell wall.degradation.pectate lyases and polygalacturonases	si035441m|pacid:19681408	"pectate lyase precursor, putative, expressed"	T
10.6.3	cell wall.degradation.pectate lyases and polygalacturonases	si010221m|pacid:19694855	"pectate lyase precursor, putative, expressed"	T
10.6.3	cell wall.degradation.pectate lyases and polygalacturonases	si025309m|pacid:19700799	"pectate lyase precursor, putative, expressed"	T
10.6.3	cell wall.degradation.pectate lyases and polygalacturonases	si006451m|pacid:19705664	"pectate lyase precursor, putative, expressed"	T
10.6.3	cell wall.degradation.pectate lyases and polygalacturonases	si006418m|pacid:19705507	"pectate lyase precursor, putative, expressed"	T
10.6.3	cell wall.degradation.pectate lyases and polygalacturonases	si017224m|pacid:19689391	"pectate lyase precursor, putative, expressed"	T
10.6.3	cell wall.degradation.pectate lyases and polygalacturonases	si008183m|pacid:19703543	"pectate lyase precursor, putative, expressed"	T
10.6.3	cell wall.degradation.pectate lyases and polygalacturonases	si000958m|pacid:19673539	"polygalacturonase, putative, expressed"	T
10.6.3	cell wall.degradation.pectate lyases and polygalacturonases	si013629m|pacid:19693261	"polygalacturonase, putative, expressed"	T
10.6.3	cell wall.degradation.pectate lyases and polygalacturonases	si029777m|pacid:19711169	"polygalacturonase, putative, expressed"	T
10.6.3	cell wall.degradation.pectate lyases and polygalacturonases	si017201m|pacid:19689141	"polygalacturonase, putative, expressed"	T
10.6.3	cell wall.degradation.pectate lyases and polygalacturonases	si021901m|pacid:19702448	"polygalacturonase, putative, expressed"	T
10.6.3	cell wall.degradation.pectate lyases and polygalacturonases	si001461m|pacid:19675809	"polygalacturonase, putative, expressed"	T
10.6.3	cell wall.degradation.pectate lyases and polygalacturonases	si035484m|pacid:19679911	"polygalacturonase, putative, expressed"	T
10.6.3	cell wall.degradation.pectate lyases and polygalacturonases	si022052m|pacid:19701323	"polygalacturonase, putative, expressed"	T
10.6.3	cell wall.degradation.pectate lyases and polygalacturonases	si032032m|pacid:19711923	"polygalacturonase, putative, expressed"	T
10.6.3	cell wall.degradation.pectate lyases and polygalacturonases	si035616m|pacid:19681230	"polygalacturonase, putative, expressed"	T
10.6.3	cell wall.degradation.pectate lyases and polygalacturonases	si006319m|pacid:19706055	"polygalacturonase, putative, expressed"	T
10.6.3	cell wall.degradation.pectate lyases and polygalacturonases	si006318m|pacid:19706054	"polygalacturonase, putative, expressed"	T
10.6.3	cell wall.degradation.pectate lyases and polygalacturonases	si029141m|pacid:19713712	"polygalacturonase, putative, expressed"	T
10.6.3	cell wall.degradation.pectate lyases and polygalacturonases	si016984m|pacid:19687576	"polygalacturonase, putative, expressed"	T
10.6.3	cell wall.degradation.pectate lyases and polygalacturonases	si032719m|pacid:19712278	"polygalacturonase, putative, expressed"	T
10.6.3	cell wall.degradation.pectate lyases and polygalacturonases	si015137m|pacid:19693568	"polygalacturonase, putative, expressed"	T
10.6.3	cell wall.degradation.pectate lyases and polygalacturonases	si011984m|pacid:19697553	"polygalacturonase, putative, expressed"	T
10.6.3	cell wall.degradation.pectate lyases and polygalacturonases	si028218m|pacid:19708131	"polygalacturonase, putative, expressed"	T
10.6.3	cell wall.degradation.pectate lyases and polygalacturonases	si017418m|pacid:19687269	"polygalacturonase, putative, expressed"	T
10.6.3	cell wall.degradation.pectate lyases and polygalacturonases	si006535m|pacid:19705308	"polygalacturonase, putative, expressed"	T
10.6.3	cell wall.degradation.pectate lyases and polygalacturonases	si021758m|pacid:19701205	"polygalacturonase, putative, expressed"	T
10.6.3	cell wall.degradation.pectate lyases and polygalacturonases	si007823m|pacid:19705938	"polygalacturonase, putative, expressed"	T
10.6.3	cell wall.degradation.pectate lyases and polygalacturonases	si031920m|pacid:19710878	"polygalacturonase, putative, expressed"	T
10.6.3	cell wall.degradation.pectate lyases and polygalacturonases	si004860m|pacid:19673360	"polygalacturonase, putative, expressed"	T
10.6.3	cell wall.degradation.pectate lyases and polygalacturonases	si039581m|pacid:19679697	"polygalacturonase, putative, expressed"	T
10.6.3	cell wall.degradation.pectate lyases and polygalacturonases	si006532m|pacid:19705402	"polygalacturonase, putative, expressed"	T
10.6.3	cell wall.degradation.pectate lyases and polygalacturonases	si005178m|pacid:19676006	"polygalacturonase, putative, expressed"	T
10.6.3	cell wall.degradation.pectate lyases and polygalacturonases	si006382m|pacid:19705462	"polygalacturonase, putative, expressed"	T
10.6.3	cell wall.degradation.pectate lyases and polygalacturonases	si038685m|pacid:19679719	"polygalacturonase, putative, expressed"	T
10.6.3	cell wall.degradation.pectate lyases and polygalacturonases	si003853m|pacid:19678926	"polygalacturonase, putative, expressed"	T
10.6.3	cell wall.degradation.pectate lyases and polygalacturonases	si015477m|pacid:19691242	"polygalacturonase, putative, expressed"	T
10.6.3	cell wall.degradation.pectate lyases and polygalacturonases	si032233m|pacid:19709868	"polygalacturonase, putative, expressed"	T
10.6.3	cell wall.degradation.pectate lyases and polygalacturonases	si039483m|pacid:19681459	"polygalacturonase, putative, expressed"	T
10.6.3	cell wall.degradation.pectate lyases and polygalacturonases	si038799m|pacid:19681086	"polygalacturonase, putative, expressed"	T
10.6.3	cell wall.degradation.pectate lyases and polygalacturonases	si022189m|pacid:19700288	"polygalacturonase, putative, expressed"	T
10.6.3	cell wall.degradation.pectate lyases and polygalacturonases	si035806m|pacid:19683595	"polygalacturonase, putative, expressed"	T
10.6.3	cell wall.degradation.pectate lyases and polygalacturonases	si004836m|pacid:19673561	"polygalacturonase, putative, expressed"	T
10.6.3	cell wall.degradation.pectate lyases and polygalacturonases	si003854m|pacid:19674095	"polygalacturonase, putative, expressed"	T
10.6.3	cell wall.degradation.pectate lyases and polygalacturonases	si016953m|pacid:19687273	"polygalacturonase, putative, expressed"	T
10.6.3	cell wall.degradation.pectate lyases and polygalacturonases	si001228m|pacid:19673623	"polygalacturonase, putative, expressed"	T
10.6.3	cell wall.degradation.pectate lyases and polygalacturonases	si004128m|pacid:19676524	"polygalacturonase, putative, expressed"	T
10.6.3	cell wall.degradation.pectate lyases and polygalacturonases	si021744m|pacid:19699014	"polygalacturonase, putative, expressed"	T
10.6.3	cell wall.degradation.pectate lyases and polygalacturonases	si026354m|pacid:19708055	"polygalacturonase, putative, expressed"	T
10.6.3	cell wall.degradation.pectate lyases and polygalacturonases	si008011m|pacid:19705471	"polygalacturonase, putative, expressed"	T
10.6.3	cell wall.degradation.pectate lyases and polygalacturonases	si024658m|pacid:19699563	"rhamnogalacturonate lyase, putative, expressed"	T
10.6.3	cell wall.degradation.pectate lyases and polygalacturonases	si027587m|pacid:19706572	"rhamnogalacturonate lyase, putative, expressed"	T
10.6.3	cell wall.degradation.pectate lyases and polygalacturonases	si027699m|pacid:19708668	"rhamnogalacturonate lyase, putative, expressed"	T
10.6.3	cell wall.degradation.pectate lyases and polygalacturonases	si012557m|pacid:19695223	"rhamnogalacturonate lyase, putative, expressed"	T
10.6.3	cell wall.degradation.pectate lyases and polygalacturonases	si013400m|pacid:19693344	"rhamnogalacturonate lyase, putative, expressed"	T
10.6.3	cell wall.degradation.pectate lyases and polygalacturonases	si013393m|pacid:19693343	"rhamnogalacturonate lyase, putative, expressed"	T
10.7.1	cell wall.modification.expansin	si015037m|pacid:19691038	"beta-expansin precursor, putative, expressed"	T
10.7.1	cell wall.modification.expansin	si032273m|pacid:19713050	"beta-expansin precursor, putative, expressed"	T
10.7.1	cell wall.modification.expansin	si030872m|pacid:19709298	"beta-expansin precursor, putative, expressed"	T
10.7.1	cell wall.modification.expansin	si007010m|pacid:19705705	"DEFL9 - Defensin and Defensin-like DEFL family, expressed"	T
10.7.1	cell wall.modification.expansin	si036899m|pacid:19684152	"expansin precursor, putative, expressed"	T
10.7.1	cell wall.modification.expansin	si039870m|pacid:19679872	"expansin precursor, putative, expressed"	T
10.7.1	cell wall.modification.expansin	si037023m|pacid:19684069	"expansin precursor, putative, expressed"	T
10.7.1	cell wall.modification.expansin	si032101m|pacid:19712590	"expansin precursor, putative, expressed"	T
10.7.1	cell wall.modification.expansin	si036999m|pacid:19684926	"expansin precursor, putative, expressed"	T
10.7.1	cell wall.modification.expansin	si039920m|pacid:19679223	"expansin precursor, putative, expressed"	T
10.7.1	cell wall.modification.expansin	si039771m|pacid:19682560	"expansin precursor, putative, expressed"	T
10.7.1	cell wall.modification.expansin	si030574m|pacid:19712962	"expansin precursor, putative, expressed"	T
10.7.1	cell wall.modification.expansin	si008396m|pacid:19702794	"expansin precursor, putative, expressed"	T
10.7.1	cell wall.modification.expansin	si030565m|pacid:19713488	"expansin precursor, putative, expressed"	T
10.7.1	cell wall.modification.expansin	si037030m|pacid:19682635	"expansin precursor, putative, expressed"	T
10.7.1	cell wall.modification.expansin	si036819m|pacid:19680291	"expansin precursor, putative, expressed"	T
10.7.1	cell wall.modification.expansin	si036708m|pacid:19680290	"expansin precursor, putative, expressed"	T
10.7.1	cell wall.modification.expansin	si015700m|pacid:19691612	"expansin precursor, putative, expressed"	T
10.7.1	cell wall.modification.expansin	si040086m|pacid:19685275	"expansin precursor, putative, expressed"	T
10.7.1	cell wall.modification.expansin	si037053m|pacid:19682976	"expansin precursor, putative, expressed"	T
10.7.1	cell wall.modification.expansin	si037057m|pacid:19679843	"expansin precursor, putative, expressed"	T
10.7.1	cell wall.modification.expansin	si015179m|pacid:19692526	"expansin precursor, putative, expressed"	T
10.7.1	cell wall.modification.expansin	si036752m|pacid:19679488	"expansin precursor, putative, expressed"	T
10.7.1	cell wall.modification.expansin	si036755m|pacid:19679487	"expansin precursor, putative, expressed"	T
10.7.1	cell wall.modification.expansin	si036654m|pacid:19684296	"expansin precursor, putative, expressed"	T
10.7.1	cell wall.modification.expansin	si026654m|pacid:19707436	"expansin precursor, putative, expressed"	T
10.7.1	cell wall.modification.expansin	si004866m|pacid:19678784	"expansin precursor, putative, expressed"	T
10.7.1	cell wall.modification.expansin	si012468m|pacid:19696847	"expansin precursor, putative, expressed"	T
10.7.1	cell wall.modification.expansin	si018334m|pacid:19688691	"expansin precursor, putative, expressed"	T
10.7.1	cell wall.modification.expansin	si038718m|pacid:19679423	"expansin precursor, putative, expressed"	T
10.7.1	cell wall.modification.expansin	si011875m|pacid:19697012	"expansin precursor, putative, expressed"	T
10.7.1	cell wall.modification.expansin	si037058m|pacid:19680444	"expansin precursor, putative, expressed"	T
10.7.1	cell wall.modification.expansin	si036649m|pacid:19684103	"expansin precursor, putative, expressed"	T
10.7.1	cell wall.modification.expansin	si024097m|pacid:19699730	"expansin precursor, putative, expressed"	T
10.7.1	cell wall.modification.expansin	si039780m|pacid:19682614	"expansin precursor, putative, expressed"	T
10.7.1	cell wall.modification.expansin	si037127m|pacid:19682380	"expansin precursor, putative, expressed"	T
10.7.1	cell wall.modification.expansin	si019241m|pacid:19686148	"expansin precursor, putative, expressed"	T
10.7.1	cell wall.modification.expansin	si030754m|pacid:19713922	"expansin precursor, putative, expressed"	T
10.7.1	cell wall.modification.expansin	si040025m|pacid:19680910	"expansin precursor, putative, expressed"	T
10.7.1	cell wall.modification.expansin	si014946m|pacid:19692151	"expansin precursor, putative, expressed"	T
10.7.1	cell wall.modification.expansin	si017930m|pacid:19690452	"expansin precursor, putative, expressed"	T
10.7.1	cell wall.modification.expansin	si037172m|pacid:19685415	"expansin precursor, putative, expressed"	T
10.7.1	cell wall.modification.expansin	si017969m|pacid:19689205	"expansin precursor, putative, expressed"	T
10.7.1	cell wall.modification.expansin	si039294m|pacid:19680938	"expansin precursor, putative, expressed"	T
10.7.1	cell wall.modification.expansin	si039002m|pacid:19682111	"expansin precursor, putative, expressed"	T
10.7.1	cell wall.modification.expansin	si037029m|pacid:19680206	"expansin precursor, putative, expressed"	T
10.7.1	cell wall.modification.expansin	si036992m|pacid:19684104	"expansin precursor, putative, expressed"	T
10.7.1	cell wall.modification.expansin	si011944m|pacid:19694138	"expansin precursor, putative, expressed"	T
10.7.1	cell wall.modification.expansin	si039707m|pacid:19681805	"expansin precursor, putative, expressed"	T
10.7.1	cell wall.modification.expansin	si018104m|pacid:19686481	"expansin precursor, putative, expressed"	T
10.7.1	cell wall.modification.expansin	si039970m|pacid:19680927	"expansin precursor, putative, expressed"	T
10.7.1	cell wall.modification.expansin	si037156m|pacid:19681246	"expansin precursor, putative, expressed"	T
10.7.1	cell wall.modification.expansin	si040134m|pacid:19681934	"expansin precursor, putative, expressed"	T
10.7.1	cell wall.modification.expansin	si039578m|pacid:19685584	"expansin precursor, putative, expressed"	T
10.7.1	cell wall.modification.expansin	si018089m|pacid:19687193	"expansin precursor, putative, expressed"	T
10.7.1	cell wall.modification.expansin	si007953m|pacid:19703716	"expansin precursor, putative, expressed"	T
10.7.1	cell wall.modification.expansin	si002656m|pacid:19676615	"expansin precursor, putative, expressed"	T
10.7.1	cell wall.modification.expansin	si015425m|pacid:19691930	"expansin precursor, putative, expressed"	T
10.7.1	cell wall.modification.expansin	si019761m|pacid:19686466	"expansin precursor, putative, expressed"	T
10.7.1	cell wall.modification.expansin	si038641m|pacid:19683537	"expansin precursor, putative, expressed"	T
10.7.1	cell wall.modification.expansin	si018084m|pacid:19686583	"expansin precursor, putative, expressed"	T
10.7.1	cell wall.modification.expansin	si038663m|pacid:19684354	"expansin precursor, putative, expressed"	T
10.7.1	cell wall.modification.expansin	si002709m|pacid:19676149	"expansin precursor, putative, expressed"	T
10.7.1	cell wall.modification.expansin	si023065m|pacid:19698053	"expansin precursor, putative, expressed"	T
10.7.1	cell wall.modification.expansin	si018142m|pacid:19688673	"expansin precursor, putative, expressed"	T
10.7.1	cell wall.modification.expansin	si018077m|pacid:19688690	"expansin precursor, putative, expressed"	T
10.7.1	cell wall.modification.expansin	si017985m|pacid:19689961	"expansin precursor, putative, expressed"	T
10.7.1	cell wall.modification.expansin	si002127m|pacid:19675272	"expansin precursor, putative, expressed"	T
10.7.1	cell wall.modification.expansin	si010808m|pacid:19693996	"expansin precursor, putative, expressed"	T
10.7.1	cell wall.modification.expansin	si007103m|pacid:19705464	"expansin precursor, putative, expressed"	T
10.7.1	cell wall.modification.expansin	si010632m|pacid:19694796	"expansin precursor, putative, expressed"	T
10.7.1	cell wall.modification.expansin	si010869m|pacid:19696452	"expansin precursor, putative, expressed"	T
10.7.1	cell wall.modification.expansin	si037085m|pacid:19682349	"expansin precursor, putative, expressed"	T
10.7.1	cell wall.modification.expansin	si007031m|pacid:19705834	"expansin precursor, putative, expressed"	T
10.7.1	cell wall.modification.expansin	si019805m|pacid:19688113	"expansin precursor, putative, expressed"	T
10.7.1	cell wall.modification.expansin	si018491m|pacid:19688692	"expansin precursor, putative, expressed"	T
10.7.1	cell wall.modification.expansin	si037603m|pacid:19684105	"expansin precursor, putative, expressed"	T
10.7.1	cell wall.modification.expansin	si039935m|pacid:19679252	"expansin precursor, putative, expressed"	T
10.7.1	cell wall.modification.expansin	si036940m|pacid:19681737	"expansin precursor, putative, expressed"	T
10.7.1	cell wall.modification.expansin	si037106m|pacid:19679182	"expansin precursor, putative, expressed"	T
10.7.1	cell wall.modification.expansin	si039613m|pacid:19684878	"expansin precursor, putative, expressed"	T
10.7.2	cell wall.modification.GT16	si010315m|pacid:19697559	"glycosyl hydrolases family 16 protein, protein, expressed"	T
10.7.2	cell wall.modification.GT16	si039715m|pacid:19683049	"glycosyl hydrolases family 16 protein, protein, expressed"	T
10.7.2	cell wall.modification.GT16	si014242m|pacid:19692410	"glycosyl hydrolases family 16, putative, expressed"	T
10.7.2	cell wall.modification.GT16	si014215m|pacid:19691303	"glycosyl hydrolases family 16, putative, expressed"	T
10.7.2	cell wall.modification.GT16	si007117m|pacid:19705961	"glycosyl hydrolases family 16, putative, expressed"	T
10.7.2	cell wall.modification.GT16	si014188m|pacid:19693297	"glycosyl hydrolases family 16, putative, expressed"	T
10.7.2	cell wall.modification.GT16	si014233m|pacid:19691068	"glycosyl hydrolases family 16, putative, expressed"	T
10.7.2	cell wall.modification.GT16	si017966m|pacid:19690209	"glycosyl hydrolases family 16, putative, expressed"	T
10.7.2	cell wall.modification.GT16	si014232m|pacid:19691092	"glycosyl hydrolases family 16, putative, expressed"	T
10.7.2	cell wall.modification.GT16	si014194m|pacid:19692528	"glycosyl hydrolases family 16, putative, expressed"	T
10.7.2	cell wall.modification.GT16	si017963m|pacid:19688806	"glycosyl hydrolases family 16, putative, expressed"	T
10.7.2	cell wall.modification.GT16	si015667m|pacid:19690723	"glycosyl hydrolases family 16, putative, expressed"	T
10.7.2	cell wall.modification.GT16	si015388m|pacid:19690923	"glycosyl hydrolases family 16, putative, expressed"	T
10.7.2	cell wall.modification.GT16	si015312m|pacid:19692353	"glycosyl hydrolases family 16, putative, expressed"	T
10.7.2	cell wall.modification.GT16	si006999m|pacid:19703845	"glycosyl hydrolases family 16, putative, expressed"	T
10.7.2	cell wall.modification.GT16	si010702m|pacid:19696010	"glycosyl hydrolases family 16, putative, expressed"	T
10.7.2	cell wall.modification.GT16	si012626m|pacid:19695775	"glycosyl hydrolases family 16, putative, expressed"	T
10.7.2	cell wall.modification.GT16	si010719m|pacid:19696995	"glycosyl hydrolases family 16, putative, expressed"	T
10.7.2	cell wall.modification.GT16	si015709m|pacid:19691914	"glycosyl hydrolases family 16, putative, expressed"	T
10.7.2	cell wall.modification.GT16	si036387m|pacid:19681091	"glycosyl hydrolases family 16, putative, expressed"	T
10.7.2	cell wall.modification.GT16	si017659m|pacid:19690542	"glycosyl hydrolases family 16, putative, expressed"	T
10.7.2	cell wall.modification.GT16	si006992m|pacid:19703722	"glycosyl hydrolases family 16, putative, expressed"	T
10.7.2	cell wall.modification.GT16	si010796m|pacid:19695729	"glycosyl hydrolases family 16, putative, expressed"	T
10.7.2	cell wall.modification.GT16	si035702m|pacid:19683244	"glycosyl hydrolases family 16, putative, expressed"	T
10.7.2	cell wall.modification.GT16	si038925m|pacid:19684209	"glycosyl hydrolases family 16, putative, expressed"	T
10.7.2	cell wall.modification.GT16	si008187m|pacid:19704180	"glycosyl hydrolases family 16, putative, expressed"	T
10.7.2	cell wall.modification.GT16	si030594m|pacid:19713205	"glycosyl hydrolases family 16, putative, expressed"	T
10.7.2	cell wall.modification.GT16	si039252m|pacid:19682915	"glycosyl hydrolases family 16, putative, expressed"	T
10.7.2	cell wall.modification.GT16	si007018m|pacid:19703321	"glycosyl hydrolases family 16, putative, expressed"	T
10.7.2	cell wall.modification.GT16	si030570m|pacid:19711645	"glycosyl hydrolases family 16, putative, expressed"	T
10.7.2	cell wall.modification.GT16	si019429m|pacid:19686825	"glycosyl hydrolases family 16, putative, expressed"	T
10.7.2	cell wall.modification.GT16	si030380m|pacid:19710174	"glycosyl hydrolases family 16, putative, expressed"	T
10.7.2	cell wall.modification.GT16	si036533m|pacid:19679444	"glycosyl hydrolases family 16, putative, expressed"	T
10.7.2	cell wall.modification.GT16	si006487m|pacid:19705177	"glycosyl hydrolases family 16, putative, expressed"	T
10.7.2	cell wall.modification.GT16	si026698m|pacid:19707378	"glycosyl hydrolases family 16, putative, expressed"	T
10.7.3	cell wall.modification.GP1allergens	si014675m|pacid:19691559	"pollen allergen, putative, expressed"	T
10.7.3	cell wall.modification.GP1allergens	si015303m|pacid:19691198	"pollen allergen, putative, expressed"	T
10.7.3	cell wall.modification.GP1allergens	si015532m|pacid:19692268	"pollen allergen, putative, expressed"	T
10.7.3	cell wall.modification.GP1allergens	si014674m|pacid:19690871	"pollen allergen, putative, expressed"	T
10.7.3	cell wall.modification.GP1allergens	si014676m|pacid:19693390	"pollen allergen, putative, expressed"	T
10.7.3	cell wall.modification.GP1allergens	si015354m|pacid:19692413	"pollen allergen, putative, expressed"	T
10.7.3	cell wall.modification.GP1allergens	si031915m|pacid:19711460	"pollen allergen, putative, expressed"	T
10.7.3	cell wall.modification.GP1allergens	si014659m|pacid:19692448	"zinc finger protein 593, putative, expressed"	T
10.8	cell wall.pectin*esterases			
10.8.1	cell wall.pectin*esterases.PME	si022230m|pacid:19701279	"pectinesterase, putative, expressed"	T
10.8.1	cell wall.pectin*esterases.PME	si004863m|pacid:19675659	"pectinesterase, putative, expressed"	T
10.8.1	cell wall.pectin*esterases.PME	si000942m|pacid:19677511	"pectinesterase, putative, expressed"	T
10.8.1	cell wall.pectin*esterases.PME	si032068m|pacid:19712467	"pectinesterase, putative, expressed"	T
10.8.1	cell wall.pectin*esterases.PME	si032143m|pacid:19712295	"pectinesterase, putative, expressed"	T
10.8.1	cell wall.pectin*esterases.PME	si025266m|pacid:19702437	"pectinesterase, putative, expressed"	T
10.8.1	cell wall.pectin*esterases.PME	si027980m|pacid:19708586	"pectinesterase, putative, expressed"	T
10.8.1	cell wall.pectin*esterases.PME	si024215m|pacid:19701239	"pectinesterase, putative, expressed"	T
10.8.1	cell wall.pectin*esterases.PME	si022417m|pacid:19701102	"pectinesterase, putative, expressed"	T
10.8.1	cell wall.pectin*esterases.PME	si004903m|pacid:19678366	"pectinesterase, putative, expressed"	T
10.8.1	cell wall.pectin*esterases.PME	si019219m|pacid:19687203	"pectinesterase, putative, expressed"	T
10.8.1	cell wall.pectin*esterases.PME	si033284m|pacid:19709142	"pectinesterase, putative, expressed"	T
10.8.1	cell wall.pectin*esterases.PME	si004149m|pacid:19675545	"pectinesterase, putative, expressed"	T
10.8.1	cell wall.pectin*esterases.PME	si015000m|pacid:19691010	"pectinesterase, putative, expressed"	T
10.8.1	cell wall.pectin*esterases.PME	si004506m|pacid:19678539	"pectinesterase, putative, expressed"	T
10.8.1	cell wall.pectin*esterases.PME	si006799m|pacid:19704955	"pectinesterase, putative, expressed"	T
10.8.1	cell wall.pectin*esterases.PME	si030204m|pacid:19709373	"pectinesterase, putative, expressed"	T
10.8.1	cell wall.pectin*esterases.PME	si019555m|pacid:19690486	"pectinesterase, putative, expressed"	T
10.8.1	cell wall.pectin*esterases.PME	si005458m|pacid:19675490	"pectinesterase, putative, expressed"	T
10.8.1	cell wall.pectin*esterases.PME	si006114m|pacid:19704367	"pectinesterase, putative, expressed"	T
10.8.1	cell wall.pectin*esterases.PME	si026174m|pacid:19707294	"pectinesterase, putative, expressed"	T
10.8.1	cell wall.pectin*esterases.PME	si010057m|pacid:19695136	"pectinesterase, putative, expressed"	T
10.8.1	cell wall.pectin*esterases.PME	si015620m|pacid:19690679	"pectinesterase, putative, expressed"	T
10.8.1	cell wall.pectin*esterases.PME	si009788m|pacid:19696884	"pectinesterase, putative, expressed"	T
10.8.1	cell wall.pectin*esterases.PME	si040154m|pacid:19680886	"pectinesterase, putative, expressed"	T
10.8.1	cell wall.pectin*esterases.PME	si019127m|pacid:19687146	"pectinesterase, putative, expressed"	T
10.8.1	cell wall.pectin*esterases.PME	si039580m|pacid:19681571	"pectinesterase, putative, expressed"	T
10.8.1	cell wall.pectin*esterases.PME	si032329m|pacid:19713107	"pectinesterase, putative, expressed"	T
10.8.1	cell wall.pectin*esterases.PME	si009724m|pacid:19696231	"pectinesterase, putative, expressed"	T
10.8.1	cell wall.pectin*esterases.PME	si000786m|pacid:19674885	"pectinesterase, putative, expressed"	T
10.8.1	cell wall.pectin*esterases.PME	si012719m|pacid:19693846	"pectinesterase, putative, expressed"	T
10.8.1	cell wall.pectin*esterases.PME	si015123m|pacid:19691971	"pectinesterase, putative, expressed"	T
10.8.1	cell wall.pectin*esterases.PME	si029287m|pacid:19712993	"pectinesterase, putative, expressed"	T
10.8.1	cell wall.pectin*esterases.PME	si036641m|pacid:19683238	"pectinesterase, putative, expressed"	T
10.8.1	cell wall.pectin*esterases.PME	si032614m|pacid:19712117	"pectinesterase, putative, expressed"	T
10.8.1	cell wall.pectin*esterases.PME	si020152m|pacid:19686730	"pectinesterase, putative, expressed"	T
10.8.1	cell wall.pectin*esterases.PME	si005070m|pacid:19678930	"pectinesterase, putative, expressed"	T
10.8.1	cell wall.pectin*esterases.PME	si004722m|pacid:19676152	"pectinesterase, putative, expressed"	T
10.8.1	cell wall.pectin*esterases.PME	si004867m|pacid:19674210	"pectinesterase, putative, expressed"	T
10.8.1	cell wall.pectin*esterases.PME	si019694m|pacid:19688948	"pectinesterase, putative, expressed"	T
10.8.1	cell wall.pectin*esterases.PME	si001381m|pacid:19673562	"pectinesterase, putative, expressed"	T
10.8.1	cell wall.pectin*esterases.PME	si019968m|pacid:19687646	"pectinesterase, putative, expressed"	T
10.8.2	cell wall.pectin*esterases.acetyl esterase	si029986m|pacid:19709107	"pectinacetylesterase domain containing protein, expressed"	T
10.8.2	cell wall.pectin*esterases.acetyl esterase	si002502m|pacid:19674456	"pectinacetylesterase domain containing protein, expressed"	T
10.8.2	cell wall.pectin*esterases.acetyl esterase	si002805m|pacid:19675056	"pectinacetylesterase domain containing protein, expressed"	T
10.8.2	cell wall.pectin*esterases.acetyl esterase	si002361m|pacid:19674455	"pectinacetylesterase domain containing protein, expressed"	T
10.8.2	cell wall.pectin*esterases.acetyl esterase	si004669m|pacid:19677875	"pectinacetylesterase domain containing protein, expressed"	T
10.8.2	cell wall.pectin*esterases.acetyl esterase	si002066m|pacid:19678189	"pectinacetylesterase domain containing protein, expressed"	T
10.8.2	cell wall.pectin*esterases.acetyl esterase	si002101m|pacid:19677101	"pectinacetylesterase domain containing protein, expressed"	T
10.8.2	cell wall.pectin*esterases.acetyl esterase	si002079m|pacid:19678190	"pectinacetylesterase domain containing protein, expressed"	T
10.8.2	cell wall.pectin*esterases.acetyl esterase	si002381m|pacid:19678191	"pectinacetylesterase domain containing protein, expressed"	T
10.8.2	cell wall.pectin*esterases.acetyl esterase	si018011m|pacid:19690374	"pectinacetylesterase domain containing protein, expressed"	T
10.8.2	cell wall.pectin*esterases.acetyl esterase	si001540m|pacid:19677835	"pectinacetylesterase domain containing protein, expressed"	T
10.8.2	cell wall.pectin*esterases.acetyl esterase	si001587m|pacid:19677100	"pectinacetylesterase domain containing protein, expressed"	T
10.8.2	cell wall.pectin*esterases.acetyl esterase	si017839m|pacid:19690373	"pectinacetylesterase domain containing protein, expressed"	T
10.8.2	cell wall.pectin*esterases.acetyl esterase	si001624m|pacid:19678188	"pectinacetylesterase domain containing protein, expressed"	T
10.8.2	cell wall.pectin*esterases.acetyl esterase	si001581m|pacid:19676925	"pectinacetylesterase domain containing protein, expressed"	T
10.8.2	cell wall.pectin*esterases.acetyl esterase	si001489m|pacid:19677233	"pectinacetylesterase domain containing protein, expressed"	T
10.8.2	cell wall.pectin*esterases.acetyl esterase	si005040m|pacid:19676145	"pectinacetylesterase domain containing protein, expressed"	T
10.8.2	cell wall.pectin*esterases.acetyl esterase	si035783m|pacid:19683066	"pectinacetylesterase domain containing protein, expressed"	T
10.8.2	cell wall.pectin*esterases.acetyl esterase	si035785m|pacid:19683067	"pectinacetylesterase domain containing protein, expressed"	T
10.8.2	cell wall.pectin*esterases.acetyl esterase	si010270m|pacid:19694085	"pectinacetylesterase domain containing protein, expressed"	T
10.8.2	cell wall.pectin*esterases.acetyl esterase	si022068m|pacid:19698013	"pectinacetylesterase domain containing protein, expressed"	T
10.8.2	cell wall.pectin*esterases.acetyl esterase	si003441m|pacid:19678049	"pectinacetylesterase domain containing protein, expressed"	T
10.8.2	cell wall.pectin*esterases.acetyl esterase	si003167m|pacid:19678048	"pectinacetylesterase domain containing protein, expressed"	T
10.8.99	cell wall.pectin*esterases.misc			
100.1	hemicellulose.minor	cw-fucose	hemicellulose	M
100.1	hemicellulose.minor	cw-arabinose	hemicellulose.sidechains	M
100.1	hemicellulose.minor	cw-galactose	hemicellulose.sidechains	M
100.1	hemicellulose.minor	cw-mannose	hemicellulose.sidechains	M
100.1	hemicellulose.minor	cw-rhamnose	hemicellulose.sidechains	M
100.2	hemicellulose.backbone	cw-xylose	hemicellulose.backbone	M
101.1	cellulose.noncrystalline	cw-glucose	cellulose.noncrystalline	M
101.2	cellulose.crystalline	cw-glucose-crystalline	cellulose.crystalline	
102.1	polysaccharide.intermediate	UDP-galactose	intermediate in polysacharide synthesis	
11	lipid metabolism	si022239m|pacid:19697953	"tetraacyldisaccharide 4-kinase, putative, expressed"	T
11.1	lipid metabolism.FA synthesis and FA elongation			
11.1.1	lipid metabolism.FA synthesis and FA elongation.Acetyl CoA Carboxylation	si009159m|pacid:19695670	"acetyl-CoA carboxylase, putative, expressed"	T
11.1.1	lipid metabolism.FA synthesis and FA elongation.Acetyl CoA Carboxylation	si033837m|pacid:19683071	"acetyl-CoA carboxylase, putative, expressed"	T
11.1.1.1	lipid metabolism.FA synthesis and FA elongation.Acetyl CoA Carboxylation.homomeric Enzyme			
11.1.1.2	lipid metabolism.FA synthesis and FA elongation.Acetyl CoA Carboxylation.heteromeric Complex			
11.1.1.2.1	lipid metabolism.FA synthesis and FA elongation.Acetyl CoA Carboxylation.heteromeric Complex.alpha Carboxyltransferase			
11.1.1.2.2	lipid metabolism.FA synthesis and FA elongation.Acetyl CoA Carboxylation.heteromeric Complex.beta Carboxyltransferase			
11.1.1.2.3	lipid metabolism.FA synthesis and FA elongation.Acetyl CoA Carboxylation.heteromeric Complex.Biotin Carboxyl Carrier Protein			
11.1.1.2.4	lipid metabolism.FA synthesis and FA elongation.Acetyl CoA Carboxylation.heteromeric Complex.Biotin Carboxylase			
11.1.10	lipid metabolism.FA synthesis and FA elongation.beta ketoacyl CoA synthase	si021688m|pacid:19698599	"3-ketoacyl-CoA synthase 10, putative, expressed"	T
11.1.10	lipid metabolism.FA synthesis and FA elongation.beta ketoacyl CoA synthase	si035050m|pacid:19681329	"3-ketoacyl-CoA synthase 10, putative, expressed"	T
11.1.10	lipid metabolism.FA synthesis and FA elongation.beta ketoacyl CoA synthase	si010043m|pacid:19696751	"3-ketoacyl-CoA synthase 6, putative, expressed"	T
11.1.10	lipid metabolism.FA synthesis and FA elongation.beta ketoacyl CoA synthase	si032965m|pacid:19713647	"3-ketoacyl-CoA synthase precursor, putative, expressed"	T
11.1.10	lipid metabolism.FA synthesis and FA elongation.beta ketoacyl CoA synthase	si032266m|pacid:19714128	"3-ketoacyl-CoA synthase precursor, putative, expressed"	T
11.1.10	lipid metabolism.FA synthesis and FA elongation.beta ketoacyl CoA synthase	si029747m|pacid:19709613	"3-ketoacyl-CoA synthase precursor, putative, expressed"	T
11.1.10	lipid metabolism.FA synthesis and FA elongation.beta ketoacyl CoA synthase	si035586m|pacid:19683026	"3-ketoacyl-CoA synthase precursor, putative, expressed"	T
11.1.10	lipid metabolism.FA synthesis and FA elongation.beta ketoacyl CoA synthase	si008662m|pacid:19704913	"3-ketoacyl-CoA synthase, putative, expressed"	T
11.1.10	lipid metabolism.FA synthesis and FA elongation.beta ketoacyl CoA synthase	si001213m|pacid:19676671	"3-ketoacyl-CoA synthase, putative, expressed"	T
11.1.10	lipid metabolism.FA synthesis and FA elongation.beta ketoacyl CoA synthase	si035575m|pacid:19681794	"3-ketoacyl-CoA synthase, putative, expressed"	T
11.1.10	lipid metabolism.FA synthesis and FA elongation.beta ketoacyl CoA synthase	si035145m|pacid:19682941	"3-ketoacyl-CoA synthase, putative, expressed"	T
11.1.10	lipid metabolism.FA synthesis and FA elongation.beta ketoacyl CoA synthase	si035121m|pacid:19679847	"3-ketoacyl-CoA synthase, putative, expressed"	T
11.1.10	lipid metabolism.FA synthesis and FA elongation.beta ketoacyl CoA synthase	si008809m|pacid:19704240	"3-ketoacyl-CoA synthase, putative, expressed"	T
11.1.10	lipid metabolism.FA synthesis and FA elongation.beta ketoacyl CoA synthase	si006306m|pacid:19703792	"3-ketoacyl-CoA synthase, putative, expressed"	T
11.1.10	lipid metabolism.FA synthesis and FA elongation.beta ketoacyl CoA synthase	si006329m|pacid:19703338	"3-ketoacyl-CoA synthase, putative, expressed"	T
11.1.10	lipid metabolism.FA synthesis and FA elongation.beta ketoacyl CoA synthase	si020049m|pacid:19687759	"3-ketoacyl-CoA synthase, putative, expressed"	T
11.1.10	lipid metabolism.FA synthesis and FA elongation.beta ketoacyl CoA synthase	si038953m|pacid:19681894	"3-ketoacyl-CoA synthase, putative, expressed"	T
11.1.10	lipid metabolism.FA synthesis and FA elongation.beta ketoacyl CoA synthase	si035040m|pacid:19684388	"3-ketoacyl-CoA synthase, putative, expressed"	T
11.1.10	lipid metabolism.FA synthesis and FA elongation.beta ketoacyl CoA synthase	si026198m|pacid:19707141	"3-ketoacyl-CoA synthase, putative, expressed"	T
11.1.10	lipid metabolism.FA synthesis and FA elongation.beta ketoacyl CoA synthase	si024438m|pacid:19701917	"3-ketoacyl-CoA synthase, putative, expressed"	T
11.1.10	lipid metabolism.FA synthesis and FA elongation.beta ketoacyl CoA synthase	si021739m|pacid:19700542	"3-ketoacyl-CoA synthase, putative, expressed"	T
11.1.10	lipid metabolism.FA synthesis and FA elongation.beta ketoacyl CoA synthase	si016703m|pacid:19689658	"3-ketoacyl-CoA synthase, putative, expressed"	T
11.1.10	lipid metabolism.FA synthesis and FA elongation.beta ketoacyl CoA synthase	si035360m|pacid:19679014	"3-ketoacyl-CoA synthase, putative, expressed"	T
11.1.10	lipid metabolism.FA synthesis and FA elongation.beta ketoacyl CoA synthase	si006240m|pacid:19702918	"3-ketoacyl-CoA synthase, putative, expressed"	T
11.1.10	lipid metabolism.FA synthesis and FA elongation.beta ketoacyl CoA synthase	si008237m|pacid:19705024	"3-ketoacyl-CoA synthase, putative, expressed"	T
11.1.10	lipid metabolism.FA synthesis and FA elongation.beta ketoacyl CoA synthase	si012532m|pacid:19696062	"3-ketoacyl-CoA synthase, putative, expressed"	T
11.1.10	lipid metabolism.FA synthesis and FA elongation.beta ketoacyl CoA synthase	si040233m|pacid:19684295	"3-ketoacyl-CoA synthase, putative, expressed"	T
11.1.10	lipid metabolism.FA synthesis and FA elongation.beta ketoacyl CoA synthase	si001177m|pacid:19677500	"3-ketoacyl-CoA synthase, putative, expressed"	T
11.1.10	lipid metabolism.FA synthesis and FA elongation.beta ketoacyl CoA synthase	si017142m|pacid:19689481	"3-ketoacyl-CoA synthase, putative, expressed"	T
11.1.10	lipid metabolism.FA synthesis and FA elongation.beta ketoacyl CoA synthase	si019380m|pacid:19689848	"3-ketoacyl-CoA synthase, putative, expressed"	T
11.1.10	lipid metabolism.FA synthesis and FA elongation.beta ketoacyl CoA synthase	si005174m|pacid:19677533	"3-ketoacyl-CoA synthase, putative, expressed"	T
11.1.10	lipid metabolism.FA synthesis and FA elongation.beta ketoacyl CoA synthase	si037904m|pacid:19683229	"3-ketoacyl-CoA synthase, putative, expressed"	T
11.1.1001	lipid metabolism.FA synthesis and FA elongation	eicosanoate		M
11.1.1002	lipid metabolism.FA synthesis and FA elongation	nonanoate		M
11.1.1003	lipid metabolism.FA synthesis and FA elongation	tetradecanoic acid		M
11.1.11	lipid metabolism.FA synthesis and FA elongation.fatty acid elongase			
11.1.12	lipid metabolism.FA synthesis and FA elongation.ACP protein	si037927m|pacid:19684267	"acyl carrier protein, putative, expressed"	T
11.1.12	lipid metabolism.FA synthesis and FA elongation.ACP protein	si038077m|pacid:19684268	"acyl carrier protein, putative, expressed"	T
11.1.12	lipid metabolism.FA synthesis and FA elongation.ACP protein	si014637m|pacid:19691753	"acyl carrier protein, putative, expressed"	T
11.1.12	lipid metabolism.FA synthesis and FA elongation.ACP protein	si037947m|pacid:19680839	"acyl carrier protein, putative, expressed"	T
11.1.12	lipid metabolism.FA synthesis and FA elongation.ACP protein	si023181m|pacid:19701518	"acyl carrier protein, putative, expressed"	T
11.1.12	lipid metabolism.FA synthesis and FA elongation.ACP protein	si032803m|pacid:19709910	"acyl carrier protein, putative, expressed"	T
11.1.12	lipid metabolism.FA synthesis and FA elongation.ACP protein	si031487m|pacid:19713276	"acyl carrier protein, putative, expressed"	T
11.1.12	lipid metabolism.FA synthesis and FA elongation.ACP protein	si023494m|pacid:19700372	"acyl carrier protein, putative, expressed"	T
11.1.12	lipid metabolism.FA synthesis and FA elongation.ACP protein	si039421m|pacid:19680362	"acyl carrier protein, putative, expressed"	T
11.1.13	lipid metabolism.FA synthesis and FA elongation.acyl-CoA binding protein	si034574m|pacid:19679604	"ACBP4, putative, expressed"	T
11.1.13	lipid metabolism.FA synthesis and FA elongation.acyl-CoA binding protein	si034570m|pacid:19679603	"ACBP4, putative, expressed"	T
11.1.13	lipid metabolism.FA synthesis and FA elongation.acyl-CoA binding protein	si035234m|pacid:19680258	"acyl CoA binding protein, putative, expressed"	T
11.1.13	lipid metabolism.FA synthesis and FA elongation.acyl-CoA binding protein	si035165m|pacid:19680257	"acyl CoA binding protein, putative, expressed"	T
11.1.13	lipid metabolism.FA synthesis and FA elongation.acyl-CoA binding protein	si035082m|pacid:19680256	"acyl CoA binding protein, putative, expressed"	T
11.1.13	lipid metabolism.FA synthesis and FA elongation.acyl-CoA binding protein	si007675m|pacid:19705194	"acyl CoA binding protein, putative, expressed"	T
11.1.13	lipid metabolism.FA synthesis and FA elongation.acyl-CoA binding protein	si007644m|pacid:19705193	"acyl CoA binding protein, putative, expressed"	T
11.1.13	lipid metabolism.FA synthesis and FA elongation.acyl-CoA binding protein	si014741m|pacid:19692204	"acyl CoA binding protein, putative, expressed"	T
11.1.13	lipid metabolism.FA synthesis and FA elongation.acyl-CoA binding protein	si007643m|pacid:19705192	"acyl CoA binding protein, putative, expressed"	T
11.1.13	lipid metabolism.FA synthesis and FA elongation.acyl-CoA binding protein	si022630m|pacid:19698819	"acyl-CoA-binding domain-containing protein 6, putative, expressed"	T
11.1.13	lipid metabolism.FA synthesis and FA elongation.acyl-CoA binding protein	si023014m|pacid:19698820	"acyl-CoA-binding domain-containing protein 6, putative, expressed"	T
11.1.13	lipid metabolism.FA synthesis and FA elongation.acyl-CoA binding protein	si023074m|pacid:19698821	"acyl-CoA-binding domain-containing protein 6, putative, expressed"	T
11.1.13	lipid metabolism.FA synthesis and FA elongation.acyl-CoA binding protein	si021737m|pacid:19700005	"kelch repeat protein, putative, expressed"	T
11.1.13	lipid metabolism.FA synthesis and FA elongation.acyl-CoA binding protein	si021369m|pacid:19698766	"kelch repeat protein, putative, expressed"	T
11.1.13	lipid metabolism.FA synthesis and FA elongation.acyl-CoA binding protein	si016963m|pacid:19687952	"kelch repeat protein, putative, expressed"	T
11.1.13	lipid metabolism.FA synthesis and FA elongation.acyl-CoA binding protein	si026060m|pacid:19708406	"kelch repeat protein, putative, expressed"	T
11.1.13	lipid metabolism.FA synthesis and FA elongation.acyl-CoA binding protein	si011485m|pacid:19696816	"kelch repeat protein, putative, expressed"	T
11.1.15	lipid metabolism.FA synthesis and FA elongation.ACP desaturase	si020063m|pacid:19688343	"acyl-desaturase, chloroplast precursor, putative, expressed"	T
11.1.15	lipid metabolism.FA synthesis and FA elongation.ACP desaturase	si010296m|pacid:19695300	"acyl-desaturase, chloroplast precursor, putative, expressed"	T
11.1.15	lipid metabolism.FA synthesis and FA elongation.ACP desaturase	si001758m|pacid:19676198	"acyl-desaturase, chloroplast precursor, putative, expressed"	T
11.1.15	lipid metabolism.FA synthesis and FA elongation.ACP desaturase	si029999m|pacid:19712480	"acyl-desaturase, chloroplast precursor, putative, expressed"	T
11.1.15	lipid metabolism.FA synthesis and FA elongation.ACP desaturase	si038622m|pacid:19683871	"acyl-desaturase, chloroplast precursor, putative, expressed"	T
11.1.15	lipid metabolism.FA synthesis and FA elongation.ACP desaturase	si035756m|pacid:19684303	"acyl-desaturase, chloroplast precursor, putative, expressed"	T
11.1.15	lipid metabolism.FA synthesis and FA elongation.ACP desaturase	si006571m|pacid:19705915	"acyl-desaturase, chloroplast precursor, putative, expressed"	T
11.1.15	lipid metabolism.FA synthesis and FA elongation.ACP desaturase	si040106m|pacid:19681836	"acyl-desaturase, chloroplast precursor, putative, expressed"	T
11.1.15	lipid metabolism.FA synthesis and FA elongation.ACP desaturase	si001818m|pacid:19676044	"acyl-desaturase, chloroplast precursor, putative, expressed"	T
11.1.2	lipid metabolism.FA synthesis and FA elongation.Acetyl CoA Transacylase	si036043m|pacid:19680807	"malonyl CoA-acyl carrier protein transacylase, mitochondrial precursor, putative, expressed"	T
11.1.20	lipid metabolism.FA synthesis and FA elongation.MCD	si029511m|pacid:19714108	"malonyl-CoA decarboxylase, mitochondrial precursor, putative, expressed"	T
11.1.20	lipid metabolism.FA synthesis and FA elongation.MCD	si029515m|pacid:19714109	"malonyl-CoA decarboxylase, mitochondrial precursor, putative, expressed"	T
11.1.20	lipid metabolism.FA synthesis and FA elongation.MCD	si029794m|pacid:19714110	"malonyl-CoA decarboxylase, mitochondrial precursor, putative, expressed"	T
11.1.3	lipid metabolism.FA synthesis and FA elongation.ketoacyl ACP synthase	si010263m|pacid:19694402	"3-oxoacyl-synthase III, chloroplast precursor, putative, expressed"	T
11.1.3	lipid metabolism.FA synthesis and FA elongation.ketoacyl ACP synthase	si039166m|pacid:19683691	"3-oxoacyl-synthase, putative, expressed"	T
11.1.3	lipid metabolism.FA synthesis and FA elongation.ketoacyl ACP synthase	si033275m|pacid:19712379	"3-oxoacyl-synthase, putative, expressed"	T
11.1.3	lipid metabolism.FA synthesis and FA elongation.ketoacyl ACP synthase	si020181m|pacid:19689737	"3-oxoacyl-synthase, putative, expressed"	T
11.1.3	lipid metabolism.FA synthesis and FA elongation.ketoacyl ACP synthase	si035346m|pacid:19682132	"3-oxoacyl-synthase, putative, expressed"	T
11.1.3	lipid metabolism.FA synthesis and FA elongation.ketoacyl ACP synthase	si029594m|pacid:19711808	"3-oxoacyl-synthase, putative, expressed"	T
11.1.3	lipid metabolism.FA synthesis and FA elongation.ketoacyl ACP synthase	si010048m|pacid:19695009	"3-oxoacyl-synthase, putative, expressed"	T
11.1.3	lipid metabolism.FA synthesis and FA elongation.ketoacyl ACP synthase	si006383m|pacid:19705682	"3-oxoacyl-synthase, putative, expressed"	T
11.1.30	lipid metabolism.FA synthesis and FA elongation.pyruvate kinase	si026318m|pacid:19708220	"pyruvate kinase, putative, expressed"	T
11.1.30	lipid metabolism.FA synthesis and FA elongation.pyruvate kinase	si026208m|pacid:19708219	"pyruvate kinase, putative, expressed"	T
11.1.30	lipid metabolism.FA synthesis and FA elongation.pyruvate kinase	si009556m|pacid:19696496	"pyruvate kinase, putative, expressed"	T
11.1.30	lipid metabolism.FA synthesis and FA elongation.pyruvate kinase	si026206m|pacid:19707468	"pyruvate kinase, putative, expressed"	T
11.1.30	lipid metabolism.FA synthesis and FA elongation.pyruvate kinase	si027302m|pacid:19706947	"pyruvate kinase, putative, expressed"	T
11.1.31	lipid metabolism.FA synthesis and FA elongation.pyruvate DH			
11.1.4	lipid metabolism.FA synthesis and FA elongation.ACP oxoacyl reductase			
11.1.5	lipid metabolism.FA synthesis and FA elongation.beta hydroxyacyl ACP dehydratase	si024262m|pacid:19699531	"FabA-like domain containing protein, expressed"	T
11.1.5	lipid metabolism.FA synthesis and FA elongation.beta hydroxyacyl ACP dehydratase	si015973m|pacid:19692405	"FabA-like domain containing protein, expressed"	T
11.1.6	lipid metabolism.FA synthesis and FA elongation.enoyl ACP reductase	si013951m|pacid:19691822	"enoyl-acyl-carrier-protein reductase NADH, chloroplast precursor, expressed"	T
11.1.6	lipid metabolism.FA synthesis and FA elongation.enoyl ACP reductase	si030207m|pacid:19711628	"enoyl-acyl-carrier-protein reductase NADH, chloroplast precursor, expressed"	T
11.1.7	lipid metabolism.FA synthesis and FA elongation.ACP thioesterase	si003998m|pacid:19676287	"acyl-ACP thioesterase, putative, expressed"	T
11.1.7	lipid metabolism.FA synthesis and FA elongation.ACP thioesterase	si030266m|pacid:19712704	"acyl-ACP thioesterase, putative, expressed"	T
11.1.7	lipid metabolism.FA synthesis and FA elongation.ACP thioesterase	si030170m|pacid:19714051	"myristoyl-acyl carrier protein thioesterase, chloroplast precursor, putative, expressed"	T
11.1.7	lipid metabolism.FA synthesis and FA elongation.ACP thioesterase	si006791m|pacid:19705636	"myristoyl-acyl carrier protein thioesterase, chloroplast precursor, putative, expressed"	T
11.1.7	lipid metabolism.FA synthesis and FA elongation.ACP thioesterase	si006525m|pacid:19705635	"myristoyl-acyl carrier protein thioesterase, chloroplast precursor, putative, expressed"	T
11.1.7	lipid metabolism.FA synthesis and FA elongation.ACP thioesterase	si006496m|pacid:19705452	"myristoyl-acyl carrier protein thioesterase, chloroplast precursor, putative, expressed"	T
11.1.7	lipid metabolism.FA synthesis and FA elongation.ACP thioesterase	si037876m|pacid:19679777	"myristoyl-acyl carrier protein thioesterase, chloroplast precursor, putative, expressed"	T
11.1.8	lipid metabolism.FA synthesis and FA elongation.acyl coa ligase	si013502m|pacid:19692596	"acyl-activating enzyme 14, putative, expressed"	T
11.1.8	lipid metabolism.FA synthesis and FA elongation.acyl coa ligase	si034880m|pacid:19683842	"AMP-binding domain containing protein, expressed"	T
11.1.8	lipid metabolism.FA synthesis and FA elongation.acyl coa ligase	si021736m|pacid:19700651	"AMP-binding domain containing protein, expressed"	T
11.1.8	lipid metabolism.FA synthesis and FA elongation.acyl coa ligase	si035027m|pacid:19682681	"AMP-binding domain containing protein, expressed"	T
11.1.8	lipid metabolism.FA synthesis and FA elongation.acyl coa ligase	si039736m|pacid:19680619	"AMP-binding domain containing protein, expressed"	T
11.1.8	lipid metabolism.FA synthesis and FA elongation.acyl coa ligase	si005732m|pacid:19704517	"AMP-binding enzyme family protein, expressed"	T
11.1.8	lipid metabolism.FA synthesis and FA elongation.acyl coa ligase	si017039m|pacid:19687016	"AMP-binding enzyme, putative, expressed"	T
11.1.8	lipid metabolism.FA synthesis and FA elongation.acyl coa ligase	si021913m|pacid:19699302	"AMP-binding enzyme, putative, expressed"	T
11.1.8	lipid metabolism.FA synthesis and FA elongation.acyl coa ligase	si035697m|pacid:19683491	"AMP-binding enzyme, putative, expressed"	T
11.1.8	lipid metabolism.FA synthesis and FA elongation.acyl coa ligase	si016755m|pacid:19687015	"AMP-binding enzyme, putative, expressed"	T
11.1.8	lipid metabolism.FA synthesis and FA elongation.acyl coa ligase	si029298m|pacid:19713220	"AMP-binding enzyme, putative, expressed"	T
11.1.8	lipid metabolism.FA synthesis and FA elongation.acyl coa ligase	si035042m|pacid:19682926	"AMP-binding enzyme, putative, expressed"	T
11.1.8	lipid metabolism.FA synthesis and FA elongation.acyl coa ligase	si000672m|pacid:19676228	"AMP-binding enzyme, putative, expressed"	T
11.1.8	lipid metabolism.FA synthesis and FA elongation.acyl coa ligase	si000673m|pacid:19676227	"AMP-binding enzyme, putative, expressed"	T
11.1.8	lipid metabolism.FA synthesis and FA elongation.acyl coa ligase	si021644m|pacid:19700619	"AMP-binding enzyme, putative, expressed"	T
11.1.8	lipid metabolism.FA synthesis and FA elongation.acyl coa ligase	si034628m|pacid:19684623	"AMP-binding enzyme, putative, expressed"	T
11.1.8	lipid metabolism.FA synthesis and FA elongation.acyl coa ligase	si038959m|pacid:19680740	"AMP-binding enzyme, putative, expressed"	T
11.1.8	lipid metabolism.FA synthesis and FA elongation.acyl coa ligase	si034422m|pacid:19684315	"AMP-binding enzyme, putative, expressed"	T
11.1.8	lipid metabolism.FA synthesis and FA elongation.acyl coa ligase	si000590m|pacid:19676419	"AMP-binding enzyme, putative, expressed"	T
11.1.8	lipid metabolism.FA synthesis and FA elongation.acyl coa ligase	si009484m|pacid:19697679	"AMP-binding enzyme, putative, expressed"	T
11.1.8	lipid metabolism.FA synthesis and FA elongation.acyl coa ligase	si009449m|pacid:19697678	"AMP-binding enzyme, putative, expressed"	T
11.1.8	lipid metabolism.FA synthesis and FA elongation.acyl coa ligase	si016421m|pacid:19690003	"AMP-binding enzyme, putative, expressed"	T
11.1.9	lipid metabolism.FA synthesis and FA elongation.long chain fatty acid CoA ligase	si029468m|pacid:19709528	"acyl-CoA synthetase protein, putative, expressed"	T
11.1.9	lipid metabolism.FA synthesis and FA elongation.long chain fatty acid CoA ligase	si026173m|pacid:19706720	"acyl-CoA synthetase protein, putative, expressed"	T
11.1.9	lipid metabolism.FA synthesis and FA elongation.long chain fatty acid CoA ligase	si029063m|pacid:19709527	"acyl-CoA synthetase protein, putative, expressed"	T
11.1.9	lipid metabolism.FA synthesis and FA elongation.long chain fatty acid CoA ligase	si026044m|pacid:19706719	"acyl-CoA synthetase protein, putative, expressed"	T
11.1.9	lipid metabolism.FA synthesis and FA elongation.long chain fatty acid CoA ligase	si009520m|pacid:19697630	"acyl-CoA synthetase protein, putative, expressed"	T
11.1.9	lipid metabolism.FA synthesis and FA elongation.long chain fatty acid CoA ligase	si009525m|pacid:19696291	"acyl-CoA synthetase protein, putative, expressed"	T
11.1.9	lipid metabolism.FA synthesis and FA elongation.long chain fatty acid CoA ligase	si026038m|pacid:19708085	"acyl-CoA synthetase protein, putative, expressed"	T
11.1.9	lipid metabolism.FA synthesis and FA elongation.long chain fatty acid CoA ligase	si021451m|pacid:19700961	"AMP-binding enzyme, putative, expressed"	T
11.1.9	lipid metabolism.FA synthesis and FA elongation.long chain fatty acid CoA ligase	si026088m|pacid:19707168	"AMP-binding enzyme, putative, expressed"	T
11.1.9	lipid metabolism.FA synthesis and FA elongation.long chain fatty acid CoA ligase	si021398m|pacid:19700960	"AMP-binding enzyme, putative, expressed"	T
11.1.9	lipid metabolism.FA synthesis and FA elongation.long chain fatty acid CoA ligase	si006033m|pacid:19705218	"AMP-binding enzyme, putative, expressed"	T
11.1.9	lipid metabolism.FA synthesis and FA elongation.long chain fatty acid CoA ligase	si000590m|pacid:19676419	"AMP-binding enzyme, putative, expressed"	T
11.1.9	lipid metabolism.FA synthesis and FA elongation.long chain fatty acid CoA ligase	si000602m|pacid:19673566	"AMP-binding enzyme, putative, expressed"	T
11.10	lipid metabolism.glycolipid synthesis			
11.10.1	lipid metabolism.glycolipid synthesis.MGDG synthase	si015030m|pacid:19692769	"MGD2, putative, expressed"	T
11.10.1	lipid metabolism.glycolipid synthesis.MGDG synthase	si016983m|pacid:19687596	"monogalactosyldiacylglycerol synthase, putative, expressed"	T
11.10.1	lipid metabolism.glycolipid synthesis.MGDG synthase	si029462m|pacid:19710527	"monogalactosyldiacylglycerol synthase, putative, expressed"	T
11.10.1001	lipid metabolism.galactolipid synthesis	2-o-glycerol-beta-d-galactose		M
11.10.1002	lipid metabolism.galactolipid synthesis	digalactosylglycerol		M
11.10.2	lipid metabolism.glycolipid synthesis.DGDG synthase	si035558m|pacid:19684309	"digalactosyldiacylglycerol synthase, chloroplast precursor, putative, expressed"	T
11.10.2	lipid metabolism.glycolipid synthesis.DGDG synthase	si035564m|pacid:19684310	"digalactosyldiacylglycerol synthase, chloroplast precursor, putative, expressed"	T
11.10.2	lipid metabolism.glycolipid synthesis.DGDG synthase	si035465m|pacid:19684162	"digalactosyldiacylglycerol synthase, chloroplast precursor, putative, expressed"	T
11.10.2	lipid metabolism.glycolipid synthesis.DGDG synthase	si035467m|pacid:19684161	"digalactosyldiacylglycerol synthase, chloroplast precursor, putative, expressed"	T
11.10.2	lipid metabolism.glycolipid synthesis.DGDG synthase	si026022m|pacid:19706982	"digalactosyldiacylglycerol synthase, chloroplast precursor, putative, expressed"	T
11.10.2	lipid metabolism.glycolipid synthesis.DGDG synthase	si026023m|pacid:19706983	"digalactosyldiacylglycerol synthase, chloroplast precursor, putative, expressed"	T
11.10.2	lipid metabolism.glycolipid synthesis.DGDG synthase	si009418m|pacid:19695440	"digalactosyldiacylglycerol synthase, chloroplast precursor, putative, expressed"	T
11.10.2	lipid metabolism.glycolipid synthesis.DGDG synthase	si016355m|pacid:19687005	"digalactosyldiacylglycerol synthase, chloroplast precursor, putative, expressed"	T
11.10.3	lipid metabolism.glycolipid synthesis.UDP-sulfoquinovose synthase	si021937m|pacid:19701780	"NAD dependent epimerase/dehydratase family protein, putative, expressed"	T
11.10.4	lipid metabolism.glycolipid synthesis.sulfolipid synthase	si035897m|pacid:19682454	"glycosyl transferase, group 1 domain containing protein, expressed"	T
11.10.4	lipid metabolism.glycolipid synthesis.sulfolipid synthase	si001496m|pacid:19678391	"glycosyl transferase, group 1 domain containing protein, expressed"	T
11.10.4	lipid metabolism.glycolipid synthesis.sulfolipid synthase	si020690m|pacid:19693674	"glycosyl transferase, group 1 domain containing protein, expressed"	T
11.10.4	lipid metabolism.glycolipid synthesis.sulfolipid synthase	si020697m|pacid:19693675	"glycosyl transferase, group 1 domain containing protein, expressed"	T
11.1001	lipid metabolism	acetyloleanolic acid	lipid metabolism	M
11.1002	lipid metabolism	fa 16:0	lipid metabolism	M
11.1003	lipid metabolism	fa 18:0	lipid metabolism	M
11.1004	lipid metabolism	oleic acid	lipid metabolism	M
11.1005	lipid metabolism	oleyl alcohol	lipid metabolism	M
11.1006	lipid metabolism	oleyl oleate	lipid metabolism	M
11.1007	lipid metabolism	palmitic acid	lipid metabolism	M
11.1008	lipid metabolism	pentadecanoic acid	lipid metabolism	M
11.1009	lipid metabolism	stearic acid	lipid metabolism	M
11.101	lipid metabolism	tridecanoic acid	lipid metabolism	M
11.1011	lipid metabolism	undecanoic acid	lipid metabolism	M
11.1012	lipid metabolism	heptanoic acid	"lipid metabolism, also called oenanthic acid"	M
11.1013	lipid metabolism	choline	"lipid metabolism, glycerolipids"	M
11.1014	lipid metabolism	dioleoylglycerol	"lipid metabolism, glycerolipids"	M
11.1015	lipid metabolism	diphosphatidylglycerol	"lipid metabolism, glycerolipids"	M
11.1016	lipid metabolism	ethanolamine	"lipid metabolism, glycerolipids"	M
11.1017	lipid metabolism	glycerol	"lipid metabolism, glycerolipids"	M
11.1018	lipid metabolism	glycerol-2-p	"lipid metabolism, glycerolipids"	M
11.1019	lipid metabolism	phosphatidylcholine	"lipid metabolism, glycerolipids"	M
11.102	lipid metabolism	phosphatidylethanolamine glycine	"lipid metabolism, glycerolipids"	M
11.1021	lipid metabolism	phosphatidylserine	"lipid metabolism, glycerolipids"	M
11.1022	lipid metabolism	trilinolein	"lipid metabolism, glycerolipids"	M
11.1023	lipid metabolism	triolein	"lipid metabolism, glycerolipids"	M
11.1024	lipid metabolism	linoleic acid	"lipid metabolism, is FA 9,12(Z,Z)-18:2"	M
11.1025	lipid metabolism	acetyl-coa	"lipid metabolism, organic acids"	M
11.1026	lipid metabolism	coa-sh	"lipid metabolism, organic acids"	M
11.1027	lipid metabolism	coa-s-s-coa	"lipid metabolism, organic acids"	M
11.1028	lipid metabolism	glycerol-3-p	lipid metabolism; hormone metabolism.auxin (is polar fraction)	M
11.1029	lipid metabolism	linolenic acid	"lipid metabolism, is FA 9,12,15(Z,Z,Z)-18:3"	M
11.103	lipid metabolism	3(e)-hexenal		M
11.1031	lipid metabolism	3(z)-hexenal		M
11.1032	lipid metabolism	hexanal		M
11.1033	lipid metabolism	hexanoic acid		M
11.1034	lipid metabolism	pentanoic acid		M
11.1035	lipid metabolism	hexanol		M
11.1036	lipid metabolism	2(e)-hexenal	volatile	M
11.1037	lipid metabolism	3(z)-hexen-1-ol	volatile	M
11.1038	lipid metabolism	3(e)-hexenol	volatile	M
11.1039	lipid metabolism	2-ethylhexanoic acid		M
11.104	lipid metabolism	13-hydroperoxylinolenic acid		M
11.1041	lipid metabolism	"13(s)-hydroperoxy-9-(z),11(e)-octadecadienoic acid"		M
11.2	lipid metabolism.FA desaturation			
11.2.1	lipid metabolism.FA desaturation.desaturase			
11.2.1001	lipid metabolism.FA desaturation	"9,12-octadecadieneoic acid"		M
11.2.2	lipid metabolism.FA desaturation.a hydroxylase	si022842m|pacid:19698651	"fatty acid hydroxylase, putative, expressed"	T
11.2.2	lipid metabolism.FA desaturation.a hydroxylase	si037272m|pacid:19685009	"fatty acid hydroxylase, putative, expressed"	T
11.2.2	lipid metabolism.FA desaturation.a hydroxylase	si037273m|pacid:19685008	"fatty acid hydroxylase, putative, expressed"	T
11.2.2	lipid metabolism.FA desaturation.a hydroxylase	si022645m|pacid:19698650	"fatty acid hydroxylase, putative, expressed"	T
11.2.3	lipid metabolism.FA desaturation.omega 3 desaturase	si017479m|pacid:19686264	"fatty acid desaturase, putative, expressed"	T
11.2.3	lipid metabolism.FA desaturation.omega 3 desaturase	si017485m|pacid:19686263	"fatty acid desaturase, putative, expressed"	T
11.2.3	lipid metabolism.FA desaturation.omega 3 desaturase	si008635m|pacid:19704602	"fatty acid desaturase, putative, expressed"	T
11.2.3	lipid metabolism.FA desaturation.omega 3 desaturase	si011848m|pacid:19697680	"fatty acid desaturase, putative, expressed"	T
11.2.3	lipid metabolism.FA desaturation.omega 3 desaturase	si026445m|pacid:19708977	"fatty acid desaturase, putative, expressed"	T
11.2.3	lipid metabolism.FA desaturation.omega 3 desaturase	si035778m|pacid:19679405	"omega-3 fatty acid desaturase, chloroplast precursor, putative, expressed"	T
11.2.4	lipid metabolism.FA desaturation.omega 6 desaturase	si013982m|pacid:19691944	"omega-6 fatty acid desaturase, chloroplast precursor, putative, expressed"	T
11.3	lipid metabolism.Phospholipid synthesis	si035767m|pacid:19685577	"acyltransferase, putative, expressed"	T
11.3	lipid metabolism.Phospholipid synthesis	si035674m|pacid:19685576	"acyltransferase, putative, expressed"	T
11.3	lipid metabolism.Phospholipid synthesis	si001266m|pacid:19677228	"acyltransferase, putative, expressed"	T
11.3	lipid metabolism.Phospholipid synthesis	si035873m|pacid:19685578	"acyltransferase, putative, expressed"	T
11.3	lipid metabolism.Phospholipid synthesis	si002137m|pacid:19675638	"CDP-alcohol phosphatidyltransferase, putative, expressed"	T
11.3	lipid metabolism.Phospholipid synthesis	si002377m|pacid:19675639	"CDP-alcohol phosphatidyltransferase, putative, expressed"	T
11.3	lipid metabolism.Phospholipid synthesis	si001400m|pacid:19677288	"CPuORF25 - conserved peptide uORF-containing transcript, expressed"	T
11.3	lipid metabolism.Phospholipid synthesis	si001085m|pacid:19677287	"CPuORF25 - conserved peptide uORF-containing transcript, expressed"	T
11.3	lipid metabolism.Phospholipid synthesis	si001151m|pacid:19678092	"CPuORF25 - conserved peptide uORF-containing transcript, expressed"	T
11.3	lipid metabolism.Phospholipid synthesis	si022306m|pacid:19700419	"CPuORF26 - conserved peptide uORF-containing transcript, expressed"	T
11.3	lipid metabolism.Phospholipid synthesis	si022308m|pacid:19700420	"CPuORF26 - conserved peptide uORF-containing transcript, expressed"	T
11.3	lipid metabolism.Phospholipid synthesis	si021969m|pacid:19700417	"CPuORF26 - conserved peptide uORF-containing transcript, expressed"	T
11.3	lipid metabolism.Phospholipid synthesis	si021931m|pacid:19700416	"CPuORF26 - conserved peptide uORF-containing transcript, expressed"	T
11.3	lipid metabolism.Phospholipid synthesis	si021979m|pacid:19700418	"CPuORF26 - conserved peptide uORF-containing transcript, expressed"	T
11.3	lipid metabolism.Phospholipid synthesis	si021878m|pacid:19700415	"CPuORF26 - conserved peptide uORF-containing transcript, expressed"	T
11.3	lipid metabolism.Phospholipid synthesis	si021841m|pacid:19700414	"CPuORF26 - conserved peptide uORF-containing transcript, expressed"	T
11.3	lipid metabolism.Phospholipid synthesis	si036375m|pacid:19685612	"diacylglycerol kinase, putative, expressed"	T
11.3	lipid metabolism.Phospholipid synthesis	si004479m|pacid:19674028	"diacylglycerol kinase, putative, expressed"	T
11.3	lipid metabolism.Phospholipid synthesis	si024872m|pacid:19698563	"glycerol-3-phosphate acyltransferase 1, putative, expressed"	T
11.3	lipid metabolism.Phospholipid synthesis	si038974m|pacid:19681149	"glycerol-3-phosphate acyltransferase 1, putative, expressed"	T
11.3	lipid metabolism.Phospholipid synthesis	si021782m|pacid:19699819	"glycerol-3-phosphate acyltransferase 8, putative, expressed"	T
11.3	lipid metabolism.Phospholipid synthesis	si035307m|pacid:19680139	"glycerol-3-phosphate acyltransferase, putative, expressed"	T
11.3	lipid metabolism.Phospholipid synthesis	si021854m|pacid:19701493	"glycerol-3-phosphate acyltransferase, putative, expressed"	T
11.3	lipid metabolism.Phospholipid synthesis	si001160m|pacid:19676905	"glycerol-3-phosphate acyltransferase, putative, expressed"	T
11.3	lipid metabolism.Phospholipid synthesis	si000943m|pacid:19677043	"glycerol-3-phosphate acyltransferase, putative, expressed"	T
11.3	lipid metabolism.Phospholipid synthesis	si002680m|pacid:19676813	"glycerol-3-phosphate acyltransferase, putative, expressed"	T
11.3	lipid metabolism.Phospholipid synthesis	si026175m|pacid:19707277	"glycerol-3-phosphate acyltransferase, putative, expressed"	T
11.3	lipid metabolism.Phospholipid synthesis	si035084m|pacid:19683204	"glycerol-3-phosphate acyltransferase, putative, expressed"	T
11.3	lipid metabolism.Phospholipid synthesis	si021624m|pacid:19700016	"glycerol-3-phosphate acyltransferase, putative, expressed"	T
11.3	lipid metabolism.Phospholipid synthesis	si021707m|pacid:19700330	"glycerol-3-phosphate acyltransferase, putative, expressed"	T
11.3	lipid metabolism.Phospholipid synthesis	si039404m|pacid:19684610	"glycerol-3-phosphate acyltransferase, putative, expressed"	T
11.3	lipid metabolism.Phospholipid synthesis	si008091m|pacid:19705544	"glycerol-3-phosphate acyltransferase, putative, expressed"	T
11.3	lipid metabolism.Phospholipid synthesis	si035286m|pacid:19685999	"glycerol-3-phosphate acyltransferase, putative, expressed"	T
11.3	lipid metabolism.Phospholipid synthesis	si004594m|pacid:19674671	"glycerol-3-phosphate acyltransferase, putative, expressed"	T
11.3	lipid metabolism.Phospholipid synthesis	si016886m|pacid:19688529	"glycerol-3-phosphate acyltransferase, putative, expressed"	T
11.3	lipid metabolism.Phospholipid synthesis	si035268m|pacid:19684215	"glycerol-3-phosphate acyltransferase, putative, expressed"	T
11.3	lipid metabolism.Phospholipid synthesis	si037063m|pacid:19685202	"methyltransferase domain containing protein, putative, expressed"	T
11.3	lipid metabolism.Phospholipid synthesis	si036315m|pacid:19685198	"methyltransferase domain containing protein, putative, expressed"	T
11.3	lipid metabolism.Phospholipid synthesis	si037020m|pacid:19685201	"methyltransferase domain containing protein, putative, expressed"	T
11.3	lipid metabolism.Phospholipid synthesis	si036920m|pacid:19685200	"methyltransferase domain containing protein, putative, expressed"	T
11.3	lipid metabolism.Phospholipid synthesis	si036921m|pacid:19685199	"methyltransferase domain containing protein, putative, expressed"	T
11.3	lipid metabolism.Phospholipid synthesis	si001555m|pacid:19674568	"phosphatidylserine synthase, putative, expressed"	T
11.3	lipid metabolism.Phospholipid synthesis	si022157m|pacid:19698336	"phosphatidylserine synthase, putative, expressed"	T
11.3.1	lipid metabolism.Phospholipid synthesis.1-acylglycerol-3-phosphate O-acyltransferase	si025097m|pacid:19697820	"acyltransferase, putative, expressed"	T
11.3.1	lipid metabolism.Phospholipid synthesis.1-acylglycerol-3-phosphate O-acyltransferase	si026604m|pacid:19708149	"acyltransferase, putative, expressed"	T
11.3.1	lipid metabolism.Phospholipid synthesis.1-acylglycerol-3-phosphate O-acyltransferase	si025155m|pacid:19700063	"acyltransferase, putative, expressed"	T
11.3.1	lipid metabolism.Phospholipid synthesis.1-acylglycerol-3-phosphate O-acyltransferase	si022242m|pacid:19697992	"acyltransferase, putative, expressed"	T
11.3.1	lipid metabolism.Phospholipid synthesis.1-acylglycerol-3-phosphate O-acyltransferase	si026515m|pacid:19708148	"acyltransferase, putative, expressed"	T
11.3.1	lipid metabolism.Phospholipid synthesis.1-acylglycerol-3-phosphate O-acyltransferase	si003996m|pacid:19675466	"acyltransferase, putative, expressed"	T
11.3.10	lipid metabolism.Phospholipid synthesis.(S)-coclaurine-N-methyltransferase	si006759m|pacid:19704783	"Cyclopropane-fatty-acyl-phospholipid synthase, putative, expressed"	T
11.3.2	lipid metabolism.Phospholipid synthesis.choline kinase	si029779m|pacid:19711249	"choline/ethanolamine kinase, putative, expressed"	T
11.3.2	lipid metabolism.Phospholipid synthesis.choline kinase	si001974m|pacid:19673408	"choline/ethanolamine kinase, putative, expressed"	T
11.3.2	lipid metabolism.Phospholipid synthesis.choline kinase	si001306m|pacid:19673407	"choline/ethanolamine kinase, putative, expressed"	T
11.3.2	lipid metabolism.Phospholipid synthesis.choline kinase	si029394m|pacid:19711248	"choline/ethanolamine kinase, putative, expressed"	T
11.3.2	lipid metabolism.Phospholipid synthesis.choline kinase	si002489m|pacid:19675083	"phosphotransferase, putative, expressed"	T
11.3.2	lipid metabolism.Phospholipid synthesis.choline kinase	si002118m|pacid:19675082	"phosphotransferase, putative, expressed"	T
11.3.2	lipid metabolism.Phospholipid synthesis.choline kinase	si022544m|pacid:19701441	"phosphotransferase, putative, expressed"	T
11.3.2	lipid metabolism.Phospholipid synthesis.choline kinase	si002041m|pacid:19675081	"phosphotransferase, putative, expressed"	T
11.3.2	lipid metabolism.Phospholipid synthesis.choline kinase	si001924m|pacid:19675079	"phosphotransferase, putative, expressed"	T
11.3.2	lipid metabolism.Phospholipid synthesis.choline kinase	si022433m|pacid:19701440	"phosphotransferase, putative, expressed"	T
11.3.2	lipid metabolism.Phospholipid synthesis.choline kinase	si001925m|pacid:19675080	"phosphotransferase, putative, expressed"	T
11.3.3	lipid metabolism.Phospholipid synthesis.phosphatidate cytidylyltransferase	si035919m|pacid:19681403	"CDP-alcohol phosphatidyltransferase, putative, expressed"	T
11.3.3	lipid metabolism.Phospholipid synthesis.phosphatidate cytidylyltransferase	si036618m|pacid:19681405	"CDP-alcohol phosphatidyltransferase, putative, expressed"	T
11.3.3	lipid metabolism.Phospholipid synthesis.phosphatidate cytidylyltransferase	si036368m|pacid:19681404	"CDP-alcohol phosphatidyltransferase, putative, expressed"	T
11.3.3	lipid metabolism.Phospholipid synthesis.phosphatidate cytidylyltransferase	si001560m|pacid:19674076	"phosphatidate cytidylyltransferase, putative, expressed"	T
11.3.3	lipid metabolism.Phospholipid synthesis.phosphatidate cytidylyltransferase	si029933m|pacid:19713593	"phosphatidate cytidylyltransferase, putative, expressed"	T
11.3.3	lipid metabolism.Phospholipid synthesis.phosphatidate cytidylyltransferase	si002636m|pacid:19676571	"phosphatidate cytidylyltransferase, putative, expressed"	T
11.3.3	lipid metabolism.Phospholipid synthesis.phosphatidate cytidylyltransferase	si026514m|pacid:19707763	"phosphatidate cytidylyltransferase, putative, expressed"	T
11.3.3	lipid metabolism.Phospholipid synthesis.phosphatidate cytidylyltransferase	si022432m|pacid:19702556	"phosphatidate cytidylyltransferase, putative, expressed"	T
11.3.3	lipid metabolism.Phospholipid synthesis.phosphatidate cytidylyltransferase	si012637m|pacid:19696057	"phosphatidate cytidylyltransferase, putative, expressed"	T
11.3.3	lipid metabolism.Phospholipid synthesis.phosphatidate cytidylyltransferase	si002310m|pacid:19676570	"phosphatidate cytidylyltransferase, putative, expressed"	T
11.3.3	lipid metabolism.Phospholipid synthesis.phosphatidate cytidylyltransferase	si017452m|pacid:19690424	"phosphatidate cytidylyltransferase, putative, expressed"	T
11.3.4	lipid metabolism.Phospholipid synthesis.CDP-diacylglycerol-inositol 3-phosphatidyltransferase	si011008m|pacid:19696828	"CDP-alcohol phosphatidyltransferase, putative, expressed"	T
11.3.4	lipid metabolism.Phospholipid synthesis.CDP-diacylglycerol-inositol 3-phosphatidyltransferase	si007265m|pacid:19704924	"CDP-alcohol phosphatidyltransferase, putative, expressed"	T
11.3.5	lipid metabolism.Phospholipid synthesis.diacylglycerol kinase	si021354m|pacid:19700102	"diacylglycerol kinase 1, putative, expressed"	T
11.3.5	lipid metabolism.Phospholipid synthesis.diacylglycerol kinase	si021348m|pacid:19698758	"diacylglycerol kinase 1, putative, expressed"	T
11.3.5	lipid metabolism.Phospholipid synthesis.diacylglycerol kinase	si034427m|pacid:19683444	"diacylglycerol kinase 1, putative, expressed"	T
11.3.5	lipid metabolism.Phospholipid synthesis.diacylglycerol kinase	si016993m|pacid:19688723	"diacylglycerol kinase, putative, expressed"	T
11.3.5	lipid metabolism.Phospholipid synthesis.diacylglycerol kinase	si010069m|pacid:19693966	"diacylglycerol kinase, putative, expressed"	T
11.3.5	lipid metabolism.Phospholipid synthesis.diacylglycerol kinase	si001229m|pacid:19674861	"diacylglycerol kinase, putative, expressed"	T
11.3.5	lipid metabolism.Phospholipid synthesis.diacylglycerol kinase	si009926m|pacid:19693965	"diacylglycerol kinase, putative, expressed"	T
11.3.5	lipid metabolism.Phospholipid synthesis.diacylglycerol kinase	si013477m|pacid:19691369	"diacylglycerol kinase, putative, expressed"	T
11.3.5	lipid metabolism.Phospholipid synthesis.diacylglycerol kinase	si017430m|pacid:19688725	"diacylglycerol kinase, putative, expressed"	T
11.3.5	lipid metabolism.Phospholipid synthesis.diacylglycerol kinase	si017365m|pacid:19688724	"diacylglycerol kinase, putative, expressed"	T
11.3.5	lipid metabolism.Phospholipid synthesis.diacylglycerol kinase	si013729m|pacid:19691370	"diacylglycerol kinase, putative, expressed"	T
11.3.6	lipid metabolism.Phospholipid synthesis.choline-phosphate cytidylyltransferase	si013804m|pacid:19690801	"cytidylyltransferase domain containing protein, expressed"	T
11.3.6	lipid metabolism.Phospholipid synthesis.choline-phosphate cytidylyltransferase	si013805m|pacid:19690802	"cytidylyltransferase domain containing protein, expressed"	T
11.3.6	lipid metabolism.Phospholipid synthesis.choline-phosphate cytidylyltransferase	si013806m|pacid:19690803	"cytidylyltransferase domain containing protein, expressed"	T
11.3.6	lipid metabolism.Phospholipid synthesis.choline-phosphate cytidylyltransferase	si026411m|pacid:19708971	"cytidylyltransferase domain containing protein, expressed"	T
11.3.6	lipid metabolism.Phospholipid synthesis.choline-phosphate cytidylyltransferase	si040766m|pacid:19683782	"cytidylyltransferase domain containing protein, expressed"	T
11.3.6	lipid metabolism.Phospholipid synthesis.choline-phosphate cytidylyltransferase	si015234m|pacid:19693313	"cytidylyltransferase domain containing protein, expressed"	T
11.3.6	lipid metabolism.Phospholipid synthesis.choline-phosphate cytidylyltransferase	si017822m|pacid:19689901	"cytidylyltransferase domain containing protein, expressed"	T
11.3.6	lipid metabolism.Phospholipid synthesis.choline-phosphate cytidylyltransferase	si040325m|pacid:19683783	"cytidylyltransferase domain containing protein, expressed"	T
11.3.6	lipid metabolism.Phospholipid synthesis.choline-phosphate cytidylyltransferase	si026689m|pacid:19708972	"cytidylyltransferase domain containing protein, expressed"	T
11.3.7	lipid metabolism.Phospholipid synthesis.cyclopropane-fatty-acyl-phospholipid synthase	si013241m|pacid:19690663	"Cyclopropane-fatty-acyl-phospholipid synthase, putative, expressed"	T
11.3.7	lipid metabolism.Phospholipid synthesis.cyclopropane-fatty-acyl-phospholipid synthase	si028892m|pacid:19713546	"Cyclopropane-fatty-acyl-phospholipid synthase, putative, expressed"	T
11.3.7	lipid metabolism.Phospholipid synthesis.cyclopropane-fatty-acyl-phospholipid synthase	si028963m|pacid:19709370	"Cyclopropane-fatty-acyl-phospholipid synthase, putative, expressed"	T
11.3.8	lipid metabolism.Phospholipid synthesis.phosphatidylserine decarboxylase	si000634m|pacid:19678799	"phosphatidylserine decarboxylase, putative, expressed"	T
11.3.8	lipid metabolism.Phospholipid synthesis.phosphatidylserine decarboxylase	si038847m|pacid:19682451	"phosphatidylserine decarboxylase, putative, expressed"	T
11.3.9	lipid metabolism.Phospholipid synthesis.choline monooxygenase	si006556m|pacid:19703325	"choline monooxygenase, chloroplast precursor, putative, expressed"	T
11.3.9	lipid metabolism.Phospholipid synthesis.choline monooxygenase	si006558m|pacid:19703326	"choline monooxygenase, chloroplast precursor, putative, expressed"	T
11.3.9	lipid metabolism.Phospholipid synthesis.choline monooxygenase	si006700m|pacid:19703327	"choline monooxygenase, chloroplast precursor, putative, expressed"	T
11.4	lipid metabolism.TAG synthesis	si021762m|pacid:19702639	"O-acyltransferase, putative, expressed"	T
11.4	lipid metabolism.TAG synthesis	si006298m|pacid:19703193	"O-acyltransferase, putative, expressed"	T
11.4	lipid metabolism.TAG synthesis	si023478m|pacid:19700229	"oleosin, putative, expressed"	T
11.4	lipid metabolism.TAG synthesis	si031370m|pacid:19709940	"oleosin, putative, expressed"	T
11.5	lipid metabolism.glyceral metabolism			
11.5.1	lipid metabolism.glyceral metabolism.glycerol kinase	si010239m|pacid:19696060	"FGGY family of carbohydrate kinases, putative, expressed"	T
11.5.1	lipid metabolism.glyceral metabolism.glycerol kinase	si009829m|pacid:19696059	"FGGY family of carbohydrate kinases, putative, expressed"	T
11.5.1001	lipid metabolism.glyceral metabolism	1-monohexadecanoglycerol		M
11.5.1002	lipid metabolism.glyceral metabolism	1-monooctodecanoglycerol		M
11.5.2	lipid metabolism.glyceral metabolism.Glycerol-3-phosphate dehydrogenase (NAD+)	si029916m|pacid:19712084	"glycerol-3-phosphate dehydrogenase, putative, expressed"	T
11.5.2	lipid metabolism.glyceral metabolism.Glycerol-3-phosphate dehydrogenase (NAD+)	si001951m|pacid:19674553	"glycerol-3-phosphate dehydrogenase, putative, expressed"	T
11.5.2	lipid metabolism.glyceral metabolism.Glycerol-3-phosphate dehydrogenase (NAD+)	si021974m|pacid:19701225	"glycerol-3-phosphate dehydrogenase, putative, expressed"	T
11.5.2	lipid metabolism.glyceral metabolism.Glycerol-3-phosphate dehydrogenase (NAD+)	si001343m|pacid:19676681	"glycerol-3-phosphate dehydrogenase, putative, expressed"	T
11.5.2	lipid metabolism.glyceral metabolism.Glycerol-3-phosphate dehydrogenase (NAD+)	si001390m|pacid:19674136	"glycerol-3-phosphate dehydrogenase, putative, expressed"	T
11.5.2	lipid metabolism.glyceral metabolism.Glycerol-3-phosphate dehydrogenase (NAD+)	si037972m|pacid:19683995	"glycerol-3-phosphate dehydrogenase, putative, expressed"	T
11.5.2	lipid metabolism.glyceral metabolism.Glycerol-3-phosphate dehydrogenase (NAD+)	si012079m|pacid:19697003	"glycerol-3-phosphate dehydrogenase, putative, expressed"	T
11.5.2	lipid metabolism.glyceral metabolism.Glycerol-3-phosphate dehydrogenase (NAD+)	si002457m|pacid:19674554	"glycerol-3-phosphate dehydrogenase, putative, expressed"	T
11.5.3	lipid metabolism.glyceral metabolism.FAD-dependent glycerol-3-phosphate dehydrogenase	si009607m|pacid:19695518	"FAD dependent oxidoreductase domain containing protein, expressed"	T
11.6	lipid metabolism.lipid transfer proteins etc	si011078m|pacid:19696368	"GLTP domain containing protein, putative, expressed"	T
11.6	lipid metabolism.lipid transfer proteins etc	si011376m|pacid:19694865	"LTPL10 - Protease inhibitor/seed storage/LTP family protein precursor, expressed"	T
11.6	lipid metabolism.lipid transfer proteins etc	si027027m|pacid:19706863	"LTPL10 - Protease inhibitor/seed storage/LTP family protein precursor, expressed"	T
11.6	lipid metabolism.lipid transfer proteins etc	si011353m|pacid:19693876	"LTPL14 - Protease inhibitor/seed storage/LTP family protein precursor, expressed"	T
11.6	lipid metabolism.lipid transfer proteins etc	si011367m|pacid:19693877	"LTPL14 - Protease inhibitor/seed storage/LTP family protein precursor, expressed"	T
11.6	lipid metabolism.lipid transfer proteins etc	si027017m|pacid:19707473	"LTPL14 - Protease inhibitor/seed storage/LTP family protein precursor, expressed"	T
11.6	lipid metabolism.lipid transfer proteins etc	si027022m|pacid:19707474	"LTPL14 - Protease inhibitor/seed storage/LTP family protein precursor, expressed"	T
11.6	lipid metabolism.lipid transfer proteins etc	si027630m|pacid:19707251	"LTPL14 - Protease inhibitor/seed storage/LTP family protein precursor, expressed"	T
11.6	lipid metabolism.lipid transfer proteins etc	si012210m|pacid:19694123	"LTPL14 - Protease inhibitor/seed storage/LTP family protein precursor, expressed"	T
11.6	lipid metabolism.lipid transfer proteins etc	si003348m|pacid:19676926	"LTPL16 - Protease inhibitor/seed storage/LTP family protein precursor, expressed"	T
11.6	lipid metabolism.lipid transfer proteins etc	si004838m|pacid:19677212	"LTPL18 - Protease inhibitor/seed storage/LTP family protein precursor, expressed"	T
11.6	lipid metabolism.lipid transfer proteins etc	si014662m|pacid:19691920	"LTPL24 - Protease inhibitor/seed storage/LTP family protein precursor, expressed"	T
11.6	lipid metabolism.lipid transfer proteins etc	si014509m|pacid:19691764	"LTPL80 - Protease inhibitor/seed storage/LTP family protein precursor, expressed"	T
11.7	lipid metabolism.unassigned			
11.8	"lipid metabolism.'exotics'(steroids, squalene etc)"	si037748m|pacid:19682109	"ergosterol biosynthetic protein 28, putative, expressed"	T
11.8	"lipid metabolism.'exotics'(steroids, squalene etc)"	si028316m|pacid:19706413	"ergosterol biosynthetic protein 28, putative, expressed"	T
11.8	"lipid metabolism.'exotics'(steroids, squalene etc)"	si027539m|pacid:19707002	"ergosterol biosynthetic protein 28, putative, expressed"	T
11.8	"lipid metabolism.'exotics'(steroids, squalene etc)"	si039809m|pacid:19679814	"ergosterol biosynthetic protein 28, putative, expressed"	T
11.8	"lipid metabolism.'exotics'(steroids, squalene etc)"	si023645m|pacid:19699718	"ergosterol biosynthetic protein 28, putative, expressed"	T
11.8	"lipid metabolism.'exotics'(steroids, squalene etc)"	si037682m|pacid:19682108	"ergosterol biosynthetic protein 28, putative, expressed"	T
11.8	"lipid metabolism.'exotics'(steroids, squalene etc)"	si023463m|pacid:19700752	"ergosterol biosynthetic protein 28, putative, expressed"	T
11.8	"lipid metabolism.'exotics'(steroids, squalene etc)"	si023524m|pacid:19700753	"ergosterol biosynthetic protein 28, putative, expressed"	T
11.8	"lipid metabolism.'exotics'(steroids, squalene etc)"	si032054m|pacid:19710372	"flavonol sulfotransferase, putative, expressed"	T
11.8	"lipid metabolism.'exotics'(steroids, squalene etc)"	si011813m|pacid:19694963	"flavonol sulfotransferase, putative, expressed"	T
11.8	"lipid metabolism.'exotics'(steroids, squalene etc)"	si010434m|pacid:19695552	"flavonol sulfotransferase, putative, expressed"	T
11.8	"lipid metabolism.'exotics'(steroids, squalene etc)"	si002172m|pacid:19673978	"flavonol sulfotransferase, putative, expressed"	T
11.8	"lipid metabolism.'exotics'(steroids, squalene etc)"	si032878m|pacid:19712662	"flavonol sulfotransferase, putative, expressed"	T
11.8	"lipid metabolism.'exotics'(steroids, squalene etc)"	si037123m|pacid:19685214	"flavoprotein wrbA, putative, expressed"	T
11.8	"lipid metabolism.'exotics'(steroids, squalene etc)"	si031096m|pacid:19710548	"NADPH-dependent FMN reductase domain containing protein, expressed"	T
11.8	"lipid metabolism.'exotics'(steroids, squalene etc)"	si002660m|pacid:19678571	"NADPH-dependent FMN reductase domain containing protein, expressed"	T
11.8	"lipid metabolism.'exotics'(steroids, squalene etc)"	si023271m|pacid:19700824	"NADPH-dependent FMN reductase domain containing protein, expressed"	T
11.8	"lipid metabolism.'exotics'(steroids, squalene etc)"	si015648m|pacid:19693256	"NADPH-dependent FMN reductase domain containing protein, expressed"	T
11.8	"lipid metabolism.'exotics'(steroids, squalene etc)"	si030909m|pacid:19712233	"peroxisomal multifunctional enzyme type 2, putative, expressed"	T
11.8	"lipid metabolism.'exotics'(steroids, squalene etc)"	si030587m|pacid:19712232	"peroxisomal multifunctional enzyme type 2, putative, expressed"	T
11.8	"lipid metabolism.'exotics'(steroids, squalene etc)"	si030292m|pacid:19712231	"peroxisomal multifunctional enzyme type 2, putative, expressed"	T
11.8	"lipid metabolism.'exotics'(steroids, squalene etc)"	si020004m|pacid:19687417	"peroxisomal multifunctional enzyme type 2, putative, expressed"	T
11.8	"lipid metabolism.'exotics'(steroids, squalene etc)"	si007382m|pacid:19704860	"peroxisomal multifunctional enzyme type 2, putative, expressed"	T
11.8	"lipid metabolism.'exotics'(steroids, squalene etc)"	si007531m|pacid:19704862	"sterol carrier protein-2, putative, expressed"	T
11.8	"lipid metabolism.'exotics'(steroids, squalene etc)"	si007434m|pacid:19704861	"sterol carrier protein-2, putative, expressed"	T
11.8	"lipid metabolism.'exotics'(steroids, squalene etc)"	si011873m|pacid:19693806	"sulfotransferase domain containing protein, expressed"	T
11.8	"lipid metabolism.'exotics'(steroids, squalene etc)"	si012159m|pacid:19696621	"sulfotransferase domain containing protein, expressed"	T
11.8	"lipid metabolism.'exotics'(steroids, squalene etc)"	si030334m|pacid:19714069	"sulfotransferase domain containing protein, expressed"	T
11.8	"lipid metabolism.'exotics'(steroids, squalene etc)"	si002308m|pacid:19677303	"sulfotransferase domain containing protein, expressed"	T
11.8	"lipid metabolism.'exotics'(steroids, squalene etc)"	si006789m|pacid:19703922	"sulfotransferase domain containing protein, expressed"	T
11.8	"lipid metabolism.'exotics'(steroids, squalene etc)"	si002481m|pacid:19674459	"sulfotransferase domain containing protein, expressed"	T
11.8	"lipid metabolism.'exotics'(steroids, squalene etc)"	si002264m|pacid:19678085	"sulfotransferase domain containing protein, expressed"	T
11.8	"lipid metabolism.'exotics'(steroids, squalene etc)"	si026634m|pacid:19707883	"sulfotransferase domain containing protein, expressed"	T
11.8	"lipid metabolism.'exotics'(steroids, squalene etc)"	si022664m|pacid:19700599	"sulfotransferase domain containing protein, expressed"	T
11.8	"lipid metabolism.'exotics'(steroids, squalene etc)"	si017676m|pacid:19686382	"sulfotransferase domain containing protein, expressed"	T
11.8	"lipid metabolism.'exotics'(steroids, squalene etc)"	si003865m|pacid:19674514	"sulfotransferase domain containing protein, expressed"	T
11.8	"lipid metabolism.'exotics'(steroids, squalene etc)"	si026638m|pacid:19706189	"sulfotransferase domain containing protein, expressed"	T
11.8	"lipid metabolism.'exotics'(steroids, squalene etc)"	si005181m|pacid:19673420	"sulfotransferase domain containing protein, expressed"	T
11.8	"lipid metabolism.'exotics'(steroids, squalene etc)"	si026632m|pacid:19706563	"sulfotransferase domain containing protein, expressed"	T
11.8	"lipid metabolism.'exotics'(steroids, squalene etc)"	si004608m|pacid:19676752	"sulfotransferase domain containing protein, expressed"	T
11.8	"lipid metabolism.'exotics'(steroids, squalene etc)"	si002278m|pacid:19673977	"sulfotransferase domain containing protein, expressed"	T
11.8	"lipid metabolism.'exotics'(steroids, squalene etc)"	si015442m|pacid:19692018	"sulfotransferase domain containing protein, expressed"	T
11.8	"lipid metabolism.'exotics'(steroids, squalene etc)"	si014085m|pacid:19691127	"sulfotransferase domain containing protein, expressed"	T
11.8	"lipid metabolism.'exotics'(steroids, squalene etc)"	si014101m|pacid:19693203	"sulfotransferase domain containing protein, expressed"	T
11.8	"lipid metabolism.'exotics'(steroids, squalene etc)"	si015675m|pacid:19691770	"sulfotransferase domain containing protein, expressed"	T
11.8	"lipid metabolism.'exotics'(steroids, squalene etc)"	si005159m|pacid:19676780	"sulfotransferase domain containing protein, expressed"	T
11.8.1	"lipid metabolism.'exotics' (steroids, squalene etc).sphingolipids"	si037119m|pacid:19685212	"alkaline phytoceramidase, putative, expressed"	T
11.8.1	"lipid metabolism.'exotics' (steroids, squalene etc).sphingolipids"	si037124m|pacid:19685211	"alkaline phytoceramidase, putative, expressed"	T
11.8.1	"lipid metabolism.'exotics' (steroids, squalene etc).sphingolipids"	si037436m|pacid:19681489	"arv1, putative, expressed"	T
11.8.1	"lipid metabolism.'exotics' (steroids, squalene etc).sphingolipids"	si037221m|pacid:19681487	"arv1, putative, expressed"	T
11.8.1	"lipid metabolism.'exotics' (steroids, squalene etc).sphingolipids"	si037253m|pacid:19681488	"arv1, putative, expressed"	T
11.8.1	"lipid metabolism.'exotics' (steroids, squalene etc).sphingolipids"	si018216m|pacid:19688413	"ASC1, putative, expressed"	T
11.8.1	"lipid metabolism.'exotics' (steroids, squalene etc).sphingolipids"	si036935m|pacid:19685330	"ASC1, putative, expressed"	T
11.8.1	"lipid metabolism.'exotics' (steroids, squalene etc).sphingolipids"	si017894m|pacid:19688507	"ASC1, putative, expressed"	T
11.8.1	"lipid metabolism.'exotics' (steroids, squalene etc).sphingolipids"	si017864m|pacid:19688412	"ASC1, putative, expressed"	T
11.8.1	"lipid metabolism.'exotics' (steroids, squalene etc).sphingolipids"	si030590m|pacid:19713749	"ASC1, putative, expressed"	T
11.8.1	"lipid metabolism.'exotics' (steroids, squalene etc).sphingolipids"	si001626m|pacid:19677071	"decarboxylase, putative, expressed"	T
11.8.1	"lipid metabolism.'exotics' (steroids, squalene etc).sphingolipids"	si001553m|pacid:19677070	"decarboxylase, putative, expressed"	T
11.8.1	"lipid metabolism.'exotics' (steroids, squalene etc).sphingolipids"	si000972m|pacid:19677069	"decarboxylase, putative, expressed"	T
11.8.1	"lipid metabolism.'exotics' (steroids, squalene etc).sphingolipids"	si003981m|pacid:19673707	"desaturase/cytochrome b5 protein, putative, expressed"	T
11.8.1	"lipid metabolism.'exotics' (steroids, squalene etc).sphingolipids"	si034375m|pacid:19684138	"diacylglycerol kinase, putative, expressed"	T
11.8.1	"lipid metabolism.'exotics' (steroids, squalene etc).sphingolipids"	si009447m|pacid:19697189	"diacylglycerol kinase, putative, expressed"	T
11.8.1	"lipid metabolism.'exotics' (steroids, squalene etc).sphingolipids"	si001153m|pacid:19675256	"diacylglycerol kinase, putative, expressed"	T
11.8.1	"lipid metabolism.'exotics' (steroids, squalene etc).sphingolipids"	si029538m|pacid:19710343	"diacylglycerol kinase, putative, expressed"	T
11.8.1	"lipid metabolism.'exotics' (steroids, squalene etc).sphingolipids"	si014079m|pacid:19692818	"diacylglycerol kinase, putative, expressed"	T
11.8.1	"lipid metabolism.'exotics' (steroids, squalene etc).sphingolipids"	si039267m|pacid:19685762	"elongation of fatty acids protein 2, putative, expressed"	T
11.8.1	"lipid metabolism.'exotics' (steroids, squalene etc).sphingolipids"	si017776m|pacid:19688175	"oxidoreductase, short chain dehydrogenase/reductase family, putative, expressed"	T
11.8.1	"lipid metabolism.'exotics' (steroids, squalene etc).sphingolipids"	si035879m|pacid:19682890	"phosphatase, putative, expressed"	T
11.8.1	"lipid metabolism.'exotics' (steroids, squalene etc).sphingolipids"	si005314m|pacid:19675415	"phosphatase, putative, expressed"	T
11.8.1	"lipid metabolism.'exotics' (steroids, squalene etc).sphingolipids"	si035420m|pacid:19681162	"serine palmitoyltransferase 1, putative, expressed"	T
11.8.1	"lipid metabolism.'exotics' (steroids, squalene etc).sphingolipids"	si002567m|pacid:19678507	"sphingolipid C4-hydroxylase SUR2, putative, expressed"	T
11.8.1	"lipid metabolism.'exotics' (steroids, squalene etc).sphingolipids"	si030865m|pacid:19713250	"sphingolipid C4-hydroxylase SUR2, putative, expressed"	T
11.8.1	"lipid metabolism.'exotics' (steroids, squalene etc).sphingolipids"	si008837m|pacid:19705586	"sphingolipid C4-hydroxylase SUR2, putative, expressed"	T
11.8.1	"lipid metabolism.'exotics' (steroids, squalene etc).sphingolipids"	si017389m|pacid:19688926	"sphingolipid C4-hydroxylase SUR2, putative, expressed"	T
11.8.1	"lipid metabolism.'exotics' (steroids, squalene etc).sphingolipids"	si010250m|pacid:19696446	"sphingolipid delta desaturase, putative, expressed"	T
11.8.1.1	"lipid metabolism.'exotics' (steroids, squalene etc).sphingolipids.ceramidase"	si004913m|pacid:19676475	"neutral ceramidase precursor, putative, expressed"	T
11.8.1.1	"lipid metabolism.'exotics' (steroids, squalene etc).sphingolipids.ceramidase"	si000371m|pacid:19674890	"neutral ceramidase precursor, putative, expressed"	T
11.8.1.2	"lipid metabolism.'exotics' (steroids, squalene etc).sphingolipids.serine C-palmitoyltransferase"	si001250m|pacid:19678034	"serine palmitoyltransferase 2, putative, expressed"	T
11.8.1.2	"lipid metabolism.'exotics' (steroids, squalene etc).sphingolipids.serine C-palmitoyltransferase"	si001208m|pacid:19678033	"serine palmitoyltransferase 2, putative, expressed"	T
11.8.1.2	"lipid metabolism.'exotics' (steroids, squalene etc).sphingolipids.serine C-palmitoyltransferase"	si026281m|pacid:19706178	"serine palmitoyltransferase 2, putative, expressed"	T
11.8.1.3	"lipid metabolism.''exotics'' (steroids, squalene etc).sphingolipids.ceramide glucosyltransferase"	si001058m|pacid:19673565	expressed protein	T
11.8.10	"lipid metabolism.'exotics' (steroids, squalene etc).phosphatidylcholinesterol O-acyltransferase"	si008543m|pacid:19704069	"lecithin cholesterol acyltransferase, putative, expressed"	T
11.8.10	"lipid metabolism.'exotics' (steroids, squalene etc).phosphatidylcholinesterol O-acyltransferase"	si039666m|pacid:19679280	"lecithin cholesterol acyltransferase, putative, expressed"	T
11.8.10	"lipid metabolism.'exotics' (steroids, squalene etc).phosphatidylcholinesterol O-acyltransferase"	si035650m|pacid:19682434	"lecithin cholesterol acyltransferase, putative, expressed"	T
11.8.10	"lipid metabolism.'exotics' (steroids, squalene etc).phosphatidylcholinesterol O-acyltransferase"	si012327m|pacid:19695705	"lecithin cholesterol acyltransferase, putative, expressed"	T
11.8.10	"lipid metabolism.'exotics' (steroids, squalene etc).phosphatidylcholinesterol O-acyltransferase"	si035912m|pacid:19679947	"lecithin cholesterol acyltransferase, putative, expressed"	T
11.8.10	"lipid metabolism.'exotics' (steroids, squalene etc).phosphatidylcholinesterol O-acyltransferase"	si035645m|pacid:19682625	"lecithin cholesterol acyltransferase, putative, expressed"	T
11.8.10	"lipid metabolism.'exotics' (steroids, squalene etc).phosphatidylcholinesterol O-acyltransferase"	si004320m|pacid:19673852	"lecithin:cholesterol acyltransferase, putative, expressed"	T
11.8.10	"lipid metabolism.'exotics' (steroids, squalene etc).phosphatidylcholinesterol O-acyltransferase"	si029902m|pacid:19709484	"lecithin:cholesterol acyltransferase, putative, expressed"	T
11.8.10	"lipid metabolism.'exotics' (steroids, squalene etc).phosphatidylcholinesterol O-acyltransferase"	si029922m|pacid:19713310	"lecithin:cholesterol acyltransferase, putative, expressed"	T
11.8.10	"lipid metabolism.'exotics' (steroids, squalene etc).phosphatidylcholinesterol O-acyltransferase"	si010279m|pacid:19695708	"lecithine cholesterol acyltransferase, putative, expressed"	T
11.8.10	"lipid metabolism.'exotics' (steroids, squalene etc).phosphatidylcholinesterol O-acyltransferase"	si029774m|pacid:19713162	"lecithine cholesterol acyltransferase, putative, expressed"	T
11.8.10	"lipid metabolism.'exotics' (steroids, squalene etc).phosphatidylcholinesterol O-acyltransferase"	si009793m|pacid:19695707	"lecithine cholesterol acyltransferase, putative, expressed"	T
11.8.10	"lipid metabolism.'exotics' (steroids, squalene etc).phosphatidylcholinesterol O-acyltransferase"	si016694m|pacid:19686107	"lecithine cholesterol acyltransferase, putative, expressed"	T
11.8.10	"lipid metabolism.'exotics' (steroids, squalene etc).phosphatidylcholinesterol O-acyltransferase"	si030215m|pacid:19713163	"lecithine cholesterol acyltransferase, putative, expressed"	T
11.8.10	"lipid metabolism.'exotics' (steroids, squalene etc).phosphatidylcholinesterol O-acyltransferase"	si029118m|pacid:19713052	"lecithine cholesterol acyltransferase, putative, expressed"	T
11.8.1001	"lipid metabolism.'exotics' (steroids, squalene etc)"	stigmasterol	"secondary metabolism, steroids"	M
11.8.1002	"lipid metabolism.'exotics' (steroids, squalene etc)"	stigmastanol	"secondary metabolism, steroids"	M
11.8.1003	"lipid metabolism.'exotics' (steroids, squalene etc)"	stigmasterol acetate	"secondary metabolism, steroids"	M
11.8.1004	"lipid metabolism.'exotics' (steroids, squalene etc)"	stigmastadienone	"secondary metabolism, steroids"	M
11.8.1005	"lipid metabolism.'exotics' (steroids, squalene etc)"	lanosterol	"secondary metabolism, steroids"	M
11.8.1006	"lipid metabolism.'exotics' (steroids, squalene etc)"	ergosterol	"secondary metabolism, steroids"	M
11.8.1007	"lipid metabolism.'exotics' (steroids, squalene etc)"	cholesteryl oleate	"secondary metabolism, steroids"	M
11.8.1008	"lipid metabolism.'exotics' (steroids, squalene etc)"	oleanolate	"secondary metabolism, steroids"	M
11.8.1009	"lipid metabolism.'exotics' (steroids, squalene etc)"	ursolate	"secondary metabolism, steroids"	M
11.8.1010	"lipid metabolism.'exotics' (steroids, squalene etc)"	cholesterol	"secondary metabolism, steroids"	M
11.8.1011	"lipid metabolism.'exotics' (steroids, squalene etc)"	fucosterol	"secondary metabolism, steroids"	M
11.8.1012	"lipid metabolism.'exotics' (steroids, squalene etc)"	5-alpha-cholestane	"secondary metabolism, steroids"	M
11.8.1013	"lipid metabolism.'exotics' (steroids, squalene etc)"	digoxin	secondary metabolism; from Digitalis (foxglove plant)	M
11.8.2	"lipid metabolism.'exotics' (steroids, squalene etc).methylsterol monooxygenase"	si002262m|pacid:19678356	"fatty acid hydroxylase, putative, expressed"	T
11.8.2	"lipid metabolism.'exotics' (steroids, squalene etc).methylsterol monooxygenase"	si002378m|pacid:19678357	"fatty acid hydroxylase, putative, expressed"	T
11.8.2	"lipid metabolism.'exotics' (steroids, squalene etc).methylsterol monooxygenase"	si002516m|pacid:19677593	"fatty acid hydroxylase, putative, expressed"	T
11.8.2	"lipid metabolism.'exotics' (steroids, squalene etc).methylsterol monooxygenase"	si002627m|pacid:19677595	"fatty acid hydroxylase, putative, expressed"	T
11.8.2	"lipid metabolism.'exotics' (steroids, squalene etc).methylsterol monooxygenase"	si002554m|pacid:19677594	"fatty acid hydroxylase, putative, expressed"	T
11.8.2	"lipid metabolism.'exotics' (steroids, squalene etc).methylsterol monooxygenase"	si026653m|pacid:19706499	"fatty acid hydroxylase, putative, expressed"	T
11.8.2	"lipid metabolism.'exotics' (steroids, squalene etc).methylsterol monooxygenase"	si036804m|pacid:19679144	"fatty acid hydroxylase, putative, expressed"	T
11.8.2	"lipid metabolism.'exotics' (steroids, squalene etc).methylsterol monooxygenase"	si014908m|pacid:19690812	"fatty acid hydroxylase, putative, expressed"	T
11.8.3	"lipid metabolism.'exotics' (steroids, squalene etc).UDP-glucose:sterol glucosyltransferase"	si029583m|pacid:19709424	"sterol 3-beta-glucosyltransferase, putative, expressed"	T
11.8.3	"lipid metabolism.'exotics' (steroids, squalene etc).UDP-glucose:sterol glucosyltransferase"	si009639m|pacid:19695392	"sterol 3-beta-glucosyltransferase, putative, expressed"	T
11.8.3	"lipid metabolism.'exotics' (steroids, squalene etc).UDP-glucose:sterol glucosyltransferase"	si009641m|pacid:19695393	"sterol 3-beta-glucosyltransferase, putative, expressed"	T
11.8.3	"lipid metabolism.'exotics' (steroids, squalene etc).UDP-glucose:sterol glucosyltransferase"	si002305m|pacid:19676605	"sterol 3-beta-glucosyltransferase, putative, expressed"	T
11.8.3	"lipid metabolism.'exotics' (steroids, squalene etc).UDP-glucose:sterol glucosyltransferase"	si001497m|pacid:19676604	"sterol 3-beta-glucosyltransferase, putative, expressed"	T
11.8.3	"lipid metabolism.'exotics' (steroids, squalene etc).UDP-glucose:sterol glucosyltransferase"	si005329m|pacid:19675502	"sterol 3-beta-glucosyltransferase, putative, expressed"	T
11.8.3	"lipid metabolism.'exotics' (steroids, squalene etc).UDP-glucose:sterol glucosyltransferase"	si005426m|pacid:19675501	"sterol 3-beta-glucosyltransferase, putative, expressed"	T
11.8.4	"lipid metabolism.'exotics' (steroids, squalene etc).3-beta hydroxysteroid dehydrogenase/isomerase"	si017075m|pacid:19687117	"NAD dependent epimerase/dehydratase family protein, putative, expressed"	T
11.8.4	"lipid metabolism.'exotics' (steroids, squalene etc).3-beta hydroxysteroid dehydrogenase/isomerase"	si039781m|pacid:19681522	"NAD dependent epimerase/dehydratase family protein, putative, expressed"	T
11.8.4	"lipid metabolism.'exotics' (steroids, squalene etc).3-beta hydroxysteroid dehydrogenase/isomerase"	si034974m|pacid:19683766	"sterol-4-alpha-carboxylate 3-dehydrogenase, decarboxylating, putative, expressed"	T
11.8.4	"lipid metabolism.'exotics' (steroids, squalene etc).3-beta hydroxysteroid dehydrogenase/isomerase"	si029372m|pacid:19713396	"sterol-4-alpha-carboxylate 3-dehydrogenase, decarboxylating, putative, expressed"	T
11.8.4	"lipid metabolism.'exotics' (steroids, squalene etc).3-beta hydroxysteroid dehydrogenase/isomerase"	si036207m|pacid:19681958	"sterol-4-alpha-carboxylate 3-dehydrogenase, decarboxylating, putative, expressed"	T
11.8.4	"lipid metabolism.'exotics' (steroids, squalene etc).3-beta hydroxysteroid dehydrogenase/isomerase"	si036237m|pacid:19683313	"sterol-4-alpha-carboxylate 3-dehydrogenase, decarboxylating, putative, expressed"	T
11.8.4	"lipid metabolism.'exotics' (steroids, squalene etc).3-beta hydroxysteroid dehydrogenase/isomerase"	si036202m|pacid:19682006	"sterol-4-alpha-carboxylate 3-dehydrogenase, decarboxylating, putative, expressed"	T
11.8.5	"lipid metabolism.'exotics' (steroids, squalene etc).squalene monooxygenase"			
11.8.6	"lipid metabolism.'exotics' (steroids, squalene etc).cycloartenol synthase"			
11.8.7	"lipid metabolism.'exotics' (steroids, squalene etc).trans-2-enoyl-CoA reductase (NADPH)"	si001779m|pacid:19677680	"3-oxo-5-alpha-steroid 4-dehydrogenase, putative, expressed"	T
11.8.7	"lipid metabolism.'exotics' (steroids, squalene etc).trans-2-enoyl-CoA reductase (NADPH)"	si001892m|pacid:19677681	"3-oxo-5-alpha-steroid 4-dehydrogenase, putative, expressed"	T
11.8.8	"lipid metabolism.'exotics' (steroids, squalene etc).squalene synthase"	si036109m|pacid:19686013	"squalene synthetase, putative, expressed"	T
11.8.8	"lipid metabolism.'exotics' (steroids, squalene etc).squalene synthase"	si035892m|pacid:19686012	"squalene synthetase, putative, expressed"	T
11.8.8	"lipid metabolism.'exotics' (steroids, squalene etc).squalene synthase"	si035893m|pacid:19686011	"squalene synthetase, putative, expressed"	T
11.8.8	"lipid metabolism.'exotics' (steroids, squalene etc).squalene synthase"	si035657m|pacid:19686010	"squalene synthetase, putative, expressed"	T
11.9	lipid metabolism.lipid degradation			
11.9.1	lipid metabolism.lipid degradation.palmitoyl[protein] hydrolase	si036886m|pacid:19680970	"palmitoyl-protein thioesterase 1 precursor, putative, expressed"	T
11.9.1	lipid metabolism.lipid degradation.palmitoyl[protein] hydrolase	si036522m|pacid:19680140	"palmitoyl-protein thioesterase 1 precursor, putative, expressed"	T
11.9.1	lipid metabolism.lipid degradation.palmitoyl[protein] hydrolase	si036735m|pacid:19680969	"palmitoyl-protein thioesterase 1 precursor, putative, expressed"	T
11.9.2	lipid metabolism.lipid degradation.lipases	si000447m|pacid:19675168	"lipase family protein, putative, expressed"	T
11.9.2	lipid metabolism.lipid degradation.lipases	si023051m|pacid:19700593	"lipase precursor, putative, expressed"	T
11.9.2	lipid metabolism.lipid degradation.lipases	si022969m|pacid:19700592	"lipase precursor, putative, expressed"	T
11.9.2	lipid metabolism.lipid degradation.lipases	si035610m|pacid:19685041	"lipase precursor, putative, expressed"	T
11.9.2	lipid metabolism.lipid degradation.lipases	si030343m|pacid:19712350	"lipase precursor, putative, expressed"	T
11.9.2	lipid metabolism.lipid degradation.lipases	si026648m|pacid:19707964	"lipase precursor, putative, expressed"	T
11.9.2	lipid metabolism.lipid degradation.lipases	si003579m|pacid:19676861	"lipase precursor, putative, expressed"	T
11.9.2	lipid metabolism.lipid degradation.lipases	si038773m|pacid:19681527	"lipase precursor, putative, expressed"	T
11.9.2	lipid metabolism.lipid degradation.lipases	si026306m|pacid:19706939	"lipase-related, putative, expressed"	T
11.9.2.1	lipid metabolism.lipid degradation.lipases.triacylglycerol lipase	si016585m|pacid:19688213	"lipase class 3 family protein, putative, expressed"	T
11.9.2.1	lipid metabolism.lipid degradation.lipases.triacylglycerol lipase	si000625m|pacid:19673388	"lipase class 3 family protein, putative, expressed"	T
11.9.2.1	lipid metabolism.lipid degradation.lipases.triacylglycerol lipase	si034869m|pacid:19685040	"lipase class 3 family protein, putative, expressed"	T
11.9.2.1	lipid metabolism.lipid degradation.lipases.triacylglycerol lipase	si024919m|pacid:19701566	"lipase class 3 family protein, putative, expressed"	T
11.9.2.1	lipid metabolism.lipid degradation.lipases.triacylglycerol lipase	si026168m|pacid:19706771	"lipase class 3 family protein, putative, expressed"	T
11.9.2.1	lipid metabolism.lipid degradation.lipases.triacylglycerol lipase	si027717m|pacid:19707365	"lipase class 3 family protein, putative, expressed"	T
11.9.2.1	lipid metabolism.lipid degradation.lipases.triacylglycerol lipase	si009452m|pacid:19694900	"lipase class 3 family protein, putative, expressed"	T
11.9.2.1	lipid metabolism.lipid degradation.lipases.triacylglycerol lipase	si019846m|pacid:19686261	"lipase class 3 family protein, putative, expressed"	T
11.9.2.1	lipid metabolism.lipid degradation.lipases.triacylglycerol lipase	si021524m|pacid:19701320	"lipase class 3 family protein, putative, expressed"	T
11.9.2.1	lipid metabolism.lipid degradation.lipases.triacylglycerol lipase	si001769m|pacid:19676522	"lipase class 3 family protein, putative, expressed"	T
11.9.2.1	lipid metabolism.lipid degradation.lipases.triacylglycerol lipase	si009352m|pacid:19694898	"lipase class 3 family protein, putative, expressed"	T
11.9.2.1	lipid metabolism.lipid degradation.lipases.triacylglycerol lipase	si009355m|pacid:19694899	"lipase class 3 family protein, putative, expressed"	T
11.9.2.1	lipid metabolism.lipid degradation.lipases.triacylglycerol lipase	si032030m|pacid:19711463	"lipase class 3 family protein, putative, expressed"	T
11.9.2.1	lipid metabolism.lipid degradation.lipases.triacylglycerol lipase	si030246m|pacid:19713678	"lipase class 3 family protein, putative, expressed"	T
11.9.2.1	lipid metabolism.lipid degradation.lipases.triacylglycerol lipase	si032600m|pacid:19710084	"lipase class 3 family protein, putative, expressed"	T
11.9.2.1	lipid metabolism.lipid degradation.lipases.triacylglycerol lipase	si032603m|pacid:19710573	"lipase class 3 family protein, putative, expressed"	T
11.9.2.1	lipid metabolism.lipid degradation.lipases.triacylglycerol lipase	si033367m|pacid:19709553	"lipase class 3 family protein, putative, expressed"	T
11.9.2.1	lipid metabolism.lipid degradation.lipases.triacylglycerol lipase	si029457m|pacid:19709925	"lipase, putative, expressed"	T
11.9.2.1	lipid metabolism.lipid degradation.lipases.triacylglycerol lipase	si009400m|pacid:19694923	"lipase, putative, expressed"	T
11.9.2.1	lipid metabolism.lipid degradation.lipases.triacylglycerol lipase	si009398m|pacid:19694922	"lipase, putative, expressed"	T
11.9.2.1	lipid metabolism.lipid degradation.lipases.triacylglycerol lipase	si016194m|pacid:19688089	"lipase, putative, expressed"	T
11.9.2.1	lipid metabolism.lipid degradation.lipases.triacylglycerol lipase	si009776m|pacid:19697110	"lipase, putative, expressed"	T
11.9.2.1	lipid metabolism.lipid degradation.lipases.triacylglycerol lipase	si012747m|pacid:19694468	"lipase, putative, expressed"	T
11.9.2.1	lipid metabolism.lipid degradation.lipases.triacylglycerol lipase	si002031m|pacid:19677257	"lipase, putative, expressed"	T
11.9.2.1	lipid metabolism.lipid degradation.lipases.triacylglycerol lipase	si001566m|pacid:19675529	"lipase, putative, expressed"	T
11.9.2.1	lipid metabolism.lipid degradation.lipases.triacylglycerol lipase	si000469m|pacid:19673674	"lipase, putative, expressed"	T
11.9.2.1	lipid metabolism.lipid degradation.lipases.triacylglycerol lipase	si005136m|pacid:19675803	"lipase, putative, expressed"	T
11.9.2.1	lipid metabolism.lipid degradation.lipases.triacylglycerol lipase	si005016m|pacid:19677350	"lipase, putative, expressed"	T
11.9.2.1	lipid metabolism.lipid degradation.lipases.triacylglycerol lipase	si001370m|pacid:19673487	"lipase, putative, expressed"	T
11.9.2.1	lipid metabolism.lipid degradation.lipases.triacylglycerol lipase	si001670m|pacid:19677537	"lipase, putative, expressed"	T
11.9.2.1	lipid metabolism.lipid degradation.lipases.triacylglycerol lipase	si000571m|pacid:19677704	"lipase, putative, expressed"	T
11.9.2.1	lipid metabolism.lipid degradation.lipases.triacylglycerol lipase	si017111m|pacid:19689201	"lipase, putative, expressed"	T
11.9.2.1	lipid metabolism.lipid degradation.lipases.triacylglycerol lipase	si025022m|pacid:19698924	"lipase, putative, expressed"	T
11.9.2.1	lipid metabolism.lipid degradation.lipases.triacylglycerol lipase	si028381m|pacid:19707458	"lipase, putative, expressed"	T
11.9.2.1	lipid metabolism.lipid degradation.lipases.triacylglycerol lipase	si000502m|pacid:19676766	"lipase, putative, expressed"	T
11.9.2.1	lipid metabolism.lipid degradation.lipases.triacylglycerol lipase	si000501m|pacid:19676765	"lipase, putative, expressed"	T
11.9.2.1	lipid metabolism.lipid degradation.lipases.triacylglycerol lipase	si028224m|pacid:19707600	"lipase, putative, expressed"	T
11.9.2.1	lipid metabolism.lipid degradation.lipases.triacylglycerol lipase	si006352m|pacid:19704700	"lipase, putative, expressed"	T
11.9.2.1	lipid metabolism.lipid degradation.lipases.triacylglycerol lipase	si021552m|pacid:19701054	"phospholipase, putative, expressed"	T
11.9.2.1	lipid metabolism.lipid degradation.lipases.triacylglycerol lipase	si006482m|pacid:19706027	"phospholipase, putative, expressed"	T
11.9.2.1	lipid metabolism.lipid degradation.lipases.triacylglycerol lipase	si025238m|pacid:19700134	"phospholipase, putative, expressed"	T
11.9.2.1	lipid metabolism.lipid degradation.lipases.triacylglycerol lipase	si012041m|pacid:19694729	"phospholipase, putative, expressed"	T
11.9.2.1	lipid metabolism.lipid degradation.lipases.triacylglycerol lipase	si011807m|pacid:19695846	"phospholipase, putative, expressed"	T
11.9.2.1	lipid metabolism.lipid degradation.lipases.triacylglycerol lipase	si022150m|pacid:19700729	"phospholipase, putative, expressed"	T
11.9.2.1	lipid metabolism.lipid degradation.lipases.triacylglycerol lipase	si022209m|pacid:19701604	"phospholipase, putative, expressed"	T
11.9.2.1	lipid metabolism.lipid degradation.lipases.triacylglycerol lipase	si000839m|pacid:19675435	"phospholipase, putative, expressed"	T
11.9.2.1	lipid metabolism.lipid degradation.lipases.triacylglycerol lipase	si012184m|pacid:19697570	"triacylglycerol lipase 1 precursor, putative, expressed"	T
11.9.2.1	lipid metabolism.lipid degradation.lipases.triacylglycerol lipase	si029983m|pacid:19712708	"triacylglycerol lipase 1 precursor, putative, expressed"	T
11.9.2.1	lipid metabolism.lipid degradation.lipases.triacylglycerol lipase	si035149m|pacid:19683789	"triacylglycerol lipase like protein, putative, expressed"	T
11.9.2.1	lipid metabolism.lipid degradation.lipases.triacylglycerol lipase	si013589m|pacid:19693161	"triacylglycerol lipase like protein, putative, expressed"	T
11.9.2.1	lipid metabolism.lipid degradation.lipases.triacylglycerol lipase	si016851m|pacid:19686188	"triacylglycerol lipase like protein, putative, expressed"	T
11.9.2.1	lipid metabolism.lipid degradation.lipases.triacylglycerol lipase	si014131m|pacid:19690786	"triacylglycerol lipase precursor, putative, expressed"	T
11.9.2.1	lipid metabolism.lipid degradation.lipases.triacylglycerol lipase	si008118m|pacid:19703533	"triacylglycerol lipase precursor, putative, expressed"	T
11.9.2.2	lipid metabolism.lipid degradation.lipases.acylglycerol lipase			
11.9.3	lipid metabolism.lipid degradation.lysophospholipases	si027333m|pacid:19708772	"ki1 protein, putative, expressed"	T
11.9.3	lipid metabolism.lipid degradation.lysophospholipases	si030437m|pacid:19709049	"ki1 protein, putative, expressed"	T
11.9.3	lipid metabolism.lipid degradation.lysophospholipases	si013211m|pacid:19693435	"SGR2, putative, expressed"	T
11.9.3.1	lipid metabolism.lipid degradation.lysophospholipases.phospholipase D	si021025m|pacid:19702519	"phospholipase D p1, putative, expressed"	T
11.9.3.1	lipid metabolism.lipid degradation.lysophospholipases.phospholipase D	si000116m|pacid:19677758	"phospholipase D p1, putative, expressed"	T
11.9.3.1	lipid metabolism.lipid degradation.lysophospholipases.phospholipase D	si028941m|pacid:19712021	"phospholipase D, putative, expressed"	T
11.9.3.1	lipid metabolism.lipid degradation.lysophospholipases.phospholipase D	si019245m|pacid:19689862	"phospholipase D, putative, expressed"	T
11.9.3.1	lipid metabolism.lipid degradation.lysophospholipases.phospholipase D	si025978m|pacid:19708721	"phospholipase D, putative, expressed"	T
11.9.3.1	lipid metabolism.lipid degradation.lysophospholipases.phospholipase D	si034266m|pacid:19685353	"phospholipase D, putative, expressed"	T
11.9.3.1	lipid metabolism.lipid degradation.lysophospholipases.phospholipase D	si038627m|pacid:19680455	"phospholipase D, putative, expressed"	T
11.9.3.1	lipid metabolism.lipid degradation.lysophospholipases.phospholipase D	si028927m|pacid:19710456	"phospholipase D, putative, expressed"	T
11.9.3.1	lipid metabolism.lipid degradation.lysophospholipases.phospholipase D	si000547m|pacid:19677779	"phospholipase D, putative, expressed"	T
11.9.3.1	lipid metabolism.lipid degradation.lysophospholipases.phospholipase D	si000548m|pacid:19677780	"phospholipase D, putative, expressed"	T
11.9.3.1	lipid metabolism.lipid degradation.lysophospholipases.phospholipase D	si028907m|pacid:19710732	"phospholipase D, putative, expressed"	T
11.9.3.1	lipid metabolism.lipid degradation.lysophospholipases.phospholipase D	si039817m|pacid:19679322	"phospholipase D, putative, expressed"	T
11.9.3.1	lipid metabolism.lipid degradation.lysophospholipases.phospholipase D	si005868m|pacid:19706148	"phospholipase D, putative, expressed"	T
11.9.3.1	lipid metabolism.lipid degradation.lysophospholipases.phospholipase D	si034036m|pacid:19685396	"phospholipase D, putative, expressed"	T
11.9.3.1	lipid metabolism.lipid degradation.lysophospholipases.phospholipase D	si024724m|pacid:19698080	"phospholipase D, putative, expressed"	T
11.9.3.1	lipid metabolism.lipid degradation.lysophospholipases.phospholipase D	si000337m|pacid:19677778	"phospholipase D, putative, expressed"	T
11.9.3.2	lipid metabolism.lipid degradation.lysophospholipases.carboxylesterase	si022689m|pacid:19698586	"acyl-protein thioesterase, putative, expressed"	T
11.9.3.2	lipid metabolism.lipid degradation.lysophospholipases.carboxylesterase	si021999m|pacid:19699941	"acyl-protein thioesterase, putative, expressed"	T
11.9.3.2	lipid metabolism.lipid degradation.lysophospholipases.carboxylesterase	si023030m|pacid:19698753	"acyl-protein thioesterase, putative, expressed"	T
11.9.3.2	lipid metabolism.lipid degradation.lysophospholipases.carboxylesterase	si004020m|pacid:19675728	"acyl-protein thioesterase, putative, expressed"	T
11.9.3.2	lipid metabolism.lipid degradation.lysophospholipases.carboxylesterase	si002647m|pacid:19673515	"OsPOP2 - Putative Prolyl Oligopeptidase homologue, expressed"	T
11.9.3.3	lipid metabolism.lipid degradation.lysophospholipases.glycerophosphodiester phosphodiesterase	si000875m|pacid:19676123	"glycerophosphoryl diester phosphodiesterase family protein, putative, expressed"	T
11.9.3.3	lipid metabolism.lipid degradation.lysophospholipases.glycerophosphodiester phosphodiesterase	si000903m|pacid:19676124	"glycerophosphoryl diester phosphodiesterase family protein, putative, expressed"	T
11.9.3.3	lipid metabolism.lipid degradation.lysophospholipases.glycerophosphodiester phosphodiesterase	si036072m|pacid:19685846	"glycerophosphoryl diester phosphodiesterase family protein, putative, expressed"	T
11.9.3.3	lipid metabolism.lipid degradation.lysophospholipases.glycerophosphodiester phosphodiesterase	si006074m|pacid:19705855	"glycerophosphoryl diester phosphodiesterase family protein, putative, expressed"	T
11.9.3.3	lipid metabolism.lipid degradation.lysophospholipases.glycerophosphodiester phosphodiesterase	si013291m|pacid:19692646	"glycerophosphoryl diester phosphodiesterase family protein, putative, expressed"	T
11.9.3.3	lipid metabolism.lipid degradation.lysophospholipases.glycerophosphodiester phosphodiesterase	si016185m|pacid:19686523	"glycerophosphoryl diester phosphodiesterase family protein, putative, expressed"	T
11.9.3.3	lipid metabolism.lipid degradation.lysophospholipases.glycerophosphodiester phosphodiesterase	si016242m|pacid:19689698	"glycerophosphoryl diester phosphodiesterase family protein, putative, expressed"	T
11.9.3.3	lipid metabolism.lipid degradation.lysophospholipases.glycerophosphodiester phosphodiesterase	si016178m|pacid:19686522	"glycerophosphoryl diester phosphodiesterase family protein, putative, expressed"	T
11.9.3.3	lipid metabolism.lipid degradation.lysophospholipases.glycerophosphodiester phosphodiesterase	si009453m|pacid:19694624	"glycerophosphoryl diester phosphodiesterase family protein, putative, expressed"	T
11.9.3.3	lipid metabolism.lipid degradation.lysophospholipases.glycerophosphodiester phosphodiesterase	si028028m|pacid:19708717	"glycerophosphoryl diester phosphodiesterase family protein, putative, expressed"	T
11.9.3.3	lipid metabolism.lipid degradation.lysophospholipases.glycerophosphodiester phosphodiesterase	si014126m|pacid:19691751	"glycerophosphoryl diester phosphodiesterase family protein, putative, expressed"	T
11.9.3.3	lipid metabolism.lipid degradation.lysophospholipases.glycerophosphodiester phosphodiesterase	si014004m|pacid:19691750	"glycerophosphoryl diester phosphodiesterase family protein, putative, expressed"	T
11.9.3.3	lipid metabolism.lipid degradation.lysophospholipases.glycerophosphodiester phosphodiesterase	si017728m|pacid:19689510	"glycerophosphoryl diester phosphodiesterase family protein, putative, expressed"	T
11.9.3.3	lipid metabolism.lipid degradation.lysophospholipases.glycerophosphodiester phosphodiesterase	si010283m|pacid:19694441	"glycerophosphoryl diester phosphodiesterase family protein, putative, expressed"	T
11.9.3.3	lipid metabolism.lipid degradation.lysophospholipases.glycerophosphodiester phosphodiesterase	si017875m|pacid:19689511	"glycerophosphoryl diester phosphodiesterase family protein, putative, expressed"	T
11.9.3.3	lipid metabolism.lipid degradation.lysophospholipases.glycerophosphodiester phosphodiesterase	si017495m|pacid:19689509	"glycerophosphoryl diester phosphodiesterase family protein, putative, expressed"	T
11.9.3.3	lipid metabolism.lipid degradation.lysophospholipases.glycerophosphodiester phosphodiesterase	si032348m|pacid:19713145	"glycerophosphoryl diester phosphodiesterase family protein, putative, expressed"	T
11.9.3.3	lipid metabolism.lipid degradation.lysophospholipases.glycerophosphodiester phosphodiesterase	si020031m|pacid:19686797	"glycerophosphoryl diester phosphodiesterase family protein, putative, expressed"	T
11.9.3.4	lipid metabolism.lipid degradation.lysophospholipases.phospholipase A2	si026930m|pacid:19707927	"phospholipase A2, putative, expressed"	T
11.9.3.4	lipid metabolism.lipid degradation.lysophospholipases.phospholipase A2	si018638m|pacid:19688664	"phospholipase A2, putative, expressed"	T
11.9.3.4	lipid metabolism.lipid degradation.lysophospholipases.phospholipase A2	si038034m|pacid:19680860	"phospholipase A2, putative, expressed"	T
11.9.3.4	lipid metabolism.lipid degradation.lysophospholipases.phospholipase A2	si039038m|pacid:19684600	"phospholipase A2, putative, expressed"	T
11.9.3.5	lipid metabolism.lipid degradation.lysophospholipases.phosphoinositide phospholipase C			
11.9.4	lipid metabolism.lipid degradation.beta-oxidation			
11.9.4.13	lipid metabolism.lipid degradation.beta-oxidation.acyl CoA reductase	si013591m|pacid:19691960	"male sterility protein 2, putative, expressed"	T
11.9.4.13	lipid metabolism.lipid degradation.beta-oxidation.acyl CoA reductase	si013616m|pacid:19693228	"male sterility protein 2, putative, expressed"	T
11.9.4.13	lipid metabolism.lipid degradation.beta-oxidation.acyl CoA reductase	si013605m|pacid:19691185	"male sterility protein 2, putative, expressed"	T
11.9.4.13	lipid metabolism.lipid degradation.beta-oxidation.acyl CoA reductase	si015384m|pacid:19691792	"male sterility protein 2, putative, expressed"	T
11.9.4.13	lipid metabolism.lipid degradation.beta-oxidation.acyl CoA reductase	si034786m|pacid:19684450	"male sterility protein, putative, expressed"	T
11.9.4.13	lipid metabolism.lipid degradation.beta-oxidation.acyl CoA reductase	si032983m|pacid:19709505	"male sterility protein, putative, expressed"	T
11.9.4.13	lipid metabolism.lipid degradation.beta-oxidation.acyl CoA reductase	si029585m|pacid:19712207	"male sterility protein, putative, expressed"	T
11.9.4.13	lipid metabolism.lipid degradation.beta-oxidation.acyl CoA reductase	si029577m|pacid:19709121	"male sterility protein, putative, expressed"	T
11.9.4.13	lipid metabolism.lipid degradation.beta-oxidation.acyl CoA reductase	si029617m|pacid:19709412	"male sterility protein, putative, expressed"	T
11.9.4.13	lipid metabolism.lipid degradation.beta-oxidation.acyl CoA reductase	si029620m|pacid:19709411	"male sterility protein, putative, expressed"	T
11.9.4.13	lipid metabolism.lipid degradation.beta-oxidation.acyl CoA reductase	si015780m|pacid:19691861	"male sterility protein, putative, expressed"	T
11.9.4.13	lipid metabolism.lipid degradation.beta-oxidation.acyl CoA reductase	si032354m|pacid:19712702	"male sterility protein, putative, expressed"	T
11.9.4.13	lipid metabolism.lipid degradation.beta-oxidation.acyl CoA reductase	si032255m|pacid:19713622	"male sterility protein, putative, expressed"	T
11.9.4.14	lipid metabolism.lipid degradation.beta-oxidation.enoyl isomerase			
11.9.4.2	lipid metabolism.lipid degradation.beta-oxidation.acyl CoA DH	si029436m|pacid:19713692	"acyl-CoA dehydrogenase family member 10, putative, expressed"	T
11.9.4.2	lipid metabolism.lipid degradation.beta-oxidation.acyl CoA DH	si029307m|pacid:19713691	"acyl-CoA dehydrogenase family member 10, putative, expressed"	T
11.9.4.2	lipid metabolism.lipid degradation.beta-oxidation.acyl CoA DH	si029032m|pacid:19713690	"acyl-CoA dehydrogenase family member 10, putative, expressed"	T
11.9.4.2	lipid metabolism.lipid degradation.beta-oxidation.acyl CoA DH	si028989m|pacid:19713689	"acyl-CoA dehydrogenase family member 10, putative, expressed"	T
11.9.4.2	lipid metabolism.lipid degradation.beta-oxidation.acyl CoA DH	si028932m|pacid:19713688	"acyl-CoA dehydrogenase family member 10, putative, expressed"	T
11.9.4.2	lipid metabolism.lipid degradation.beta-oxidation.acyl CoA DH	si006530m|pacid:19704853	"acyl-coenzyme A dehydrogenase, mitochondrial precursor, putative, expressed"	T
11.9.4.2	lipid metabolism.lipid degradation.beta-oxidation.acyl CoA DH	si010272m|pacid:19696683	"acyl-coenzyme A dehydrogenase, mitochondrial precursor, putative, expressed"	T
11.9.4.2	lipid metabolism.lipid degradation.beta-oxidation.acyl CoA DH	si010395m|pacid:19696566	"acyl-coenzyme A dehydrogenase, mitochondrial precursor, putative, expressed"	T
11.9.4.2	lipid metabolism.lipid degradation.beta-oxidation.acyl CoA DH	si010150m|pacid:19696564	"acyl-coenzyme A dehydrogenase, mitochondrial precursor, putative, expressed"	T
11.9.4.2	lipid metabolism.lipid degradation.beta-oxidation.acyl CoA DH	si010323m|pacid:19696565	"acyl-coenzyme A dehydrogenase, mitochondrial precursor, putative, expressed"	T
11.9.4.2	lipid metabolism.lipid degradation.beta-oxidation.acyl CoA DH	si006226m|pacid:19702776	"acyl-coenzyme A oxidase 1.2, peroxisomal, putative, expressed"	T
11.9.4.2	lipid metabolism.lipid degradation.beta-oxidation.acyl CoA DH	si006012m|pacid:19704020	"acyl-coenzyme A oxidase 1.2, peroxisomal, putative, expressed"	T
11.9.4.2	lipid metabolism.lipid degradation.beta-oxidation.acyl CoA DH	si006007m|pacid:19702775	"acyl-coenzyme A oxidase 1.2, peroxisomal, putative, expressed"	T
11.9.4.2	lipid metabolism.lipid degradation.beta-oxidation.acyl CoA DH	si005814m|pacid:19705580	"acyl-coenzyme A oxidase, putative, expressed"	T
11.9.4.2	lipid metabolism.lipid degradation.beta-oxidation.acyl CoA DH	si026043m|pacid:19708869	"acyl-coenzyme A oxidase, putative, expressed"	T
11.9.4.2	lipid metabolism.lipid degradation.beta-oxidation.acyl CoA DH	si001505m|pacid:19677513	"glutaryl-CoA dehydrogenase, mitochondrial precursor, putative, expressed"	T
11.9.4.3	lipid metabolism.lipid degradation.beta-oxidation.enoyl CoA hydratase	si002756m|pacid:19677570	"carnitine racemase like protein, putative, expressed"	T
11.9.4.3	lipid metabolism.lipid degradation.beta-oxidation.enoyl CoA hydratase	si002710m|pacid:19674303	"carnitine racemase like protein, putative, expressed"	T
11.9.4.3	lipid metabolism.lipid degradation.beta-oxidation.enoyl CoA hydratase	si023089m|pacid:19701613	"enoyl-CoA hydratase/isomerase family protein, putative, expressed"	T
11.9.4.4	lipid metabolism.lipid degradation.beta-oxidation.hydroxybutyryl CoA DH			
11.9.4.5	lipid metabolism.lipid degradation.beta-oxidation.acyl-CoA thioesterase	si035587m|pacid:19680993	"3-ketoacyl-CoA thiolase, peroxisomal precursor, putative, expressed"	T
11.9.4.5	lipid metabolism.lipid degradation.beta-oxidation.acyl-CoA thioesterase	si017151m|pacid:19689498	"3-ketoacyl-CoA thiolase, peroxisomal precursor, putative, expressed"	T
11.9.4.5	lipid metabolism.lipid degradation.beta-oxidation.acyl-CoA thioesterase	si017147m|pacid:19689497	"3-ketoacyl-CoA thiolase, peroxisomal precursor, putative, expressed"	T
11.9.4.5	lipid metabolism.lipid degradation.beta-oxidation.acyl-CoA thioesterase	si017940m|pacid:19689500	"3-ketoacyl-CoA thiolase, peroxisomal precursor, putative, expressed"	T
11.9.4.5	lipid metabolism.lipid degradation.beta-oxidation.acyl-CoA thioesterase	si017420m|pacid:19689499	"3-ketoacyl-CoA thiolase, peroxisomal precursor, putative, expressed"	T
11.9.4.5	lipid metabolism.lipid degradation.beta-oxidation.acyl-CoA thioesterase	si010192m|pacid:19693945	"acyl-CoA thioesterase 2, putative, expressed"	T
11.9.4.5	lipid metabolism.lipid degradation.beta-oxidation.acyl-CoA thioesterase	si022852m|pacid:19700475	"thioesterase family protein, putative, expressed"	T
11.9.4.5	lipid metabolism.lipid degradation.beta-oxidation.acyl-CoA thioesterase	si022853m|pacid:19700474	"thioesterase family protein, putative, expressed"	T
11.9.4.5	lipid metabolism.lipid degradation.beta-oxidation.acyl-CoA thioesterase	si011233m|pacid:19695805	"thioesterase family protein, putative, expressed"	T
11.9.4.5	lipid metabolism.lipid degradation.beta-oxidation.acyl-CoA thioesterase	si003179m|pacid:19676365	"thioesterase family protein, putative, expressed"	T
11.9.4.9	lipid metabolism.lipid degradation.beta-oxidation.multifunctional	si012434m|pacid:19696615	"3-hydroxyacyl-CoA dehydrogenase, putative, expressed"	T
11.9.4.9	lipid metabolism.lipid degradation.beta-oxidation.multifunctional	si016459m|pacid:19689855	"3-hydroxyacyl-CoA dehydrogenase, putative, expressed"	T
11.9.4.9	lipid metabolism.lipid degradation.beta-oxidation.multifunctional	si016347m|pacid:19689854	"3-hydroxyacyl-CoA dehydrogenase, putative, expressed"	T
11.9.4.9	lipid metabolism.lipid degradation.beta-oxidation.multifunctional	si021344m|pacid:19701905	"3-hydroxyacyl-CoA dehydrogenase, putative, expressed"	T
11.9.4.9	lipid metabolism.lipid degradation.beta-oxidation.multifunctional	si017689m|pacid:19687753	"3-hydroxyacyl-CoA dehydrogenase, putative, expressed"	T
11.9.4.9	lipid metabolism.lipid degradation.beta-oxidation.multifunctional	si000465m|pacid:19678693	"3-hydroxyacyl-CoA dehydrogenase, putative, expressed"	T
11.9.4.9	lipid metabolism.lipid degradation.beta-oxidation.multifunctional	si002398m|pacid:19673905	"3-hydroxybutyryl-CoA dehydrogenase, putative, expressed"	T
11.9.4.99	lipid metabolism.lipid degradation.beta-oxidation.misc			
12	N-metabolism			
12.1	N-metabolism.nitrate metabolism			
12.1.1	N-metabolism.nitrate metabolism.NR	si031625m|pacid:19709500	"cytochrome b5-like Heme/Steroid binding domain containing protein, expressed"	T
12.1.1	N-metabolism.nitrate metabolism.NR	si014677m|pacid:19691192	"cytochrome b5-like Heme/Steroid binding domain containing protein, expressed"	T
12.1.1	N-metabolism.nitrate metabolism.NR	si031543m|pacid:19709499	"cytochrome b5-like Heme/Steroid binding domain containing protein, expressed"	T
12.1.1	N-metabolism.nitrate metabolism.NR	si031544m|pacid:19709498	"cytochrome b5-like Heme/Steroid binding domain containing protein, expressed"	T
12.1.1	N-metabolism.nitrate metabolism.NR	si029771m|pacid:19711719	"desaturase/cytochrome b5 protein, putative, expressed"	T
12.1.1	N-metabolism.nitrate metabolism.NR	si002330m|pacid:19675958	"NADH-cytochrome b5 reductase, putative, expressed"	T
12.1.1	N-metabolism.nitrate metabolism.NR	si002501m|pacid:19675665	"NADH-cytochrome b5 reductase, putative, expressed"	T
12.1.1	N-metabolism.nitrate metabolism.NR	si022910m|pacid:19701753	"NADH-cytochrome b5 reductase, putative, expressed"	T
12.1.1	N-metabolism.nitrate metabolism.NR	si019646m|pacid:19688052	"nitrate reductase, putative, expressed"	T
12.1.1	N-metabolism.nitrate metabolism.NR	si016274m|pacid:19688325	"nitrate reductase, putative, expressed"	T
12.1.1	N-metabolism.nitrate metabolism.NR	si013224m|pacid:19691502	"nitrate reductase, putative, expressed"	T
12.1.1	N-metabolism.nitrate metabolism.NR	si022247m|pacid:19698892	"sulfite oxidase, putative, expressed"	T
12.1.1	N-metabolism.nitrate metabolism.NR	si013470m|pacid:19693104	"sulfite oxidase, putative, expressed"	T
12.1.2	N-metabolism.nitrate metabolism.nitrite reductase	si016715m|pacid:19686452	"ferredoxin--nitrite reductase, putative, expressed"	T
12.2	N-metabolism.ammonia metabolism			
12.2.1	N-metabolism.ammonia metabolism.glutamate synthase	si028711m|pacid:19709663	"ferredoxin-dependent glutamate synthase, chloroplast precursor, putative, expressed"	T
12.2.1	N-metabolism.ammonia metabolism.glutamate synthase	si028677m|pacid:19709662	"ferredoxin-dependent glutamate synthase, chloroplast precursor, putative, expressed"	T
12.2.1	N-metabolism.ammonia metabolism.glutamate synthase	si020943m|pacid:19702285	"glutamate synthase, chloroplast precursor, putative, expressed"	T
12.2.1	N-metabolism.ammonia metabolism.glutamate synthase	si000006m|pacid:19675258	"glutamate synthase, chloroplast precursor, putative, expressed"	T
12.2.1	N-metabolism.ammonia metabolism.glutamate synthase	si023891m|pacid:19702323	"glutamate synthase, chloroplast precursor, putative, expressed"	T
12.2.1.1	N-metabolism.ammonia metabolism.glutamate synthase.ferredoxin dependent			
12.2.1.2	N-metabolism.ammonia metabolism.glutamate synthase.NADH dependent			
12.2.1001	N-metabolism.ammonia metabolism	ammonium	N-metabolism.ammonia metabolism	M
12.2.1002	N-metabolism.ammonia metabolism	glutamate	N-metabolism.ammonia metabolism; amino acid synthesis.alanine; amino acid degradation.alanine; amino acid synthesis.isoleucine; amino acid degradation.isoleucine; amino acid synthesis.leucineamino acid degradation.leucine; amino acid synthesis.lysine; amino acid degradation.lysine; amino acid synthesis.phenylalanine; amino acid synthesis.proline; amino acid degradation.proline; amino acid synthesis.arginine; amino acid degradation.arginine; amino acid synthesis.tryptophan; amino acid synthesis.tyrosine; amino acid synthesis.valine; amino acid degradation.valine; amino acid degradation.hydroxyproline; amino acid synthesis.asparagine; amino acid degradation.asparagines; amino acid degradation.cysteine; amino acid synthesis.glutamate; amino acid degradation.glutamate; amino acid synthesis.glutamine; amino acid degradation.glutamine; amino acid synthesis.histidine; Co-factor metabolism; tetrapyrrole synthesis; redox regulation; nucleotide metabolism.synthesis; C1-metabolism	M
12.2.1003	N-metabolism.ammonia metabolism	glutamine	N-metabolism.ammonia metabolism; amino acid synthesis.arginine; amino acid synthesis.tryptophan; amino acid synthesis.asparagines; amino acid degradation.asparagines; amino acid synthesis.glutamine; amino acid degradation.glutamine; amino acid synthesis.histidine; nucleotide metabolism.synthesis; nucleotide metabolism.degradation; C1-metabolism	M
12.2.2	N-metabolism.ammonia metabolism.glutamine synthetase	si034245m|pacid:19680684	"fluG, putative, expressed"	T
12.2.2	N-metabolism.ammonia metabolism.glutamine synthetase	si017939m|pacid:19687716	"glutamine synthetase, catalytic domain containing protein, expressed"	T
12.2.2	N-metabolism.ammonia metabolism.glutamine synthetase	si022318m|pacid:19699748	"glutamine synthetase, catalytic domain containing protein, expressed"	T
12.2.2	N-metabolism.ammonia metabolism.glutamine synthetase	si036280m|pacid:19683233	"glutamine synthetase, catalytic domain containing protein, expressed"	T
12.2.2	N-metabolism.ammonia metabolism.glutamine synthetase	si036352m|pacid:19683354	"glutamine synthetase, catalytic domain containing protein, expressed"	T
12.2.2	N-metabolism.ammonia metabolism.glutamine synthetase	si022118m|pacid:19699747	"glutamine synthetase, catalytic domain containing protein, expressed"	T
12.2.2	N-metabolism.ammonia metabolism.glutamine synthetase	si017628m|pacid:19687715	"glutamine synthetase, catalytic domain containing protein, expressed"	T
12.2.99	N-metabolism.ammonia metabolism.unspecified	si015112m|pacid:19692862	"haloacid dehalogenase-like hydrolase domain-containing protein 1A, putative, expressed"	T
12.2.99	N-metabolism.ammonia metabolism.unspecified	si014361m|pacid:19690816	"haloacid dehalogenase-like hydrolase domain-containing protein 1A, putative, expressed"	T
12.3	N-metabolism.N-degradation			
12.3.1	N-metabolism.N-degradation.glutamate dehydrogenase	si010721m|pacid:19693888	"glutamate dehydrogenase protein, putative, expressed"	T
12.3.1	N-metabolism.N-degradation.glutamate dehydrogenase	si010692m|pacid:19693887	"glutamate dehydrogenase protein, putative, expressed"	T
12.3.1	N-metabolism.N-degradation.glutamate dehydrogenase	si036846m|pacid:19681968	"glutamate dehydrogenase protein, putative, expressed"	T
12.3.1	N-metabolism.N-degradation.glutamate dehydrogenase	si010397m|pacid:19693886	"glutamate dehydrogenase protein, putative, expressed"	T
12.3.1	N-metabolism.N-degradation.glutamate dehydrogenase	si010235m|pacid:19693885	"glutamate dehydrogenase protein, putative, expressed"	T
12.3.1	N-metabolism.N-degradation.glutamate dehydrogenase	si035903m|pacid:19681967	"glutamate dehydrogenase protein, putative, expressed"	T
12.3.1	N-metabolism.N-degradation.glutamate dehydrogenase	si035905m|pacid:19681965	"glutamate dehydrogenase protein, putative, expressed"	T
12.3.1	N-metabolism.N-degradation.glutamate dehydrogenase	si035910m|pacid:19681966	"glutamate dehydrogenase protein, putative, expressed"	T
12.3.1	N-metabolism.N-degradation.glutamate dehydrogenase	si000655m|pacid:19677737	"glutamate dehydrogenase protein, putative, expressed"	T
12.3.1	N-metabolism.N-degradation.glutamate dehydrogenase	si000614m|pacid:19677736	"glutamate dehydrogenase protein, putative, expressed"	T
12.3.1	N-metabolism.N-degradation.glutamate dehydrogenase	si010982m|pacid:19693889	"glutamate dehydrogenase protein, putative, expressed"	T
12.4	N-metabolism.misc	si037233m|pacid:19680929	"FAD binding protein, putative, expressed"	T
12.4	N-metabolism.misc	si037234m|pacid:19680931	"FAD binding protein, putative, expressed"	T
12.4	N-metabolism.misc	si037239m|pacid:19680930	"FAD binding protein, putative, expressed"	T
12.4	N-metabolism.misc	si025126m|pacid:19699171	"FAD binding protein, putative, expressed"	T
12.4	N-metabolism.misc	si036779m|pacid:19679439	"nitroreductase family protein, putative, expressed"	T
12.4	N-metabolism.misc	si010164m|pacid:19694336	"tRNA-dihydrouridine synthase, putative, expressed"	T
12.4	N-metabolism.misc	si006507m|pacid:19704212	"tRNA-dihydrouridine synthase, putative, expressed"	T
12.4	N-metabolism.misc	si018131m|pacid:19690382	"urease accessory protein F, putative, expressed"	T
12.4	N-metabolism.misc	si019189m|pacid:19686401	"urease accessory protein F, putative, expressed"	T
13	amino acid metabolism			
13.1	amino acid metabolism.synthesis			
13.1.1	amino acid metabolism.synthesis.central amino acid metabolism			
13.1.1.1	amino acid metabolism.synthesis.central amino acid metabolism.GABA			
13.1.1.1.1	amino acid metabolism.synthesis.central amino acid metabolism.GABA.Glutamate decarboxylase	si013612m|pacid:19693423	"decarboxylase, putative, expressed"	T
13.1.1.1.1	amino acid metabolism.synthesis.central amino acid metabolism.GABA.Glutamate decarboxylase	si013623m|pacid:19693424	"decarboxylase, putative, expressed"	T
13.1.1.1.1	amino acid metabolism.synthesis.central amino acid metabolism.GABA.Glutamate decarboxylase	si036070m|pacid:19684481	"glutamate decarboxylase, putative, expressed"	T
13.1.1.1.1	amino acid metabolism.synthesis.central amino acid metabolism.GABA.Glutamate decarboxylase	si009908m|pacid:19696990	"glutamate decarboxylase, putative, expressed"	T
13.1.1.1.1	amino acid metabolism.synthesis.central amino acid metabolism.GABA.Glutamate decarboxylase	si011954m|pacid:19697243	"glutamate decarboxylase, putative, expressed"	T
13.1.1.1.1	amino acid metabolism.synthesis.central amino acid metabolism.GABA.Glutamate decarboxylase	si035388m|pacid:19681288	"glutamate decarboxylase, putative, expressed"	T
13.1.1.1.2	amino acid metabolism.synthesis.central amino acid metabolism.GABA.GABA transaminase			
13.1.1.1.3	amino acid metabolism.synthesis.central amino acid metabolism.GABA.SSADH			
13.1.1.1.4	amino acid metabolism.synthesis.central amino acid metabolism.GABA.gamma-hydroxybutyrate DH			
13.1.1.2	amino acid metabolism.synthesis.central amino acid metabolism.aspartate			
13.1.1.2.1	amino acid metabolism.synthesis.central amino acid metabolism.aspartate.aspartate aminotransferase	si017746m|pacid:19687863	"aminotransferase, classes I and II, domain containing protein, expressed"	T
13.1.1.2.1	amino acid metabolism.synthesis.central amino acid metabolism.aspartate.aspartate aminotransferase	si001516m|pacid:19678831	"aminotransferase, classes I and II, domain containing protein, expressed"	T
13.1.1.2.1	amino acid metabolism.synthesis.central amino acid metabolism.aspartate.aspartate aminotransferase	si017250m|pacid:19687861	"aminotransferase, classes I and II, domain containing protein, expressed"	T
13.1.1.2.1	amino acid metabolism.synthesis.central amino acid metabolism.aspartate.aspartate aminotransferase	si001361m|pacid:19678830	"aminotransferase, classes I and II, domain containing protein, expressed"	T
13.1.1.2.1	amino acid metabolism.synthesis.central amino acid metabolism.aspartate.aspartate aminotransferase	si017271m|pacid:19687862	"aminotransferase, classes I and II, domain containing protein, expressed"	T
13.1.1.2.1	amino acid metabolism.synthesis.central amino acid metabolism.aspartate.aspartate aminotransferase	si006490m|pacid:19702982	"aminotransferase, classes I and II, domain containing protein, expressed"	T
13.1.1.2.1	amino acid metabolism.synthesis.central amino acid metabolism.aspartate.aspartate aminotransferase	si017156m|pacid:19689384	"aminotransferase, classes I and II, domain containing protein, expressed"	T
13.1.1.2.1001	amino acid metabolism.synthesis.central amino acid metabolism.aspartate	aspartate	amino acid synthesis.homoserine; amino acid synthesis.lysine; amino acid synthesis.arginine; amino acid degradation.arginine; amino acid synthesis.asparagines; amino acid degradation.asparagines; amino acid synthesis.aspartate; amino acid degradation.aspartate; amino acid synthesis.glutamate; amino acid degradation.glutamate; Co-factor metabolism; nucleotide metabolism.synthesis	M
13.1.1.3	amino acid metabolism.synthesis.central amino acid metabolism.alanine			
13.1.1.3.1	amino acid metabolism.synthesis.central amino acid metabolism.alanine.alanine aminotransferase	si032523m|pacid:19713998	"aminotransferase, classes I and II, domain containing protein, expressed"	T
13.1.1.3.1	amino acid metabolism.synthesis.central amino acid metabolism.alanine.alanine aminotransferase	si035423m|pacid:19685785	"aminotransferase, classes I and II, domain containing protein, expressed"	T
13.1.1.3.1	amino acid metabolism.synthesis.central amino acid metabolism.alanine.alanine aminotransferase	si035117m|pacid:19685131	"aminotransferase, classes I and II, domain containing protein, expressed"	T
13.1.1.3.1	amino acid metabolism.synthesis.central amino acid metabolism.alanine.alanine aminotransferase	si032667m|pacid:19711804	"aminotransferase, classes I and II, domain containing protein, expressed"	T
13.1.1.3.1	amino acid metabolism.synthesis.central amino acid metabolism.alanine.alanine aminotransferase	si035074m|pacid:19685130	"aminotransferase, classes I and II, domain containing protein, expressed"	T
13.1.1.3.1	amino acid metabolism.synthesis.central amino acid metabolism.alanine.alanine aminotransferase	si029700m|pacid:19710656	"aminotransferase, classes I and II, domain containing protein, expressed"	T
13.1.1.3.10001	amino acid synthesis.alanine	alanine	amino acid synthesis.alanine; amino acid degradation.alanine; amino acid degradation.tryptophan; Co-factor metabolism; fermentation	M
13.1.1.3.11	amino acid metabolism.synthesis.central amino acid metabolism.alanine.alanine-glyoxylate aminotransferase	si013768m|pacid:19693149	"aminotransferase, putative, expressed"	T
13.1.1.3.11	amino acid metabolism.synthesis.central amino acid metabolism.alanine.alanine-glyoxylate aminotransferase	si013861m|pacid:19693151	"aminotransferase, putative, expressed"	T
13.1.1.3.11	amino acid metabolism.synthesis.central amino acid metabolism.alanine.alanine-glyoxylate aminotransferase	si013862m|pacid:19693150	"aminotransferase, putative, expressed"	T
13.1.1.3.11	amino acid metabolism.synthesis.central amino acid metabolism.alanine.alanine-glyoxylate aminotransferase	si013863m|pacid:19693152	"aminotransferase, putative, expressed"	T
13.1.1.3.11	amino acid metabolism.synthesis.central amino acid metabolism.alanine.alanine-glyoxylate aminotransferase	si035539m|pacid:19684114	"aminotransferase, putative, expressed"	T
13.1.1.3.11	amino acid metabolism.synthesis.central amino acid metabolism.alanine.alanine-glyoxylate aminotransferase	si035263m|pacid:19685774	"aminotransferase, putative, expressed"	T
13.1.1.3.11	amino acid metabolism.synthesis.central amino acid metabolism.alanine.alanine-glyoxylate aminotransferase	si035486m|pacid:19685775	"aminotransferase, putative, expressed"	T
13.1.2	amino acid metabolism.synthesis.glutamate family			
13.1.2.1	amino acid metabolism.synthesis.glutamate family.glutamine			
13.1.2.2	amino acid metabolism.synthesis.glutamate family.proline	si001017m|pacid:19676050	"amino acid kinase, putative, expressed"	T
13.1.2.2	amino acid metabolism.synthesis.glutamate family.proline	si000382m|pacid:19676048	"amino acid kinase, putative, expressed"	T
13.1.2.2	amino acid metabolism.synthesis.glutamate family.proline	si000362m|pacid:19676047	"amino acid kinase, putative, expressed"	T
13.1.2.2	amino acid metabolism.synthesis.glutamate family.proline	si000504m|pacid:19676049	"amino acid kinase, putative, expressed"	T
13.1.2.2	amino acid metabolism.synthesis.glutamate family.proline	si000348m|pacid:19676046	"amino acid kinase, putative, expressed"	T
13.1.2.2	amino acid metabolism.synthesis.glutamate family.proline	si021235m|pacid:19701202	"amino acid kinase, putative, expressed"	T
13.1.2.2.1	amino acid metabolism.synthesis.glutamate family.proline.delta 1-pyrroline-5-carboxylate synthetase			
13.1.2.2.10	amino acid metabolism.synthesis.glutamate family.proline.ornithine aminotransferase			
13.1.2.2.1001	amino acid metabolism.synthesis.glutamate family.proline	proline	amino acid synthesis.proline; amino acid degradation.proline; stress	M
13.1.2.2.2	amino acid metabolism.synthesis.glutamate family.proline.pyrroline-5-carboxylate reductase			
13.1.2.2.3	amino acid metabolism.synthesis.glutamate family.proline.pyrroline-2-carboxylate reductase			
13.1.2.2.4	amino acid metabolism.synthesis.glutamate family.proline.ornithin-cyclodeaminase			
13.1.2.3	amino acid metabolism.synthesis.glutamate family.arginine			
13.1.2.3.1	amino acid metabolism.synthesis.glutamate family.arginine.N-acetyl-L-glutamate 5-phosphotransferase			
13.1.2.3.1001	amino acid metabolism.synthesis.glutamate family.arginine	ornithine	amino acid synthesis.arginine; amino acid degradation.arginine; amino acid degradation.glutamate; polyamine metabolism	M
13.1.2.3.1002	amino acid metabolism.synthesis.glutamate family.arginine	arginine	amino acid synthesis.arginine; amino acid degradation.arginine; amino acid degradation.glutamate; polyamine metabolism	M
13.1.2.3.1003	amino acid metabolism.synthesis.glutamate family.arginine	citrulline	amino acid synthesis.arginine; amino acid degradation.arginine	M
13.1.2.3.1004	amino acid metabolism.synthesis.glutamate family.arginine	n-acetylglutamic acid		M
13.1.2.3.11	amino acid metabolism.synthesis.glutamate family.arginine.carbamoyl-phosphate synthase			
13.1.2.3.2	amino acid metabolism.synthesis.glutamate family.arginine.acetylglutamate kinase	si017738m|pacid:19687740	"amino acid kinase, putative, expressed"	T
13.1.2.3.2	amino acid metabolism.synthesis.glutamate family.arginine.acetylglutamate kinase	si010534m|pacid:19697108	"amino acid kinase, putative, expressed"	T
13.1.2.3.2	amino acid metabolism.synthesis.glutamate family.arginine.acetylglutamate kinase	si035137m|pacid:19685789	"arginine biosynthesis bifunctional protein argJ 1, putative, expressed"	T
13.1.2.3.21	amino acid metabolism.synthesis.glutamate family.arginine.ornithine carbamoyltransferase	si017196m|pacid:19689259	"ornithine carbamoyltransferase, putative, expressed"	T
13.1.2.3.22	amino acid metabolism.synthesis.glutamate family.arginine.arginosuccinate synthase	si021906m|pacid:19699200	"argininosuccinate synthase, chloroplast precursor, putative, expressed"	T
13.1.2.3.23	amino acid metabolism.synthesis.glutamate family.arginine.argininosuccinate lyase	si021759m|pacid:19702269	"argininosuccinate lyase, putative, expressed"	T
13.1.2.3.23	amino acid metabolism.synthesis.glutamate family.arginine.argininosuccinate lyase	si035209m|pacid:19681859	"argininosuccinate lyase, putative, expressed"	T
13.1.2.3.3	amino acid metabolism.synthesis.glutamate family.arginine.N-Acetylglutamate-5-P reductase			
13.1.2.3.31	amino acid metabolism.synthesis.glutamate family.arginine.aspartate racemase	si002223m|pacid:19675059	"asp/Glu racemase, putative, expressed"	T
13.1.2.3.32	amino acid metabolism.synthesis.glutamate family.arginine.aspartate 4-decarboxylase			
13.1.2.3.4	amino acid metabolism.synthesis.glutamate family.arginine.acetylornithine aminotransferase			
13.1.2.3.5	amino acid metabolism.synthesis.glutamate family.arginine.N2-Acetylornithine deacetylase			
13.1.3	amino acid metabolism.synthesis.aspartate family			
13.1.3.1	amino acid metabolism.synthesis.aspartate family.asparagine	si034999m|pacid:19683460	"asparagine synthetase, putative, expressed"	T
13.1.3.1	amino acid metabolism.synthesis.aspartate family.asparagine	si021963m|pacid:19700451	"asparagine synthetase, putative, expressed"	T
13.1.3.1	amino acid metabolism.synthesis.aspartate family.asparagine	si034949m|pacid:19683459	"asparagine synthetase, putative, expressed"	T
13.1.3.1	amino acid metabolism.synthesis.aspartate family.asparagine	si021891m|pacid:19700449	"asparagine synthetase, putative, expressed"	T
13.1.3.1	amino acid metabolism.synthesis.aspartate family.asparagine	si034620m|pacid:19683458	"asparagine synthetase, putative, expressed"	T
13.1.3.1	amino acid metabolism.synthesis.aspartate family.asparagine	si021903m|pacid:19700450	"asparagine synthetase, putative, expressed"	T
13.1.3.1	amino acid metabolism.synthesis.aspartate family.asparagine	si008415m|pacid:19703679	"asparagine synthetase, putative, expressed"	T
13.1.3.1	amino acid metabolism.synthesis.aspartate family.asparagine	si021521m|pacid:19700448	"asparagine synthetase, putative, expressed"	T
13.1.3.1	amino acid metabolism.synthesis.aspartate family.asparagine	si034835m|pacid:19679951	"asparagine synthetase, putative, expressed"	T
13.1.3.1.1	amino acid metabolism.synthesis.aspartate family.asparagine.asparagine synthetase	si021499m|pacid:19700644	"asparagine synthase family protein, expressed"	T
13.1.3.1.1001	amino acid metabolism.synthesis.aspartate family.asparagine	asparagine	amino acid synthesis.asparagines; amino acid degradation.asparagines; amino acid synthesis.aspartate; amino acid degradation.aspartate	M
13.1.3.2	amino acid metabolism.synthesis.aspartate family.threonine			
13.1.3.2.1	amino acid metabolism.synthesis.aspartate family.threonine.threonine synthase	si024134m|pacid:19697885	"threonine synthase, chloroplast precursor, putative, expressed"	T
13.1.3.2.1	amino acid metabolism.synthesis.aspartate family.threonine.threonine synthase	si000999m|pacid:19677266	"threonine synthase, chloroplast precursor, putative, expressed"	T
13.1.3.2.1001	amino acid metabolism.synthesis.aspartate family.threonine	threonine	amino acid synthesis.isoleucine; amino acid metabolism.threonine; amino acid synthesis.threonine; amino acid degradation.threonine	M
13.1.3.4	amino acid metabolism.synthesis.aspartate family.methionine	si034326m|pacid:19684085	"5-methyltetrahydropteroyltriglutamate--homocysteine methyltransferase, putative, expressed"	T
13.1.3.4	amino acid metabolism.synthesis.aspartate family.methionine	si034353m|pacid:19684086	"5-methyltetrahydropteroyltriglutamate--homocysteine methyltransferase, putative, expressed"	T
13.1.3.4	amino acid metabolism.synthesis.aspartate family.methionine	si021281m|pacid:19702262	"5-methyltetrahydropteroyltriglutamate--homocysteine methyltransferase, putative, expressed"	T
13.1.3.4	amino acid metabolism.synthesis.aspartate family.methionine	si021282m|pacid:19702264	"5-methyltetrahydropteroyltriglutamate--homocysteine methyltransferase, putative, expressed"	T
13.1.3.4	amino acid metabolism.synthesis.aspartate family.methionine	si021284m|pacid:19702263	"5-methyltetrahydropteroyltriglutamate--homocysteine methyltransferase, putative, expressed"	T
13.1.3.4	amino acid metabolism.synthesis.aspartate family.methionine	si004229m|pacid:19675951	"homocysteine S-methyltransferase protein, putative, expressed"	T
13.1.3.4	amino acid metabolism.synthesis.aspartate family.methionine	si036996m|pacid:19681897	"homocysteine S-methyltransferase protein, putative, expressed"	T
13.1.3.4	amino acid metabolism.synthesis.aspartate family.methionine	si022936m|pacid:19702461	"homocysteine S-methyltransferase protein, putative, expressed"	T
13.1.3.4	amino acid metabolism.synthesis.aspartate family.methionine	si022516m|pacid:19702460	"homocysteine S-methyltransferase protein, putative, expressed"	T
13.1.3.4	amino acid metabolism.synthesis.aspartate family.methionine	si036632m|pacid:19681896	"homocysteine S-methyltransferase protein, putative, expressed"	T
13.1.3.4	amino acid metabolism.synthesis.aspartate family.methionine	si022412m|pacid:19702459	"homocysteine S-methyltransferase protein, putative, expressed"	T
13.1.3.4	amino acid metabolism.synthesis.aspartate family.methionine	si021100m|pacid:19700467	"methionine S-methyltransferase, putative, expressed"	T
13.1.3.4	amino acid metabolism.synthesis.aspartate family.methionine	si021042m|pacid:19700466	"methionine S-methyltransferase, putative, expressed"	T
13.1.3.4	amino acid metabolism.synthesis.aspartate family.methionine	si006977m|pacid:19704375	"MTA/SAH nucleosidase, putative, expressed"	T
13.1.3.4	amino acid metabolism.synthesis.aspartate family.methionine	si001467m|pacid:19678077	"S-adenosylmethionine synthetase, putative, expressed"	T
13.1.3.4	amino acid metabolism.synthesis.aspartate family.methionine	si001401m|pacid:19674672	"S-adenosylmethionine synthetase, putative, expressed"	T
13.1.3.4	amino acid metabolism.synthesis.aspartate family.methionine	si022004m|pacid:19702549	"S-adenosylmethionine synthetase, putative, expressed"	T
13.1.3.4.1	amino acid metabolism.synthesis.aspartate family.methionine.cystathionine gamma-synthase	si035253m|pacid:19680009	"cystathionine gamma-synthase, putative, expressed"	T
13.1.3.4.1	amino acid metabolism.synthesis.aspartate family.methionine.cystathionine gamma-synthase	si039451m|pacid:19681442	"cystathionine gamma-synthase, putative, expressed"	T
13.1.3.4.1	amino acid metabolism.synthesis.aspartate family.methionine.cystathionine gamma-synthase	si039843m|pacid:19685759	"cystathionine gamma-synthase, putative, expressed"	T
13.1.3.4.1001	amino acid metabolism.synthesis.aspartate family.methionine	o-succinylhomoserine	amino acid synthesis.methionine	M
13.1.3.4.1002	amino acid metabolism.synthesis.aspartate family.methionine	cystathionine	amino acid synthesis.methionine	M
13.1.3.4.1003	amino acid metabolism.synthesis.aspartate family.methionine	methionine	amino acid synthesis.methionine; amino acid degradation.methionine; hormone metabolism.ethylene; C1-metabolism	M
13.1.3.4.11	amino acid metabolism.synthesis.aspartate family.methionine.S-adenosylmethionine synthetase	si025273m|pacid:19697956	"methionine S-methyltransferase, putative, expressed"	T
13.1.3.4.12	amino acid metabolism.synthesis.aspartate family.methionine.homocysteine S-methyltransferase	si009467m|pacid:19694802	"methyltransferase domain containing protein, expressed"	T
13.1.3.4.12	amino acid metabolism.synthesis.aspartate family.methionine.homocysteine S-methyltransferase	si014378m|pacid:19692258	"methyltransferase domain containing protein, expressed"	T
13.1.3.4.12	amino acid metabolism.synthesis.aspartate family.methionine.homocysteine S-methyltransferase	si014168m|pacid:19692257	"methyltransferase domain containing protein, expressed"	T
13.1.3.4.12	amino acid metabolism.synthesis.aspartate family.methionine.homocysteine S-methyltransferase	si014456m|pacid:19692260	"methyltransferase domain containing protein, expressed"	T
13.1.3.4.12	amino acid metabolism.synthesis.aspartate family.methionine.homocysteine S-methyltransferase	si014458m|pacid:19692259	"methyltransferase domain containing protein, expressed"	T
13.1.3.4.12	amino acid metabolism.synthesis.aspartate family.methionine.homocysteine S-methyltransferase	si017972m|pacid:19686831	"methyltransferase domain containing protein, putative, expressed"	T
13.1.3.4.12	amino acid metabolism.synthesis.aspartate family.methionine.homocysteine S-methyltransferase	si006773m|pacid:19704165	"methyltransferase domain containing protein, putative, expressed"	T
13.1.3.4.12	amino acid metabolism.synthesis.aspartate family.methionine.homocysteine S-methyltransferase	si007001m|pacid:19704166	"methyltransferase domain containing protein, putative, expressed"	T
13.1.3.4.12	amino acid metabolism.synthesis.aspartate family.methionine.homocysteine S-methyltransferase	si024759m|pacid:19699361	"methyltransferase, putative, expressed"	T
13.1.3.4.12	amino acid metabolism.synthesis.aspartate family.methionine.homocysteine S-methyltransferase	si014302m|pacid:19692628	"methyltransferase, putative, expressed"	T
13.1.3.4.12	amino acid metabolism.synthesis.aspartate family.methionine.homocysteine S-methyltransferase	si014205m|pacid:19692627	"methyltransferase, putative, expressed"	T
13.1.3.4.12	amino acid metabolism.synthesis.aspartate family.methionine.homocysteine S-methyltransferase	si030848m|pacid:19713479	"methyltransferase, putative, expressed"	T
13.1.3.4.12	amino acid metabolism.synthesis.aspartate family.methionine.homocysteine S-methyltransferase	si014076m|pacid:19692626	"methyltransferase, putative, expressed"	T
13.1.3.4.12	amino acid metabolism.synthesis.aspartate family.methionine.homocysteine S-methyltransferase	si014008m|pacid:19692625	"methyltransferase, putative, expressed"	T
13.1.3.4.12	amino acid metabolism.synthesis.aspartate family.methionine.homocysteine S-methyltransferase	si015418m|pacid:19691494	"methyltransferase, putative, expressed"	T
13.1.3.4.13	amino acid metabolism.synthesis.aspartate family.methionine.methionine S-methyltransferase	si006837m|pacid:19703576	expressed protein	T
13.1.3.4.13	amino acid metabolism.synthesis.aspartate family.methionine.methionine S-methyltransferase	si007281m|pacid:19703578	expressed protein	T
13.1.3.4.13	amino acid metabolism.synthesis.aspartate family.methionine.methionine S-methyltransferase	si007142m|pacid:19703577	expressed protein	T
13.1.3.4.13	amino acid metabolism.synthesis.aspartate family.methionine.methionine S-methyltransferase	si037641m|pacid:19682288	expressed protein	T
13.1.3.4.2	amino acid metabolism.synthesis.aspartate family.methionine.cystathionine beta-lyase	si006353m|pacid:19703497	"cystathionine gamma-synthase, putative, expressed"	T
13.1.3.4.3	amino acid metabolism.synthesis.aspartate family.methionine.methionine synthase			
13.1.3.5	amino acid metabolism.synthesis.aspartate family.lysine	si010357m|pacid:19695115	"dihydrodipicolinate synthase, chloroplast precursor, putative, expressed"	T
13.1.3.5	amino acid metabolism.synthesis.aspartate family.lysine	si006663m|pacid:19705821	"dihydrodipicolinate synthase, chloroplast precursor, putative, expressed"	T
13.1.3.5	amino acid metabolism.synthesis.aspartate family.lysine	si006647m|pacid:19705820	"dihydrodipicolinate synthase, chloroplast precursor, putative, expressed"	T
13.1.3.5	amino acid metabolism.synthesis.aspartate family.lysine	si006934m|pacid:19705161	"dihydrodipicolinate synthase, chloroplast precursor, putative, expressed"	T
13.1.3.5.1	amino acid metabolism.synthesis.aspartate family.lysine.dihydrodipicolinate synthase			
13.1.3.5.10	amino acid metabolism.synthesis.aspartate family.lysine.diaminopimelate dehydrogenase			
13.1.3.5.1001	amino acid metabolism.synthesis.aspartate family.lysine	lysine	amino acid synthesis.lysine; amino acid degradation.lysine; polyamine metabolism	M
13.1.3.5.2	amino acid metabolism.synthesis.aspartate family.lysine.dihydrodipicolinate reductase	si040236m|pacid:19682097	"dihydrodipicolinate reductase, putative, expressed"	T
13.1.3.5.2	amino acid metabolism.synthesis.aspartate family.lysine.dihydrodipicolinate reductase	si036796m|pacid:19682738	"dihydrodipicolinate reductase, putative, expressed"	T
13.1.3.5.2	amino acid metabolism.synthesis.aspartate family.lysine.dihydrodipicolinate reductase	si018106m|pacid:19689376	"dihydrodipicolinate reductase, putative, expressed"	T
13.1.3.5.3	amino acid metabolism.synthesis.aspartate family.lysine.LL-diaminopimelic acid aminotransferase			
13.1.3.5.4	amino acid metabolism.synthesis.aspartate family.lysine.diaminopimelate epimerase	si022617m|pacid:19700059	"diaminopimelate epimerase, chloroplast precursor, putative, expressed"	T
13.1.3.5.4	amino acid metabolism.synthesis.aspartate family.lysine.diaminopimelate epimerase	si022478m|pacid:19700058	"diaminopimelate epimerase, chloroplast precursor, putative, expressed"	T
13.1.3.5.4	amino acid metabolism.synthesis.aspartate family.lysine.diaminopimelate epimerase	si022462m|pacid:19700057	"diaminopimelate epimerase, chloroplast precursor, putative, expressed"	T
13.1.3.5.5	amino acid metabolism.synthesis.aspartate family.lysine.diaminopimelate decarboxylase	si021869m|pacid:19699542	"pyridoxal-dependent decarboxylase protein, putative, expressed"	T
13.1.3.5.5	amino acid metabolism.synthesis.aspartate family.lysine.diaminopimelate decarboxylase	si030121m|pacid:19712981	"pyridoxal-dependent decarboxylase protein, putative, expressed"	T
13.1.3.5.5	amino acid metabolism.synthesis.aspartate family.lysine.diaminopimelate decarboxylase	si032178m|pacid:19712438	"pyridoxal-dependent decarboxylase protein, putative, expressed"	T
13.1.3.5.6	"amino acid metabolism.synthesis.aspartate family.lysine.2,3,4,5-tetrahydropyridine-2,6-dicarboxylate N-succinyltransferase"			
13.1.3.5.7	amino acid metabolism.synthesis.aspartate family.lysine.tetrahydrodipicolinate N-acetyltransferase			
13.1.3.5.8	amino acid metabolism.synthesis.aspartate family.lysine.N-acyl-l-2-amino-6-oxopimelate aminotransferase			
13.1.3.5.9	"amino acid metabolism.synthesis.aspartate family.lysine.N-acyl-ll-2,6-diaminopimelate deacylase"			
13.1.3.6	amino acid metabolism.synthesis.aspartate family.misc			
13.1.3.6.1	amino acid metabolism.synthesis.aspartate family.misc.homoserine			
13.1.3.6.1.1	amino acid metabolism.synthesis.aspartate family.misc.homoserine.aspartate kinase	si000893m|pacid:19678916	"aspartokinase 3, chloroplast precursor, putative, expressed"	T
13.1.3.6.1.1	amino acid metabolism.synthesis.aspartate family.misc.homoserine.aspartate kinase	si029364m|pacid:19712164	"aspartokinase, chloroplast precursor, putative, expressed"	T
13.1.3.6.1.1	amino acid metabolism.synthesis.aspartate family.misc.homoserine.aspartate kinase	si034939m|pacid:19683093	"aspartokinase, chloroplast precursor, putative, expressed"	T
13.1.3.6.1.1	amino acid metabolism.synthesis.aspartate family.misc.homoserine.aspartate kinase	si013325m|pacid:19692517	"bifunctional aspartokinase/homoserine dehydrogenase, chloroplast precursor, putative, expressed"	T
13.1.3.6.1.1	amino acid metabolism.synthesis.aspartate family.misc.homoserine.aspartate kinase	si028859m|pacid:19710530	"bifunctional aspartokinase/homoserine dehydrogenase, chloroplast precursor, putative, expressed"	T
13.1.3.6.1.1	amino acid metabolism.synthesis.aspartate family.misc.homoserine.aspartate kinase	si013223m|pacid:19692516	"bifunctional aspartokinase/homoserine dehydrogenase, chloroplast precursor, putative, expressed"	T
13.1.3.6.1.1	amino acid metabolism.synthesis.aspartate family.misc.homoserine.aspartate kinase	si012394m|pacid:19696456	"bifunctional aspartokinase/homoserine dehydrogenase, putative, expressed"	T
13.1.3.6.1.1	amino acid metabolism.synthesis.aspartate family.misc.homoserine.aspartate kinase	si026490m|pacid:19708677	"bifunctional aspartokinase/homoserine dehydrogenase, putative, expressed"	T
13.1.3.6.1.10	amino acid metabolism.synthesis.aspartate family.misc.homoserine.bifunctional aspartate kinase/homoserine dehydrogenase			
13.1.3.6.1.1001	amino acid metabolism.synthesis.aspartate family.misc.homoserine	homoserine	amino acid synthesis.homoserine; amino acid degradation.homoserine; amino acid synthesis.methionine; amino acid degradation.methionine; amino acid metabolism.threonine; amino acid synthesis.threonine	M
13.1.3.6.1.2	amino acid metabolism.synthesis.aspartate family.misc.homoserine.aspartate semialdehyde dehydrogenase	si038818m|pacid:19685424	"semialdehyde dehydrogenase, NAD binding domain containing protein, putative, expressed"	T
13.1.3.6.1.2	amino acid metabolism.synthesis.aspartate family.misc.homoserine.aspartate semialdehyde dehydrogenase	si035869m|pacid:19683320	"semialdehyde dehydrogenase, NAD binding domain containing protein, putative, expressed"	T
13.1.3.6.1.2	amino acid metabolism.synthesis.aspartate family.misc.homoserine.aspartate semialdehyde dehydrogenase	si036420m|pacid:19683321	"semialdehyde dehydrogenase, NAD binding domain containing protein, putative, expressed"	T
13.1.3.6.1.3	amino acid metabolism.synthesis.aspartate family.misc.homoserine.homoserine dehydrogenase			
13.1.3.6.1.4	amino acid metabolism.synthesis.aspartate family.misc.homoserine.homoserine kinase	si020251m|pacid:19688145	"GHMP kinases ATP-binding protein, putative, expressed"	T
13.1.3.6.1.4	amino acid metabolism.synthesis.aspartate family.misc.homoserine.homoserine kinase	si020491m|pacid:19688146	"GHMP kinases ATP-binding protein, putative, expressed"	T
13.1.3.6.2	amino acid metabolism.synthesis.aspartate family.misc.homocysteine			
13.1.3.6.2.1001	amino acid metabolism.synthesis.aspartate family.misc.homocysteine	homocysteine	amino acid synthesis.homocysteine	M
13.1.4	amino acid metabolism.synthesis.branched chain group			
13.1.4.1	amino acid metabolism.synthesis.branched chain group.common	si021889m|pacid:19697919	"ketol-acid reductoisomerase, chloroplast precursor, putative, expressed"	T
13.1.4.1	amino acid metabolism.synthesis.branched chain group.common	si000752m|pacid:19677253	"ketol-acid reductoisomerase, chloroplast precursor, putative, expressed"	T
13.1.4.1	amino acid metabolism.synthesis.branched chain group.common	si021528m|pacid:19697918	"ketol-acid reductoisomerase, chloroplast precursor, putative, expressed"	T
13.1.4.1	amino acid metabolism.synthesis.branched chain group.common	si001298m|pacid:19677575	"thiamine pyrophosphate enzyme, C-terminal TPP binding domain containing protein, expressed"	T
13.1.4.1	amino acid metabolism.synthesis.branched chain group.common	si019445m|pacid:19688307	"thiamine pyrophosphate enzyme, C-terminal TPP binding domain containing protein, expressed"	T
13.1.4.1.1	amino acid metabolism.synthesis.branched chain group.common.acetolactate synthase	si017046m|pacid:19687438	"ACT domain containing protein, expressed"	T
13.1.4.1.1	amino acid metabolism.synthesis.branched chain group.common.acetolactate synthase	si026543m|pacid:19708325	"ACT domain containing protein, expressed"	T
13.1.4.1.2	amino acid metabolism.synthesis.branched chain group.common.ketol-acid reductoisomerase			
13.1.4.1.4	amino acid metabolism.synthesis.branched chain group.common.branched-chain amino acid aminotransferase	si036249m|pacid:19682348	"aminotransferase domain containing protein, putative, expressed"	T
13.1.4.1.4	amino acid metabolism.synthesis.branched chain group.common.branched-chain amino acid aminotransferase	si036293m|pacid:19680493	"aminotransferase domain containing protein, putative, expressed"	T
13.1.4.1.4	amino acid metabolism.synthesis.branched chain group.common.branched-chain amino acid aminotransferase	si035973m|pacid:19682347	"aminotransferase domain containing protein, putative, expressed"	T
13.1.4.1.4	amino acid metabolism.synthesis.branched chain group.common.branched-chain amino acid aminotransferase	si035936m|pacid:19682898	"aminotransferase domain containing protein, putative, expressed"	T
13.1.4.1.4	amino acid metabolism.synthesis.branched chain group.common.branched-chain amino acid aminotransferase	si036614m|pacid:19679042	"aminotransferase domain containing protein, putative, expressed"	T
13.1.4.1.4	amino acid metabolism.synthesis.branched chain group.common.branched-chain amino acid aminotransferase	si036967m|pacid:19679043	"aminotransferase domain containing protein, putative, expressed"	T
13.1.4.1.4	amino acid metabolism.synthesis.branched chain group.common.branched-chain amino acid aminotransferase	si036970m|pacid:19679044	"aminotransferase domain containing protein, putative, expressed"	T
13.1.4.1.4	amino acid metabolism.synthesis.branched chain group.common.branched-chain amino acid aminotransferase	si037071m|pacid:19682900	"aminotransferase domain containing protein, putative, expressed"	T
13.1.4.1.4	amino acid metabolism.synthesis.branched chain group.common.branched-chain amino acid aminotransferase	si036784m|pacid:19682899	"aminotransferase domain containing protein, putative, expressed"	T
13.1.4.1.4	amino acid metabolism.synthesis.branched chain group.common.branched-chain amino acid aminotransferase	si010542m|pacid:19696168	"aminotransferase domain containing protein, putative, expressed"	T
13.1.4.1.4	amino acid metabolism.synthesis.branched chain group.common.branched-chain amino acid aminotransferase	si010480m|pacid:19696167	"aminotransferase domain containing protein, putative, expressed"	T
13.1.4.1.4	amino acid metabolism.synthesis.branched chain group.common.branched-chain amino acid aminotransferase	si036285m|pacid:19679041	"aminotransferase domain containing protein, putative, expressed"	T
13.1.4.1.4	amino acid metabolism.synthesis.branched chain group.common.branched-chain amino acid aminotransferase	si035999m|pacid:19679040	"aminotransferase domain containing protein, putative, expressed"	T
13.1.4.1.4	amino acid metabolism.synthesis.branched chain group.common.branched-chain amino acid aminotransferase	si035986m|pacid:19679039	"aminotransferase domain containing protein, putative, expressed"	T
13.1.4.1.4	amino acid metabolism.synthesis.branched chain group.common.branched-chain amino acid aminotransferase	si035966m|pacid:19679038	"aminotransferase domain containing protein, putative, expressed"	T
13.1.4.3	amino acid metabolism.synthesis.branched chain group.valine specific			
13.1.4.3.1001	amino acid metabolism.synthesis.branched chain group.valine specific	valine	amino acid synthesis.valine; amino acid degradation.valine	M
13.1.4.4	amino acid metabolism.synthesis.branched chain group.leucine specific	si022214m|pacid:19700221	"dehydrogenase, putative, expressed"	T
13.1.4.4.1	amino acid metabolism.synthesis.branched chain group.leucine specific.2-isopropylmalate synthase	si009603m|pacid:19695371	"2-isopropylmalate synthase B, putative, expressed"	T
13.1.4.4.1	amino acid metabolism.synthesis.branched chain group.leucine specific.2-isopropylmalate synthase	si026107m|pacid:19707106	"2-isopropylmalate synthase B, putative, expressed"	T
13.1.4.4.1001	amino acid metabolism.synthesis.branched chain group.leucine specific	leucine	amino acid synthesis.leucine; amino acid degradation.leucine	M
13.1.4.4.2	amino acid metabolism.synthesis.branched chain group.leucine specific.isopropylmalate isomerase			
13.1.4.4.3	amino acid metabolism.synthesis.branched chain group.leucine specific.3-isopropylmalate dehydrogenase			
13.1.4.4.4	amino acid metabolism.synthesis.branched chain group.leucine specific.aminotransferase			
13.1.4.5	amino acid metabolism.synthesis.branched chain group.isoleucine specific	si010644m|pacid:19696625	"serine racemase, putative, expressed"	T
13.1.4.5	amino acid metabolism.synthesis.branched chain group.isoleucine specific	si010537m|pacid:19696624	"serine racemase, putative, expressed"	T
13.1.4.5.1	amino acid metabolism.synthesis.branched chain group.isoleucine specific.threonine ammonia-lyase			
13.1.4.5.1001	amino acid metabolism.synthesis.branched chain group.isoleucine specific	isoleucine	amino acid synthesis.isoleucine; amino acid degradation.isoleucine	M
13.1.5	amino acid metabolism.synthesis.serine-glycine-cysteine group			
13.1.5.1	amino acid metabolism.synthesis.serine-glycine-cysteine group.serine			
13.1.5.1.1	amino acid metabolism.synthesis.serine-glycine-cysteine group.serine.phosphoglycerate dehydrogenase	si006100m|pacid:19705115	"D-3-phosphoglycerate dehydrogenase, chloroplast precursor, putative, expressed"	T
13.1.5.1.1	amino acid metabolism.synthesis.serine-glycine-cysteine group.serine.phosphoglycerate dehydrogenase	si013423m|pacid:19691437	"D-3-phosphoglycerate dehydrogenase, chloroplast precursor, putative, expressed"	T
13.1.5.1.1	amino acid metabolism.synthesis.serine-glycine-cysteine group.serine.phosphoglycerate dehydrogenase	si009611m|pacid:19695409	"D-3-phosphoglycerate dehydrogenase, chloroplast precursor, putative, expressed"	T
13.1.5.1.1	amino acid metabolism.synthesis.serine-glycine-cysteine group.serine.phosphoglycerate dehydrogenase	si025210m|pacid:19700195	"erythronate-4-phosphate dehydrogenase domain containing protein, expressed"	T
13.1.5.1.1	amino acid metabolism.synthesis.serine-glycine-cysteine group.serine.phosphoglycerate dehydrogenase	si036116m|pacid:19683169	"erythronate-4-phosphate dehydrogenase domain containing protein, expressed"	T
13.1.5.1.1001	amino acid metabolism.synthesis.serine-glycine-cysteine group.serine	serine	PS.photorepiration; lipid metabolism; amino acid degradation.homoserine; amino acid synthesis.serine; amino acid degradation.serine; amino acid degradation.methionine; S-assimilation	M
13.1.5.1.2	amino acid metabolism.synthesis.serine-glycine-cysteine group.serine.phosphoserine aminotransferase	si040062m|pacid:19680826	"aminotransferase, putative, expressed"	T
13.1.5.1.3	amino acid metabolism.synthesis.serine-glycine-cysteine group.serine.phosphoserine phosphatase	si023099m|pacid:19700609	"phosphoserine phosphatase, chloroplast precursor, putative, expressed"	T
13.1.5.1.3	amino acid metabolism.synthesis.serine-glycine-cysteine group.serine.phosphoserine phosphatase	si026323m|pacid:19707866	"phosphoserine phosphatase, chloroplast precursor, putative, expressed"	T
13.1.5.1.3	amino acid metabolism.synthesis.serine-glycine-cysteine group.serine.phosphoserine phosphatase	si023442m|pacid:19700610	"phosphoserine phosphatase, chloroplast precursor, putative, expressed"	T
13.1.5.2	amino acid metabolism.synthesis.serine-glycine-cysteine group.glycine			
13.1.5.2.1	amino acid metabolism.synthesis.serine-glycine-cysteine group.glycine.glycine hydroxymethyltransferase			
13.1.5.2.1001	amino acid metabolism.synthesis.serine-glycine-cysteine group.glycine	glycine	PS.photorepiration; amino acid synthesis.serine; amino acid synthesis.glycine; amino acid degradation.glycine; redox regulation; nucleotide metabolism.synthesis; C1-metabolism	M
13.1.5.2.11	amino acid metabolism.synthesis.serine-glycine-cysteine group.glycine.threonine aldolase			
13.1.5.2.2	amino acid metabolism.synthesis.serine-glycine-cysteine group.glycine.glycine transaminase			
13.1.5.2.3	amino acid metabolism.synthesis.serine-glycine-cysteine group.glycine.serine glyoxylate aminotransferase			
13.1.5.2.31	amino acid metabolism.synthesis.serine-glycine-cysteine group.glycine.2-amino-3-ketobutyrate coenzym A ligase			
13.1.5.2.41	amino acid metabolism.synthesis.serine-glycine-cysteine group.glycine.sarcosine oxidase	si001641m|pacid:19673798	"FAD dependent oxidoreductase domain containing protein, expressed"	T
13.1.5.2.41	amino acid metabolism.synthesis.serine-glycine-cysteine group.glycine.sarcosine oxidase	si004257m|pacid:19677826	"FAD dependent oxidoreductase domain containing protein, expressed"	T
13.1.5.2.41	amino acid metabolism.synthesis.serine-glycine-cysteine group.glycine.sarcosine oxidase	si030009m|pacid:19709440	"FAD dependent oxidoreductase domain containing protein, expressed"	T
13.1.5.2.41	amino acid metabolism.synthesis.serine-glycine-cysteine group.glycine.sarcosine oxidase	si004400m|pacid:19673678	"FAD dependent oxidoreductase domain containing protein, expressed"	T
13.1.5.3	amino acid metabolism.synthesis.serine-glycine-cysteine group.cysteine	si006411m|pacid:19703486	"cysteine desulfurase 1, mitochondrial precursor, putative, expressed"	T
13.1.5.3	amino acid metabolism.synthesis.serine-glycine-cysteine group.cysteine	si029968m|pacid:19709146	"cysteine desulfurase 1, mitochondrial precursor, putative, expressed"	T
13.1.5.3	amino acid metabolism.synthesis.serine-glycine-cysteine group.cysteine	si029971m|pacid:19709147	"cysteine desulfurase 1, mitochondrial precursor, putative, expressed"	T
13.1.5.3.1	amino acid metabolism.synthesis.serine-glycine-cysteine group.cysteine.OASTL	si001828m|pacid:19674171	"cysteine synthase, chloroplast precursor, putative, expressed"	T
13.1.5.3.1	amino acid metabolism.synthesis.serine-glycine-cysteine group.cysteine.OASTL	si008356m|pacid:19705623	"cysteine synthase, chloroplast/chromoplast precursor, putative, expressed"	T
13.1.5.3.1	amino acid metabolism.synthesis.serine-glycine-cysteine group.cysteine.OASTL	si006788m|pacid:19703859	"cysteine synthase, chloroplast/chromoplast precursor, putative, expressed"	T
13.1.5.3.1	amino acid metabolism.synthesis.serine-glycine-cysteine group.cysteine.OASTL	si010428m|pacid:19694396	"cysteine synthase, chloroplast/chromoplast precursor, putative, expressed"	T
13.1.5.3.1	amino acid metabolism.synthesis.serine-glycine-cysteine group.cysteine.OASTL	si010368m|pacid:19694395	"cysteine synthase, chloroplast/chromoplast precursor, putative, expressed"	T
13.1.5.3.1	amino acid metabolism.synthesis.serine-glycine-cysteine group.cysteine.OASTL	si001713m|pacid:19674928	"cysteine synthase, mitochondrial precursor, putative, expressed"	T
13.1.5.3.1	amino acid metabolism.synthesis.serine-glycine-cysteine group.cysteine.OASTL	si035656m|pacid:19681945	"cysteine synthase, putative, expressed"	T
13.1.5.3.1	amino acid metabolism.synthesis.serine-glycine-cysteine group.cysteine.OASTL	si006949m|pacid:19704380	"cysteine synthase, putative, expressed"	T
13.1.5.3.1	amino acid metabolism.synthesis.serine-glycine-cysteine group.cysteine.OASTL	si007041m|pacid:19704381	"cysteine synthase, putative, expressed"	T
13.1.5.3.1	amino acid metabolism.synthesis.serine-glycine-cysteine group.cysteine.OASTL	si017713m|pacid:19690333	"cysteine synthase, putative, expressed"	T
13.1.5.3.1	amino acid metabolism.synthesis.serine-glycine-cysteine group.cysteine.OASTL	si006801m|pacid:19703124	"cysteine synthase, putative, expressed"	T
13.1.5.3.1	amino acid metabolism.synthesis.serine-glycine-cysteine group.cysteine.OASTL	si022913m|pacid:19701887	"cysteine synthase, putative, expressed"	T
13.1.5.3.1	amino acid metabolism.synthesis.serine-glycine-cysteine group.cysteine.OASTL	si012255m|pacid:19694254	"cysteine synthase, putative, expressed"	T
13.1.5.3.1	amino acid metabolism.synthesis.serine-glycine-cysteine group.cysteine.OASTL	si022552m|pacid:19701883	"cysteine synthase, putative, expressed"	T
13.1.5.3.1	amino acid metabolism.synthesis.serine-glycine-cysteine group.cysteine.OASTL	si022649m|pacid:19701886	"cysteine synthase, putative, expressed"	T
13.1.5.3.1	amino acid metabolism.synthesis.serine-glycine-cysteine group.cysteine.OASTL	si022653m|pacid:19701885	"cysteine synthase, putative, expressed"	T
13.1.5.3.1	amino acid metabolism.synthesis.serine-glycine-cysteine group.cysteine.OASTL	si022654m|pacid:19701884	"cysteine synthase, putative, expressed"	T
13.1.5.3.1001	amino acid metabolism.synthesis.serine-glycine-cysteine group.cysteine	o-acetyl-serine	amino acid synthesis.cysteine; S-assimilation	M
13.1.5.3.1002	amino acid metabolism.synthesis.serine-glycine-cysteine group.cysteine	adenosine 5'-phosphosulfate	amino acid synthesis.cysteine; S-assimilation	M
13.1.5.3.1003	amino acid metabolism.synthesis.serine-glycine-cysteine group.cysteine	s-methylcysteine	"amino acid synthesis.cysteine; S-assimilation, storage form of sulfur in the seeds of several legume species"	M
13.1.5.3.1004	amino acid metabolism.synthesis.serine-glycine-cysteine group.cysteine	cysteine	amino acid synthesis.cysteine; S-assimilation	M
13.1.5.3.2	amino acid metabolism.synthesis.serine-glycine-cysteine group.cysteine.SAT	si002331m|pacid:19674120	"serine acetyltransferase protein, putative, expressed"	T
13.1.5.3.2	amino acid metabolism.synthesis.serine-glycine-cysteine group.cysteine.SAT	si024931m|pacid:19701188	"serine acetyltransferase protein, putative, expressed"	T
13.1.5.3.2	amino acid metabolism.synthesis.serine-glycine-cysteine group.cysteine.SAT	si034957m|pacid:19680817	"serine acetyltransferase protein, putative, expressed"	T
13.1.5.3.2	amino acid metabolism.synthesis.serine-glycine-cysteine group.cysteine.SAT	si034964m|pacid:19680816	"serine acetyltransferase protein, putative, expressed"	T
13.1.6	amino acid metabolism.synthesis.aromatic aa			
13.1.6.1	amino acid metabolism.synthesis.aromatic aa.chorismate			
13.1.6.1.1	amino acid metabolism.synthesis.aromatic aa.chorismate.3-deoxy-D-arabino-heptulosonate 7-phosphate synthase	si013790m|pacid:19693112	"phospho-2-dehydro-3-deoxyheptonate aldolase, chloroplast precursor, putative, expressed"	T
13.1.6.1.1	amino acid metabolism.synthesis.aromatic aa.chorismate.3-deoxy-D-arabino-heptulosonate 7-phosphate synthase	si040258m|pacid:19684697	"phospho-2-dehydro-3-deoxyheptonate aldolase, chloroplast precursor, putative, expressed"	T
13.1.6.1.1	amino acid metabolism.synthesis.aromatic aa.chorismate.3-deoxy-D-arabino-heptulosonate 7-phosphate synthase	si013587m|pacid:19693111	"phospho-2-dehydro-3-deoxyheptonate aldolase, chloroplast precursor, putative, expressed"	T
13.1.6.1.1	amino acid metabolism.synthesis.aromatic aa.chorismate.3-deoxy-D-arabino-heptulosonate 7-phosphate synthase	si029161m|pacid:19712500	"phospho-2-dehydro-3-deoxyheptonate aldolase, chloroplast precursor, putative, expressed"	T
13.1.6.1.1	amino acid metabolism.synthesis.aromatic aa.chorismate.3-deoxy-D-arabino-heptulosonate 7-phosphate synthase	si035017m|pacid:19681959	"phospho-2-dehydro-3-deoxyheptonate aldolase, chloroplast precursor, putative, expressed"	T
13.1.6.1.10	amino acid metabolism.synthesis.aromatic aa.chorismate.dehydroquinate/shikimate dehydrogenase	si021763m|pacid:19699115	"bifunctional 3-dehydroquinate dehydratase/shikimate dehydrogenase,chloroplast precursor, putative, expressed"	T
13.1.6.1.10	amino acid metabolism.synthesis.aromatic aa.chorismate.dehydroquinate/shikimate dehydrogenase	si000995m|pacid:19675641	"bifunctional 3-dehydroquinate dehydratase/shikimate dehydrogenase,chloroplast precursor, putative, expressed"	T
13.1.6.1.10	amino acid metabolism.synthesis.aromatic aa.chorismate.dehydroquinate/shikimate dehydrogenase	si001106m|pacid:19675642	"bifunctional 3-dehydroquinate dehydratase/shikimate dehydrogenase,chloroplast precursor, putative, expressed"	T
13.1.6.1.10	amino acid metabolism.synthesis.aromatic aa.chorismate.dehydroquinate/shikimate dehydrogenase	si021701m|pacid:19699557	"bifunctional 3-dehydroquinate dehydratase/shikimate dehydrogenase,chloroplast precursor, putative, expressed"	T
13.1.6.1.10	amino acid metabolism.synthesis.aromatic aa.chorismate.dehydroquinate/shikimate dehydrogenase	si021726m|pacid:19699558	"bifunctional 3-dehydroquinate dehydratase/shikimate dehydrogenase,chloroplast precursor, putative, expressed"	T
13.1.6.1.10	amino acid metabolism.synthesis.aromatic aa.chorismate.dehydroquinate/shikimate dehydrogenase	si001567m|pacid:19675643	"bifunctional 3-dehydroquinate dehydratase/shikimate dehydrogenase,chloroplast precursor, putative, expressed"	T
13.1.6.1.1001	amino acid metabolism.synthesis.serine-glycine-cysteine group.cysteine	shikimate	amino acid synthesis.phenylalanine; amino acid synthesis.tryptophan; amino acid synthesis.tyrosine	M
13.1.6.1.1002	amino acid metabolism.synthesis.aromatic aa.chorismate	chorismate	amino acid synthesis.phenylalanine; amino acid synthesis.tryptophan; amino acid synthesis.tyrosine	M
13.1.6.1.2	amino acid metabolism.synthesis.aromatic aa.chorismate.3-dehydroquinate synthase	si029865m|pacid:19711452	"3-dehydroquinate synthase, putative, expressed"	T
13.1.6.1.3	amino acid metabolism.synthesis.aromatic aa.chorismate.3-dehydroquinate dehydratase			
13.1.6.1.4	amino acid metabolism.synthesis.aromatic aa.chorismate.shikimate dehydrogenase			
13.1.6.1.5	amino acid metabolism.synthesis.aromatic aa.chorismate.shikimate kinase	si007319m|pacid:19703356	0	T
13.1.6.1.5	amino acid metabolism.synthesis.aromatic aa.chorismate.shikimate kinase	si036144m|pacid:19680391	"CS domain containing protein, putative, expressed"	T
13.1.6.1.5	amino acid metabolism.synthesis.aromatic aa.chorismate.shikimate kinase	si010846m|pacid:19697133	"shikimate kinase, putative, expressed"	T
13.1.6.1.5	amino acid metabolism.synthesis.aromatic aa.chorismate.shikimate kinase	si006469m|pacid:19704276	"shikimate kinase, putative, expressed"	T
13.1.6.1.5	amino acid metabolism.synthesis.aromatic aa.chorismate.shikimate kinase	si006947m|pacid:19704277	"shikimate kinase, putative, expressed"	T
13.1.6.1.5	amino acid metabolism.synthesis.aromatic aa.chorismate.shikimate kinase	si010718m|pacid:19697132	"shikimate kinase, putative, expressed"	T
13.1.6.1.5	amino acid metabolism.synthesis.aromatic aa.chorismate.shikimate kinase	si017907m|pacid:19690201	"shikimate kinase, putative, expressed"	T
13.1.6.1.5	amino acid metabolism.synthesis.aromatic aa.chorismate.shikimate kinase	si022939m|pacid:19699722	"shikimate kinase, putative, expressed"	T
13.1.6.1.6	amino acid metabolism.synthesis.aromatic aa.chorismate.5-enolpyruvylshikimate-3-phosphate synthase	si006296m|pacid:19703969	"3-phosphoshikimate 1-carboxyvinyltransferase, chloroplast precursor, putative, expressed"	T
13.1.6.1.7	amino acid metabolism.synthesis.aromatic aa.chorismate.chorismate synthase	si035737m|pacid:19681634	"chorismate synthase 2, chloroplast precursor, putative, expressed"	T
13.1.6.2	amino acid metabolism.synthesis.aromatic aa.phenylalanine and tyrosine	si001761m|pacid:19675145	"aminotransferase, classes I and II, domain containing protein, expressed"	T
13.1.6.2	amino acid metabolism.synthesis.aromatic aa.phenylalanine and tyrosine	si001766m|pacid:19675146	"aminotransferase, classes I and II, domain containing protein, expressed"	T
13.1.6.2	amino acid metabolism.synthesis.aromatic aa.phenylalanine and tyrosine	si035578m|pacid:19685791	"aminotransferase, classes I and II, domain containing protein, expressed"	T
13.1.6.2	amino acid metabolism.synthesis.aromatic aa.phenylalanine and tyrosine	si029762m|pacid:19711117	"aminotransferase, classes I and II, domain containing protein, expressed"	T
13.1.6.2	amino acid metabolism.synthesis.aromatic aa.phenylalanine and tyrosine	si035771m|pacid:19684657	"aminotransferase, classes I and II, domain containing protein, expressed"	T
13.1.6.2.1	amino acid metabolism.synthesis.aromatic aa.phenylalanine and tyrosine.chorismate mutase	si018128m|pacid:19689664	"chorismate mutase, chloroplast precursor, putative, expressed"	T
13.1.6.2.1	amino acid metabolism.synthesis.aromatic aa.phenylalanine and tyrosine.chorismate mutase	si014244m|pacid:19693224	"chorismate mutase, chloroplast precursor, putative, expressed"	T
13.1.6.2.1	amino acid metabolism.synthesis.aromatic aa.phenylalanine and tyrosine.chorismate mutase	si002313m|pacid:19674218	"chorismate mutase, chloroplast precursor, putative, expressed"	T
13.1.6.2.2	amino acid metabolism.synthesis.aromatic aa.phenylalanine and tyrosine.glutamate���prephenate aminotransferase			
13.1.6.3	amino acid metabolism.synthesis.aromatic aa.phenylalanine			
13.1.6.3.1	amino acid metabolism.synthesis.aromatic aa.phenylalanine.arogenate dehydratase / prephenate dehydratase	si032809m|pacid:19710469	"chorismate mutase/prephenate dehydratase, putative, expressed"	T
13.1.6.3.1	amino acid metabolism.synthesis.aromatic aa.phenylalanine.arogenate dehydratase / prephenate dehydratase	si030308m|pacid:19709988	"P-protein, putative, expressed"	T
13.1.6.3.1	amino acid metabolism.synthesis.aromatic aa.phenylalanine.arogenate dehydratase / prephenate dehydratase	si036138m|pacid:19682205	"P-protein, putative, expressed"	T
13.1.6.3.1	amino acid metabolism.synthesis.aromatic aa.phenylalanine.arogenate dehydratase / prephenate dehydratase	si036058m|pacid:19682204	"P-protein, putative, expressed"	T
13.1.6.3.1	amino acid metabolism.synthesis.aromatic aa.phenylalanine.arogenate dehydratase / prephenate dehydratase	si036014m|pacid:19682202	"P-protein, putative, expressed"	T
13.1.6.3.1	amino acid metabolism.synthesis.aromatic aa.phenylalanine.arogenate dehydratase / prephenate dehydratase	si030270m|pacid:19709987	"P-protein, putative, expressed"	T
13.1.6.3.1	amino acid metabolism.synthesis.aromatic aa.phenylalanine.arogenate dehydratase / prephenate dehydratase	si036019m|pacid:19682203	"P-protein, putative, expressed"	T
13.1.6.3.1	amino acid metabolism.synthesis.aromatic aa.phenylalanine.arogenate dehydratase / prephenate dehydratase	si029812m|pacid:19711539	"prephenate dehydratase domain containing protein, expressed"	T
13.1.6.3.1	amino acid metabolism.synthesis.aromatic aa.phenylalanine.arogenate dehydratase / prephenate dehydratase	si010188m|pacid:19694749	"prephenate dehydratase domain containing protein, expressed"	T
13.1.6.3.1	amino acid metabolism.synthesis.aromatic aa.phenylalanine.arogenate dehydratase / prephenate dehydratase	si035965m|pacid:19679566	"prephenate dehydratase domain containing protein, expressed"	T
13.1.6.3.1001	amino acid metabolism.synthesis.aromatic aa.phenylalanine	prephenate	amino acid synthesis.phenylalanine; amino acid synthesis.tryptophan; amino acid synthesis.tyrosine	M
13.1.6.3.1002	amino acid metabolism.synthesis.aromatic aa.phenylalanine	phenylalanine	amino acid synthesis.phenylalanine; amino acid degradation.phenylalanine; secondary metabolism	M
13.1.6.3.1003	amino acid metabolism.synthesis.aromatic aa.phenylalanine	phenylpyruvate		M
13.1.6.4	amino acid metabolism.synthesis.aromatic aa.tyrosine			
13.1.6.4.1	amino acid metabolism.synthesis.aromatic aa.tyrosine.arogenate dehydrogenase \& prephenate dehydrogenase	si006787m|pacid:19706077	"arogenate dehydrogenase 1, chloroplast precursor, putative, expressed"	T
13.1.6.4.1	amino acid metabolism.synthesis.aromatic aa.tyrosine.arogenate dehydrogenase \& prephenate dehydrogenase	si006643m|pacid:19706076	"arogenate dehydrogenase 1, chloroplast precursor, putative, expressed"	T
13.1.6.4.1	amino acid metabolism.synthesis.aromatic aa.tyrosine.arogenate dehydrogenase \& prephenate dehydrogenase	si006753m|pacid:19704030	"arogenate dehydrogenase 1, chloroplast precursor, putative, expressed"	T
13.1.6.4.1001	amino acid metabolism.synthesis.aromatic aa.tyrosine	tyrosine	amino acid synthesis.tyrosine; amino acid degradation.tyrosine; secondary metabolism; Co-factor metabolism	M
13.1.6.4.2	amino acid metabolism.synthesis.aromatic aa.tyrosine.prephenate dehydrogenase			
13.1.6.4.3	amino acid metabolism.synthesis.aromatic aa.tyrosine.tyrosine transaminase			
13.1.6.5	amino acid metabolism.synthesis.aromatic aa.tryptophan			
13.1.6.5.1	amino acid metabolism.synthesis.aromatic aa.tryptophan.anthranilate synthase	si005831m|pacid:19704327	"4-amino-4-deoxychorismate synthase, putative, expressed"	T
13.1.6.5.1	amino acid metabolism.synthesis.aromatic aa.tryptophan.anthranilate synthase	si034777m|pacid:19684236	"anthranilate synthase component I-1, chloroplast precursor, putative, expressed"	T
13.1.6.5.1	amino acid metabolism.synthesis.aromatic aa.tryptophan.anthranilate synthase	si034864m|pacid:19681439	"anthranilate synthase component I-1, chloroplast precursor, putative, expressed"	T
13.1.6.5.1	amino acid metabolism.synthesis.aromatic aa.tryptophan.anthranilate synthase	si010974m|pacid:19696318	"class I glutamine amidotransferase, putative, expressed"	T
13.1.6.5.1	amino acid metabolism.synthesis.aromatic aa.tryptophan.anthranilate synthase	si010798m|pacid:19696317	"class I glutamine amidotransferase, putative, expressed"	T
13.1.6.5.1	amino acid metabolism.synthesis.aromatic aa.tryptophan.anthranilate synthase	si036997m|pacid:19685559	"class I glutamine amidotransferase, putative, expressed"	T
13.1.6.5.1001	amino acid metabolism.synthesis.aromatic aa.tryptophan	tryptophan	amino acid synthesis.tryptophan; amino acid degradation.tryptophan; hormone metabolism.auxin	M
13.1.6.5.2	amino acid metabolism.synthesis.aromatic aa.tryptophan.anthranilate phosphoribosyltransferase	si036040m|pacid:19685273	"anthranilate phosphoribosyltransferase, chloroplast precursor, putative, expressed"	T
13.1.6.5.2	amino acid metabolism.synthesis.aromatic aa.tryptophan.anthranilate phosphoribosyltransferase	si016728m|pacid:19690055	"glycosyltransferase, putative, expressed"	T
13.1.6.5.3	amino acid metabolism.synthesis.aromatic aa.tryptophan.phosphoribosyanthranilate isomerase	si007089m|pacid:19705561	"tryptophan biosynthesis protein trpCF, putative, expressed"	T
13.1.6.5.3	amino acid metabolism.synthesis.aromatic aa.tryptophan.phosphoribosyanthranilate isomerase	si007098m|pacid:19705562	"tryptophan biosynthesis protein trpCF, putative, expressed"	T
13.1.6.5.3	amino acid metabolism.synthesis.aromatic aa.tryptophan.phosphoribosyanthranilate isomerase	si018087m|pacid:19688847	"tryptophan biosynthesis protein trpCF, putative, expressed"	T
13.1.6.5.3	amino acid metabolism.synthesis.aromatic aa.tryptophan.phosphoribosyanthranilate isomerase	si018043m|pacid:19688846	"tryptophan biosynthesis protein trpCF, putative, expressed"	T
13.1.6.5.4	amino acid metabolism.synthesis.aromatic aa.tryptophan.indole-3-glycerol phosphate synthase	si010206m|pacid:19695793	"indole-3-glycerol phosphate synthase, chloroplast precursor, putative, expressed"	T
13.1.6.5.4	amino acid metabolism.synthesis.aromatic aa.tryptophan.indole-3-glycerol phosphate synthase	si030944m|pacid:19712263	"indole-3-glycerol phosphate synthase, chloroplast precursor, putative, expressed"	T
13.1.6.5.4	amino acid metabolism.synthesis.aromatic aa.tryptophan.indole-3-glycerol phosphate synthase	si014147m|pacid:19691989	"indole-3-glycerol phosphate synthase, chloroplast precursor, putative, expressed"	T
13.1.6.5.4	amino acid metabolism.synthesis.aromatic aa.tryptophan.indole-3-glycerol phosphate synthase	si030386m|pacid:19710905	"indole-3-glycerol phosphate synthase, chloroplast precursor, putative, expressed"	T
13.1.6.5.4	amino acid metabolism.synthesis.aromatic aa.tryptophan.indole-3-glycerol phosphate synthase	si030112m|pacid:19710327	"indole-3-glycerol phosphate synthase, chloroplast precursor, putative, expressed"	T
13.1.6.5.4	amino acid metabolism.synthesis.aromatic aa.tryptophan.indole-3-glycerol phosphate synthase	si029964m|pacid:19710904	"indole-3-glycerol phosphate synthase, chloroplast precursor, putative, expressed"	T
13.1.6.5.4	amino acid metabolism.synthesis.aromatic aa.tryptophan.indole-3-glycerol phosphate synthase	si013924m|pacid:19691987	"indole-3-glycerol phosphate synthase, chloroplast precursor, putative, expressed"	T
13.1.6.5.4	amino acid metabolism.synthesis.aromatic aa.tryptophan.indole-3-glycerol phosphate synthase	si013943m|pacid:19691988	"indole-3-glycerol phosphate synthase, chloroplast precursor, putative, expressed"	T
13.1.6.5.5	amino acid metabolism.synthesis.aromatic aa.tryptophan.tryptophan synthase	si030655m|pacid:19711065	"indole-3-glycerol phosphate lyase, chloroplast precursor, putative, expressed"	T
13.1.6.5.5	amino acid metabolism.synthesis.aromatic aa.tryptophan.tryptophan synthase	si037312m|pacid:19682464	"indole-3-glycerol phosphate lyase, chloroplast precursor, putative, expressed"	T
13.1.6.5.5	amino acid metabolism.synthesis.aromatic aa.tryptophan.tryptophan synthase	si030698m|pacid:19711066	"indole-3-glycerol phosphate lyase, chloroplast precursor, putative, expressed"	T
13.1.6.5.5	amino acid metabolism.synthesis.aromatic aa.tryptophan.tryptophan synthase	si036532m|pacid:19681475	"indole-3-glycerol phosphate lyase, chloroplast precursor, putative, expressed"	T
13.1.6.5.5	amino acid metabolism.synthesis.aromatic aa.tryptophan.tryptophan synthase	si036506m|pacid:19679291	"indole-3-glycerol phosphate lyase, chloroplast precursor, putative, expressed"	T
13.1.6.5.5	amino acid metabolism.synthesis.aromatic aa.tryptophan.tryptophan synthase	si030515m|pacid:19711064	"indole-3-glycerol phosphate lyase, chloroplast precursor, putative, expressed"	T
13.1.6.5.5	amino acid metabolism.synthesis.aromatic aa.tryptophan.tryptophan synthase	si037012m|pacid:19682463	"indole-3-glycerol phosphate lyase, chloroplast precursor, putative, expressed"	T
13.1.6.5.5	amino acid metabolism.synthesis.aromatic aa.tryptophan.tryptophan synthase	si030453m|pacid:19711063	"indole-3-glycerol phosphate lyase, chloroplast precursor, putative, expressed"	T
13.1.6.5.5	amino acid metabolism.synthesis.aromatic aa.tryptophan.tryptophan synthase	si038910m|pacid:19679590	"indole-3-glycerol phosphate lyase, chloroplast precursor, putative, expressed"	T
13.1.6.5.5	amino acid metabolism.synthesis.aromatic aa.tryptophan.tryptophan synthase	si013676m|pacid:19693063	"tryptophan synthase beta chain 1, putative, expressed"	T
13.1.6.5.5	amino acid metabolism.synthesis.aromatic aa.tryptophan.tryptophan synthase	si006289m|pacid:19704207	"tryptophan synthase beta chain 2, putative, expressed"	T
13.1.6.5.5	amino acid metabolism.synthesis.aromatic aa.tryptophan.tryptophan synthase	si006291m|pacid:19704208	"tryptophan synthase beta chain 2, putative, expressed"	T
13.1.6.99	amino acid metabolism.synthesis.aromatic aa.misc			
13.1.7	amino acid metabolism.synthesis.histidine			
13.1.7.1	amino acid metabolism.synthesis.histidine.ATP phosphoribosyl transferase	si035984m|pacid:19683264	"ATP phosphoribosyltransferase, putative, expressed"	T
13.1.7.1	amino acid metabolism.synthesis.histidine.ATP phosphoribosyl transferase	si030061m|pacid:19712934	"ATP phosphoribosyltransferase, putative, expressed"	T
13.1.7.10	amino acid metabolism.synthesis.histidine.imidazole glycerol phosphate synthase			
13.1.7.1001	amino acid metabolism.synthesis.histidine	histidinol-p	amino acid synthesis.histidine	M
13.1.7.1002	amino acid metabolism.synthesis.histidine	histidine	amino acid synthesis.histidine	M
13.1.7.11	amino acid metabolism.synthesis.histidine.ribose-phosphate diphosphokinase			
13.1.7.2	amino acid metabolism.synthesis.histidine.bifunctional phosphoribosyl-ATP diphosphatase and phosphoribosyl-AMP cyclohydrolase	si002397m|pacid:19674180	"MazG nucleotide pyrophosphohydrolase domain containing protein, expressed"	T
13.1.7.3	amino acid metabolism.synthesis.histidine.phosphoribosyl-AMP cyclohydrolase	si022755m|pacid:19698995	"1-5-phosphoribosyl-5-5-phosphoribosylaminomethylideneaminoimidazole-4-carboxamide isomerase, chloroplast precursor, putative, expressed"	T
13.1.7.4	amino acid metabolism.synthesis.histidine.N'-5'-phosphoribosyl-formimino-5-aminoimidazole-4-carboxamide ribonucleotide isomerase	si034855m|pacid:19682078	"imidazole glycerol phosphate synthase hisHF, chloroplast precursor, putative, expressed"	T
13.1.7.5	amino acid metabolism.synthesis.histidine.Imidazole glycerol phosphate synthase			
13.1.7.6	amino acid metabolism.synthesis.histidine.imidazoleglycerol-phosphate dehydratase	si010826m|pacid:19694891	"imidazoleglycerol-phosphate dehydratase, putative, expressed"	T
13.1.7.7	amino acid metabolism.synthesis.histidine.histidinol-phosphate aminotransferase	si016835m|pacid:19686535	"aminotransferase, classes I and II, domain containing protein, expressed"	T
13.1.7.8	amino acid metabolism.synthesis.histidine.histidinol-phosphate synthase			
13.1.7.9	amino acid metabolism.synthesis.histidine.histidinol dehydrogenase	si035006m|pacid:19680738	"histidinol dehydrogenase, chloroplast precursor, putative, expressed"	T
13.1001	amino acid metabolism.methionine S-oxide	methionine s-oxide	oxydized product is recycled via reeductase; Methionine sulfoxide	M
13.2	amino acid metabolism.degradation			
13.2.1	amino acid metabolism.degradation.central amino acid metabolism			
13.2.1.1	amino acid metabolism.degradation.central amino acid metabolism.GABA			
13.2.1.2	amino acid metabolism.degradation.central amino acid metabolism.aspartate	si016595m|pacid:19690353	"L-aspartate oxidase 1, putative, expressed"	T
13.2.2	amino acid metabolism.degradation.glutamate family			
13.2.2.1	amino acid metabolism.degradation.glutamate family.glutamine	si011091m|pacid:19695333	"acetyltransferase, GNAT family, putative, expressed"	T
13.2.2.1	amino acid metabolism.degradation.glutamate family.glutamine	si011092m|pacid:19695332	"acetyltransferase, GNAT family, putative, expressed"	T
13.2.2.1	amino acid metabolism.degradation.glutamate family.glutamine	si011094m|pacid:19695331	"acetyltransferase, GNAT family, putative, expressed"	T
13.2.2.1	amino acid metabolism.degradation.glutamate family.glutamine	si037754m|pacid:19680858	"acetyltransferase, GNAT family, putative, expressed"	T
13.2.2.2	amino acid metabolism.degradation.glutamate family.proline	si022128m|pacid:19699092	expressed protein	T
13.2.2.2	amino acid metabolism.degradation.glutamate family.proline	si021520m|pacid:19699091	expressed protein	T
13.2.2.2	amino acid metabolism.degradation.glutamate family.proline	si021508m|pacid:19699090	expressed protein	T
13.2.2.2	amino acid metabolism.degradation.glutamate family.proline	si035342m|pacid:19685720	"proline oxidase, mitochondrial precursor, putative, expressed"	T
13.2.2.2	amino acid metabolism.degradation.glutamate family.proline	si035402m|pacid:19685721	"proline oxidase, mitochondrial precursor, putative, expressed"	T
13.2.2.3	amino acid metabolism.degradation.glutamate family.arginine	si010532m|pacid:19695117	"arginase, putative, expressed"	T
13.2.2.3	amino acid metabolism.degradation.glutamate family.arginine	si010953m|pacid:19695119	"arginase, putative, expressed"	T
13.2.2.3	amino acid metabolism.degradation.glutamate family.arginine	si010784m|pacid:19695118	"arginase, putative, expressed"	T
13.2.2.3	amino acid metabolism.degradation.glutamate family.arginine	si022938m|pacid:19702393	"CobW/P47K family protein, putative, expressed"	T
13.2.2.3	amino acid metabolism.degradation.glutamate family.arginine	si005921m|pacid:19705902	expressed protein	T
13.2.2.3	amino acid metabolism.degradation.glutamate family.arginine	si005851m|pacid:19705901	expressed protein	T
13.2.2.3	amino acid metabolism.degradation.glutamate family.arginine	si016652m|pacid:19688368	"pyridoxal-dependent decarboxylase protein, putative, expressed"	T
13.2.2.3	amino acid metabolism.degradation.glutamate family.arginine	si016654m|pacid:19688367	"pyridoxal-dependent decarboxylase protein, putative, expressed"	T
13.2.2.3	amino acid metabolism.degradation.glutamate family.arginine	si002357m|pacid:19678144	"pyrroline-5-carboxylate reductase, putative, expressed"	T
13.2.2.3	amino acid metabolism.degradation.glutamate family.arginine	si002487m|pacid:19678145	"pyrroline-5-carboxylate reductase, putative, expressed"	T
13.2.2.3	amino acid metabolism.degradation.glutamate family.arginine	si017284m|pacid:19690159	"URED, putative, expressed"	T
13.2.2.3.1	amino acid metabolism.degradation.glutamate family.arginine.arginase			
13.2.2.3.1001	amino acid metabolism.degradation.glutamate family.arginine	urea	amino acid synthesis.arginine; amino acid degradation.arginine	M
13.2.2.3.2	amino acid metabolism.degradation.glutamate family.arginine.agmatinase			
13.2.2.3.3	amino acid metabolism.degradation.glutamate family.arginine.urease			
13.2.3	amino acid metabolism.degradation.aspartate family			
13.2.3.1	amino acid metabolism.degradation.aspartate family.asparagine			
13.2.3.1.1	amino acid metabolism.degradation.aspartate family.asparagine.L-asparaginase	si010821m|pacid:19695318	"L-asparaginase precursor protein, putative, expressed"	T
13.2.3.1.1	amino acid metabolism.degradation.aspartate family.asparagine.L-asparaginase	si010779m|pacid:19695317	"L-asparaginase precursor protein, putative, expressed"	T
13.2.3.1.1	amino acid metabolism.degradation.aspartate family.asparagine.L-asparaginase	si025259m|pacid:19699312	"L-asparaginase precursor protein, putative, expressed"	T
13.2.3.1.1	amino acid metabolism.degradation.aspartate family.asparagine.L-asparaginase	si010336m|pacid:19695316	"L-asparaginase precursor protein, putative, expressed"	T
13.2.3.1.1	amino acid metabolism.degradation.aspartate family.asparagine.L-asparaginase	si010561m|pacid:19694326	"L-asparaginase precursor protein, putative, expressed"	T
13.2.3.2	amino acid metabolism.degradation.aspartate family.threonine	si010989m|pacid:19695587	"glyoxalase family protein, putative, expressed"	T
13.2.3.2	amino acid metabolism.degradation.aspartate family.threonine	si014304m|pacid:19692814	"glyoxalase family protein, putative, expressed"	T
13.2.3.2	amino acid metabolism.degradation.aspartate family.threonine	si014245m|pacid:19692812	"glyoxalase family protein, putative, expressed"	T
13.2.3.2	amino acid metabolism.degradation.aspartate family.threonine	si014247m|pacid:19692813	"glyoxalase family protein, putative, expressed"	T
13.2.3.2	amino acid metabolism.degradation.aspartate family.threonine	si014185m|pacid:19692811	"glyoxalase family protein, putative, expressed"	T
13.2.3.2	amino acid metabolism.degradation.aspartate family.threonine	si014184m|pacid:19693163	"glyoxalase family protein, putative, expressed"	T
13.2.3.2	amino acid metabolism.degradation.aspartate family.threonine	si038936m|pacid:19680136	"glyoxalase family protein, putative, expressed"	T
13.2.3.2	amino acid metabolism.degradation.aspartate family.threonine	si034791m|pacid:19682102	"threonine dehydratase biosynthetic, chloroplast precursor, putative, expressed"	T
13.2.3.2.1001	amino acid metabolism.degradation.aspartate family.threonine	methylglyoxal	amino acid metabolism.threonine; amino acid degradation.threonine	M
13.2.3.4	amino acid metabolism.degradation.aspartate family.methionine	si001981m|pacid:19675110	"formyl transferase, putative, expressed"	T
13.2.3.4.1	amino acid metabolism.degradation.aspartate family.methionine.methionine gamma-lyase	si036955m|pacid:19685927	"cystathionine gamma-synthase, putative, expressed"	T
13.2.3.4.1	amino acid metabolism.degradation.aspartate family.methionine.methionine gamma-lyase	si035457m|pacid:19685926	"cystathionine gamma-synthase, putative, expressed"	T
13.2.3.5	amino acid metabolism.degradation.aspartate family.lysine	si002756m|pacid:19677570	"carnitine racemase like protein, putative, expressed"	T
13.2.3.5	amino acid metabolism.degradation.aspartate family.lysine	si002434m|pacid:19677163	"enoyl-CoA hydratase/isomerase family protein, putative, expressed"	T
13.2.3.5	amino acid metabolism.degradation.aspartate family.lysine	si017896m|pacid:19688270	"enoyl-CoA hydratase/isomerase family protein, putative, expressed"	T
13.2.3.5	amino acid metabolism.degradation.aspartate family.lysine	si017912m|pacid:19688373	"enoyl-CoA hydratase/isomerase family protein, putative, expressed"	T
13.2.3.5	amino acid metabolism.degradation.aspartate family.lysine	si037168m|pacid:19679518	"enoyl-CoA hydratase/isomerase family protein, putative, expressed"	T
13.2.3.5	amino acid metabolism.degradation.aspartate family.lysine	si037035m|pacid:19679517	"enoyl-CoA hydratase/isomerase family protein, putative, expressed"	T
13.2.3.5	amino acid metabolism.degradation.aspartate family.lysine	si016289m|pacid:19687653	"saccharopine dehydrogenase, putative, expressed"	T
13.2.3.5	amino acid metabolism.degradation.aspartate family.lysine	si016186m|pacid:19687652	"saccharopine dehydrogenase, putative, expressed"	T
13.2.3.5	amino acid metabolism.degradation.aspartate family.lysine	si016176m|pacid:19687651	"saccharopine dehydrogenase, putative, expressed"	T
13.2.3.5	amino acid metabolism.degradation.aspartate family.lysine	si016172m|pacid:19687650	"saccharopine dehydrogenase, putative, expressed"	T
13.2.3.5	amino acid metabolism.degradation.aspartate family.lysine	si016171m|pacid:19687649	"saccharopine dehydrogenase, putative, expressed"	T
13.2.3.5	amino acid metabolism.degradation.aspartate family.lysine	si032668m|pacid:19714092	"saccharopine dehydrogenase, putative, expressed"	T
13.2.3.5.1	mino acid metabolism.degradation.aspartate family.lysine.lysine decarboxylase	si036579m|pacid:19683934	"possible lysine decarboxylase domain containing protein, expressed"	T
13.2.3.5.1001	amino acid metabolism.degradation.aspartate family.lysine	glutarate	"amino acid degradation.lysine, lipids"	M
13.2.3.5.1002	amino acid metabolism.degradation.aspartate family.lysine	2-aminoadipic acid	amino acid degradation.lysine	M
13.2.4	amino acid metabolism.degradation.branched chain group			
13.2.4.1	amino acid metabolism.degradation.branched chain group.shared	si022282m|pacid:19698420	"aminotransferase, putative, expressed"	T
13.2.4.1	amino acid metabolism.degradation.branched chain group.shared	si035539m|pacid:19684114	"aminotransferase, putative, expressed"	T
13.2.4.1	amino acid metabolism.degradation.branched chain group.shared	si021883m|pacid:19698418	"aminotransferase, putative, expressed"	T
13.2.4.1	amino acid metabolism.degradation.branched chain group.shared	si021922m|pacid:19698419	"aminotransferase, putative, expressed"	T
13.2.4.1	amino acid metabolism.degradation.branched chain group.shared	si022891m|pacid:19698421	"aminotransferase, putative, expressed"	T
13.2.4.1	amino acid metabolism.degradation.branched chain group.shared	si002756m|pacid:19677570	"carnitine racemase like protein, putative, expressed"	T
13.2.4.1	amino acid metabolism.degradation.branched chain group.shared	si010567m|pacid:19693864	"dehydrogenase E1 component domain containing protein, expressed"	T
13.2.4.1	amino acid metabolism.degradation.branched chain group.shared	si002434m|pacid:19677163	"enoyl-CoA hydratase/isomerase family protein, putative, expressed"	T
13.2.4.1	amino acid metabolism.degradation.branched chain group.shared	si030257m|pacid:19712764	"transketolase, putative, expressed"	T
13.2.4.1	amino acid metabolism.degradation.branched chain group.shared	si030490m|pacid:19712765	"transketolase, putative, expressed"	T
13.2.4.1	amino acid metabolism.degradation.branched chain group.shared	si030887m|pacid:19712766	"transketolase, putative, expressed"	T
13.2.4.1.7	amino acid metabolism.degradation.branched chain group.shared.methylglutaconyl-CoA hydratase			
13.2.4.2	amino acid metabolism.degradation.branched chain group.val ile			
13.2.4.3	amino acid metabolism.degradation.branched chain group.valine	si007204m|pacid:19703229	"dehydrogenase, putative, expressed"	T
13.2.4.4	amino acid metabolism.degradation.branched chain group.leucine	si024653m|pacid:19701628	"acyl-coenzyme A dehydrogenase, mitochondrial precursor, putative, expressed"	T
13.2.4.4	amino acid metabolism.degradation.branched chain group.leucine	si001009m|pacid:19678099	"hydroxymethylglutaryl-CoA lyase, putative, expressed"	T
13.2.4.4	amino acid metabolism.degradation.branched chain group.leucine	si001338m|pacid:19678100	"hydroxymethylglutaryl-CoA lyase, putative, expressed"	T
13.2.4.4	amino acid metabolism.degradation.branched chain group.leucine	si000818m|pacid:19678097	"hydroxymethylglutaryl-CoA lyase, putative, expressed"	T
13.2.4.4	amino acid metabolism.degradation.branched chain group.leucine	si013436m|pacid:19690784	"hydroxymethylglutaryl-CoA lyase, putative, expressed"	T
13.2.4.4	amino acid metabolism.degradation.branched chain group.leucine	si000847m|pacid:19678098	"hydroxymethylglutaryl-CoA lyase, putative, expressed"	T
13.2.4.4	amino acid metabolism.degradation.branched chain group.leucine	si013453m|pacid:19691007	"hydroxymethylglutaryl-CoA lyase, putative, expressed"	T
13.2.4.4	amino acid metabolism.degradation.branched chain group.leucine	si013451m|pacid:19690785	"hydroxymethylglutaryl-CoA lyase, putative, expressed"	T
13.2.4.4	amino acid metabolism.degradation.branched chain group.leucine	si010451m|pacid:19694772	"hydroxymethylglutaryl-CoA lyase, putative, expressed"	T
13.2.4.4	amino acid metabolism.degradation.branched chain group.leucine	si026484m|pacid:19707012	"hydroxymethylglutaryl-CoA lyase, putative, expressed"	T
13.2.4.4	amino acid metabolism.degradation.branched chain group.leucine	si013881m|pacid:19692859	"methylcrotonoyl-CoA carboxylase beta chain, mitochondrial precursor, putative, expressed"	T
13.2.4.4	amino acid metabolism.degradation.branched chain group.leucine	si013706m|pacid:19692857	"methylcrotonoyl-CoA carboxylase beta chain, mitochondrial precursor, putative, expressed"	T
13.2.4.4	amino acid metabolism.degradation.branched chain group.leucine	si013578m|pacid:19692855	"methylcrotonoyl-CoA carboxylase beta chain, mitochondrial precursor, putative, expressed"	T
13.2.4.4	amino acid metabolism.degradation.branched chain group.leucine	si013499m|pacid:19692854	"methylcrotonoyl-CoA carboxylase beta chain, mitochondrial precursor, putative, expressed"	T
13.2.4.4	amino acid metabolism.degradation.branched chain group.leucine	si013600m|pacid:19692856	"methylcrotonoyl-CoA carboxylase beta chain, mitochondrial precursor, putative, expressed"	T
13.2.4.4	amino acid metabolism.degradation.branched chain group.leucine	si013473m|pacid:19692853	"methylcrotonoyl-CoA carboxylase beta chain, mitochondrial precursor, putative, expressed"	T
13.2.4.4	amino acid metabolism.degradation.branched chain group.leucine	si013952m|pacid:19692860	"methylcrotonoyl-CoA carboxylase beta chain, mitochondrial precursor, putative, expressed"	T
13.2.4.4	amino acid metabolism.degradation.branched chain group.leucine	si013770m|pacid:19692858	"methylcrotonoyl-CoA carboxylase beta chain, mitochondrial precursor, putative, expressed"	T
13.2.4.4	amino acid metabolism.degradation.branched chain group.leucine	si021299m|pacid:19702071	"methylcrotonoyl-CoA carboxylase subunit alpha, mitochondrial precursor, putative, expressed"	T
13.2.4.4	amino acid metabolism.degradation.branched chain group.leucine	si021300m|pacid:19702072	"methylcrotonoyl-CoA carboxylase subunit alpha, mitochondrial precursor, putative, expressed"	T
13.2.4.4	amino acid metabolism.degradation.branched chain group.leucine	si021301m|pacid:19702073	"methylcrotonoyl-CoA carboxylase subunit alpha, mitochondrial precursor, putative, expressed"	T
13.2.4.4	amino acid metabolism.degradation.branched chain group.leucine	si025771m|pacid:19700726	"methylcrotonoyl-CoA carboxylase subunit alpha, mitochondrial precursor, putative, expressed"	T
13.2.4.4.6	amino acid metabolism.degradation.branched chain group.leucine.methylcrotonoyl-CoA carboxylase			
13.2.4.4.8	amino acid metabolism.degradation.branched chain group.leucine.hydroxymethylglutaryl-CoA lyase			
13.2.4.5	amino acid metabolism.degradation.branched chain group.isoleucine	si035587m|pacid:19680993	"3-ketoacyl-CoA thiolase, peroxisomal precursor, putative, expressed"	T
13.2.4.5	amino acid metabolism.degradation.branched chain group.isoleucine	si017151m|pacid:19689498	"3-ketoacyl-CoA thiolase, peroxisomal precursor, putative, expressed"	T
13.2.4.5	amino acid metabolism.degradation.branched chain group.isoleucine	si017147m|pacid:19689497	"3-ketoacyl-CoA thiolase, peroxisomal precursor, putative, expressed"	T
13.2.4.99	amino acid metabolism.degradation.branched chain group.unspecified			
13.2.5	amino acid metabolism.degradation.serine-glycine-cysteine group			
13.2.5.1	amino acid metabolism.degradation.serine-glycine-cysteine group.serine			
13.2.5.1.1001	amino acid metabolism.degradation.serine-glycine-cysteine group.serine	glycerate	PS.photorepiration; lipid metabolism; amino acid degradation.serine; amino acid degradation.glycine; gluconeogenese/ glyoxylate cycle; TCA / org transformation	M
13.2.5.2	amino acid metabolism.degradation.serine-glycine-cysteine group.glycine	si010230m|pacid:19695297	"aminomethyltransferase, putative, expressed"	T
13.2.5.2	amino acid metabolism.degradation.serine-glycine-cysteine group.glycine	si000068m|pacid:19678858	"glycine dehydrogenase, putative, expressed"	T
13.2.5.2	amino acid metabolism.degradation.serine-glycine-cysteine group.glycine	si010674m|pacid:19694871	"L-allo-threonine aldolase, putative, expressed"	T
13.2.5.2	amino acid metabolism.degradation.serine-glycine-cysteine group.glycine	si010599m|pacid:19694870	"L-allo-threonine aldolase, putative, expressed"	T
13.2.5.2	amino acid metabolism.degradation.serine-glycine-cysteine group.glycine	si010381m|pacid:19695911	"L-allo-threonine aldolase, putative, expressed"	T
13.2.5.2	amino acid metabolism.degradation.serine-glycine-cysteine group.glycine	si012713m|pacid:19696642	"L-allo-threonine aldolase, putative, expressed"	T
13.2.5.2	amino acid metabolism.degradation.serine-glycine-cysteine group.glycine	si010489m|pacid:19694869	"L-allo-threonine aldolase, putative, expressed"	T
13.2.5.2	amino acid metabolism.degradation.serine-glycine-cysteine group.glycine	si010383m|pacid:19694868	"L-allo-threonine aldolase, putative, expressed"	T
13.2.5.2	amino acid metabolism.degradation.serine-glycine-cysteine group.glycine	si010373m|pacid:19694867	"L-allo-threonine aldolase, putative, expressed"	T
13.2.5.2.11	amino acid metabolism.degradation.serine-glycine-cysteine group.glycine.threonine aldolase			
13.2.5.3	amino acid metabolism.degradation.serine-glycine-cysteine group.cysteine	si017893m|pacid:19686291	"rhodanese-like domain containing protein, putative, expressed"	T
13.2.5.3	amino acid metabolism.degradation.serine-glycine-cysteine group.cysteine	si022937m|pacid:19701912	"rhodanese-like domain containing protein, putative, expressed"	T
13.2.5.4	amino acid metabolism.degradation.serine-glycine-cysteine group.misc			
13.2.6	amino acid metabolism.degradation.aromatic aa			
13.2.6.1	amino acid metabolism.degradation.aromatic aa.phenylalanine			
13.2.6.2	amino acid metabolism.degradation.aromatic aa.tyrosine	si022176m|pacid:19702118	"aminotransferase, classes I and II, domain containing protein, expressed"	T
13.2.6.2	amino acid metabolism.degradation.aromatic aa.tyrosine	si022180m|pacid:19702119	"aminotransferase, classes I and II, domain containing protein, expressed"	T
13.2.6.2	amino acid metabolism.degradation.aromatic aa.tyrosine	si035154m|pacid:19685277	"aminotransferase, classes I and II, domain containing protein, expressed"	T
13.2.6.2	amino acid metabolism.degradation.aromatic aa.tyrosine	si020059m|pacid:19687065	"aminotransferase, classes I and II, domain containing protein, expressed"	T
13.2.6.2	amino acid metabolism.degradation.aromatic aa.tyrosine	si026401m|pacid:19708043	"aminotransferase, classes I and II, domain containing protein, expressed"	T
13.2.6.2	amino acid metabolism.degradation.aromatic aa.tyrosine	si017309m|pacid:19688214	"aminotransferase, classes I and II, domain containing protein, expressed"	T
13.2.6.2	amino acid metabolism.degradation.aromatic aa.tyrosine	si026384m|pacid:19706923	"aminotransferase, classes I and II, domain containing protein, expressed"	T
13.2.6.2	amino acid metabolism.degradation.aromatic aa.tyrosine	si019178m|pacid:19687725	"aminotransferase, classes I and II, domain containing protein, expressed"	T
13.2.6.2	amino acid metabolism.degradation.aromatic aa.tyrosine	si029781m|pacid:19711363	"asparate aminotransferase, putative, expressed"	T
13.2.6.2	amino acid metabolism.degradation.aromatic aa.tyrosine	si017446m|pacid:19688376	"fumarylacetoacetase, putative, expressed"	T
13.2.6.2	amino acid metabolism.degradation.aromatic aa.tyrosine	si017294m|pacid:19688375	"fumarylacetoacetase, putative, expressed"	T
13.2.6.2	amino acid metabolism.degradation.aromatic aa.tyrosine	si037801m|pacid:19682251	"fumarylacetoacetase, putative, expressed"	T
13.2.6.2	amino acid metabolism.degradation.aromatic aa.tyrosine	si037363m|pacid:19682250	"fumarylacetoacetase, putative, expressed"	T
13.2.6.2	amino acid metabolism.degradation.aromatic aa.tyrosine	si006403m|pacid:19705057	"homogentisate 1,2-dioxygenase, putative, expressed"	T
13.2.6.2	amino acid metabolism.degradation.aromatic aa.tyrosine	si026641m|pacid:19707075	"tyrosine aminotransferase, putative, expressed"	T
13.2.6.2	amino acid metabolism.degradation.aromatic aa.tyrosine	si026439m|pacid:19707074	"tyrosine aminotransferase, putative, expressed"	T
13.2.6.2	amino acid metabolism.degradation.aromatic aa.tyrosine	si026370m|pacid:19707073	"tyrosine aminotransferase, putative, expressed"	T
13.2.6.2	amino acid metabolism.degradation.aromatic aa.tyrosine	si017506m|pacid:19689741	"tyrosine aminotransferase, putative, expressed"	T
13.2.6.2	amino acid metabolism.degradation.aromatic aa.tyrosine	si006517m|pacid:19705913	"tyrosine aminotransferase, putative, expressed"	T
13.2.6.2	amino acid metabolism.degradation.aromatic aa.tyrosine	si006518m|pacid:19703002	"tyrosine aminotransferase, putative, expressed"	T
13.2.6.2	amino acid metabolism.degradation.aromatic aa.tyrosine	si017185m|pacid:19689740	"tyrosine aminotransferase, putative, expressed"	T
13.2.6.2.6	amino acid metabolism.degradation.aromatic aa.tyrosine.fumarylacetoacetase			
13.2.6.3	amino acid metabolism.degradation.aromatic aa.tryptophan	si001639m|pacid:19678209	"acetyl-CoA acetyltransferase, cytosolic, putative, expressed"	T
13.2.6.3	amino acid metabolism.degradation.aromatic aa.tryptophan	si001644m|pacid:19678210	"acetyl-CoA acetyltransferase, cytosolic, putative, expressed"	T
13.2.6.3	amino acid metabolism.degradation.aromatic aa.tryptophan	si001588m|pacid:19678208	"acetyl-CoA acetyltransferase, cytosolic, putative, expressed"	T
13.2.6.3	amino acid metabolism.degradation.aromatic aa.tryptophan	si003974m|pacid:19673688	"acetyl-CoA acetyltransferase, cytosolic, putative, expressed"	T
13.2.6.3	amino acid metabolism.degradation.aromatic aa.tryptophan	si010265m|pacid:19696914	"acetyl-CoA acetyltransferase, cytosolic, putative, expressed"	T
13.2.6.3	amino acid metabolism.degradation.aromatic aa.tryptophan	si010267m|pacid:19696915	"acetyl-CoA acetyltransferase, cytosolic, putative, expressed"	T
13.2.6.3	amino acid metabolism.degradation.aromatic aa.tryptophan	si002519m|pacid:19678212	"acetyl-CoA acetyltransferase, cytosolic, putative, expressed"	T
13.2.6.3	amino acid metabolism.degradation.aromatic aa.tryptophan	si001845m|pacid:19678211	"acetyl-CoA acetyltransferase, cytosolic, putative, expressed"	T
13.2.6.3	amino acid metabolism.degradation.aromatic aa.tryptophan	si002756m|pacid:19677570	"carnitine racemase like protein, putative, expressed"	T
13.2.6.3	amino acid metabolism.degradation.aromatic aa.tryptophan	si002710m|pacid:19674303	"carnitine racemase like protein, putative, expressed"	T
13.2.6.3	amino acid metabolism.degradation.aromatic aa.tryptophan	si035769m|pacid:19679202	"enoyl-CoA hydratase/isomerase family protein, putative, expressed"	T
13.2.6.3	amino acid metabolism.degradation.aromatic aa.tryptophan	si002434m|pacid:19677163	"enoyl-CoA hydratase/isomerase family protein, putative, expressed"	T
13.2.6.3	amino acid metabolism.degradation.aromatic aa.tryptophan	si028038m|pacid:19707404	"enoyl-CoA hydratase/isomerase family protein, putative, expressed"	T
13.2.6.3	amino acid metabolism.degradation.aromatic aa.tryptophan	si036236m|pacid:19679203	"enoyl-CoA hydratase/isomerase family protein, putative, expressed"	T
13.2.6.3	amino acid metabolism.degradation.aromatic aa.tryptophan	si026552m|pacid:19707586	"enoyl-CoA hydratase/isomerase family protein, putative, expressed"	T
13.2.6.3	amino acid metabolism.degradation.aromatic aa.tryptophan	si036177m|pacid:19684214	"enoyl-CoA hydratase/isomerase family protein, putative, expressed"	T
13.2.6.3	amino acid metabolism.degradation.aromatic aa.tryptophan	si028223m|pacid:19706865	"enoyl-CoA hydratase/isomerase family protein, putative, expressed"	T
13.2.6.3	amino acid metabolism.degradation.aromatic aa.tryptophan	si006343m|pacid:19705763	"enoyl-CoA hydratase/isomerase family protein, putative, expressed"	T
13.2.6.3	amino acid metabolism.degradation.aromatic aa.tryptophan	si006335m|pacid:19705762	"enoyl-CoA hydratase/isomerase family protein, putative, expressed"	T
13.2.6.3	amino acid metabolism.degradation.aromatic aa.tryptophan	si035948m|pacid:19684213	"enoyl-CoA hydratase/isomerase family protein, putative, expressed"	T
13.2.6.3	amino acid metabolism.degradation.aromatic aa.tryptophan	si001822m|pacid:19676758	"enoyl-CoA hydratase/isomerase family protein, putative, expressed"	T
13.2.6.3	amino acid metabolism.degradation.aromatic aa.tryptophan	si027391m|pacid:19706766	"enoyl-CoA hydratase/isomerase family protein, putative, expressed"	T
13.2.6.3	amino acid metabolism.degradation.aromatic aa.tryptophan	si023089m|pacid:19701613	"enoyl-CoA hydratase/isomerase family protein, putative, expressed"	T
13.2.6.4	amino acid metabolism.degradation.aromatic aa.chorismate			
13.2.6.5	amino acid metabolism.degradation.aromatic aa.misc			
13.2.7	amino acid metabolism.degradation.histidine	si017033m|pacid:19687475	"decarboxylase, putative, expressed"	T
13.99	amino acid metabolism.misc			
13.99.1	amino acid metabolism.misc.central amino acid metabolism			
13.99.2	amino acid metabolism.misc.glutamate family			
13.99.2.4	amino acid metabolism.misc.glutamate family.hydroxyproline			
14	S-assimilation			
14.1	S-assimilation.ATPS	si035458m|pacid:19679373	"bifunctional 3-phosphoadenosine 5-phosphosulfate synthetase, putative, expressed"	T
14.1	S-assimilation.ATPS	si009985m|pacid:19695905	"bifunctional 3-phosphoadenosine 5-phosphosulfate synthetase, putative, expressed"	T
14.10	S-assimilation.S-scavenging			
14.1001	Mineral Nutrition	sulfate	Mineral Nutrition	M
14.15	S-assimilation.AKN	si030602m|pacid:19713765	"adenylyl-sulfate kinase, putative, expressed"	T
14.15	S-assimilation.AKN	si037527m|pacid:19684973	"adenylyl-sulfate kinase, putative, expressed"	T
14.15	S-assimilation.AKN	si030438m|pacid:19713763	"adenylyl-sulfate kinase, putative, expressed"	T
14.15	S-assimilation.AKN	si030449m|pacid:19713764	"adenylyl-sulfate kinase, putative, expressed"	T
14.15	S-assimilation.AKN	si026686m|pacid:19707766	"adenylyl-sulfate kinase, putative, expressed"	T
14.2	S-assimilation.APR	si029784m|pacid:19712460	"OsAPRL1  adenosine 5\'-phosphosulfate reductase-like OsAPRL1, expressed"	T
14.3	S-assimilation.sulfite redox	si021125m|pacid:19700460	"ferredoxin--nitrite reductase, putative, expressed"	T
14.3	S-assimilation.sulfite redox	si021118m|pacid:19700459	"ferredoxin--nitrite reductase, putative, expressed"	T
14.5	S-assimilation.sulfite oxidase			
15	metal handling	si031028m|pacid:19711328	"cadmium-induced protein, putative, expressed"	T
15	metal handling	si031034m|pacid:19711329	"cadmium-induced protein, putative, expressed"	T
15	metal handling	si030818m|pacid:19711327	"cadmium-induced protein, putative, expressed"	T
15	metal handling	si001377m|pacid:19677120	"selenium-binding protein, putative, expressed"	T
15	metal handling	si001148m|pacid:19677117	"selenium-binding protein, putative, expressed"	T
15	metal handling	si001022m|pacid:19677116	"selenium-binding protein, putative, expressed"	T
15	metal handling	si001180m|pacid:19677119	"selenium-binding protein, putative, expressed"	T
15	metal handling	si001184m|pacid:19677118	"selenium-binding protein, putative, expressed"	T
15	metal handling	si002152m|pacid:19677121	"selenium-binding protein, putative, expressed"	T
15	metal handling	si002650m|pacid:19675194	"selT-like protein precursor, putative, expressed"	T
15	metal handling	si023587m|pacid:19701322	"selT-like protein precursor, putative, expressed"	T
15.1	metal handling.acquisition	si009654m|pacid:19695801	"ferric-chelate reductase, putative, expressed"	T
15.1	metal handling.acquisition	si009459m|pacid:19695800	"ferric-chelate reductase, putative, expressed"	T
15.2	"metal handling.binding, chelation and storage"	si026139m|pacid:19707951	"CDK5RAP1, putative, expressed"	T
15.2	"metal handling.binding, chelation and storage"	si037638m|pacid:19683748	"CutA, chloroplast precursor, putative, expressed"	T
15.2	"metal handling.binding, chelation and storage"	si037639m|pacid:19683747	"CutA, chloroplast precursor, putative, expressed"	T
15.2	"metal handling.binding, chelation and storage"	si037755m|pacid:19681800	"CutA, chloroplast precursor, putative, expressed"	T
15.2	"metal handling.binding, chelation and storage"	si037700m|pacid:19681799	"CutA, chloroplast precursor, putative, expressed"	T
15.2	"metal handling.binding, chelation and storage"	si019495m|pacid:19687779	"cytochrome c oxidase copper chaperone, putative, expressed"	T
15.2	"metal handling.binding, chelation and storage"	si024366m|pacid:19699523	expressed protein	T
15.2	"metal handling.binding, chelation and storage"	si040182m|pacid:19682193	expressed protein	T
15.2	"metal handling.binding, chelation and storage"	si026817m|pacid:19708509	"ferritin-1, chloroplast precursor, putative, expressed"	T
15.2	"metal handling.binding, chelation and storage"	si026784m|pacid:19708507	"ferritin-1, chloroplast precursor, putative, expressed"	T
15.2	"metal handling.binding, chelation and storage"	si026795m|pacid:19708508	"ferritin-1, chloroplast precursor, putative, expressed"	T
15.2	"metal handling.binding, chelation and storage"	si010922m|pacid:19693807	"ferritin-1, chloroplast precursor, putative, expressed"	T
15.2	"metal handling.binding, chelation and storage"	si026773m|pacid:19708506	"ferritin-1, chloroplast precursor, putative, expressed"	T
15.2	"metal handling.binding, chelation and storage"	si026895m|pacid:19708510	"ferritin-1, chloroplast precursor, putative, expressed"	T
15.2	"metal handling.binding, chelation and storage"	si001273m|pacid:19676318	"glutathione gamma-glutamylcysteinyltransferase 1, putative, expressed"	T
15.2	"metal handling.binding, chelation and storage"	si001114m|pacid:19673862	"glutathione gamma-glutamylcysteinyltransferase 1, putative, expressed"	T
15.2	"metal handling.binding, chelation and storage"	si001559m|pacid:19676319	"glutathione gamma-glutamylcysteinyltransferase 1, putative, expressed"	T
15.2	"metal handling.binding, chelation and storage"	si029598m|pacid:19709762	"heavy metal-associated domain containing protein, expressed"	T
15.2	"metal handling.binding, chelation and storage"	si007367m|pacid:19704594	"heavy metal-associated domain containing protein, expressed"	T
15.2	"metal handling.binding, chelation and storage"	si019599m|pacid:19688767	"heavy metal-associated domain containing protein, expressed"	T
15.2	"metal handling.binding, chelation and storage"	si003326m|pacid:19677670	"heavy metal-associated domain containing protein, expressed"	T
15.2	"metal handling.binding, chelation and storage"	si014457m|pacid:19691091	"heavy metal-associated domain containing protein, expressed"	T
15.2	"metal handling.binding, chelation and storage"	si019468m|pacid:19689835	"heavy metal-associated domain containing protein, expressed"	T
15.2	"metal handling.binding, chelation and storage"	si018567m|pacid:19687194	"heavy metal-associated domain containing protein, expressed"	T
15.2	"metal handling.binding, chelation and storage"	si027155m|pacid:19707014	"heavy metal-associated domain containing protein, expressed"	T
15.2	"metal handling.binding, chelation and storage"	si031972m|pacid:19712986	"heavy metal-associated domain containing protein, expressed"	T
15.2	"metal handling.binding, chelation and storage"	si001842m|pacid:19677870	"heavy metal-associated domain containing protein, expressed"	T
15.2	"metal handling.binding, chelation and storage"	si003383m|pacid:19677909	"heavy metal-associated domain containing protein, expressed"	T
15.2	"metal handling.binding, chelation and storage"	si023547m|pacid:19701997	"heavy metal-associated domain containing protein, expressed"	T
15.2	"metal handling.binding, chelation and storage"	si011361m|pacid:19697143	"heavy metal-associated domain containing protein, expressed"	T
15.2	"metal handling.binding, chelation and storage"	si037250m|pacid:19680489	"heavy metal-associated domain containing protein, expressed"	T
15.2	"metal handling.binding, chelation and storage"	si003226m|pacid:19675965	"heavy metal-associated domain containing protein, expressed"	T
15.2	"metal handling.binding, chelation and storage"	si010573m|pacid:19694081	"heavy metal-associated domain containing protein, expressed"	T
15.2	"metal handling.binding, chelation and storage"	si003229m|pacid:19677908	"heavy metal-associated domain containing protein, expressed"	T
15.2	"metal handling.binding, chelation and storage"	si010444m|pacid:19695243	"heavy metal-associated domain containing protein, expressed"	T
15.2	"metal handling.binding, chelation and storage"	si003232m|pacid:19678401	"heavy metal-associated domain containing protein, expressed"	T
15.2	"metal handling.binding, chelation and storage"	si014598m|pacid:19690787	"heavy metal-associated domain containing protein, expressed"	T
15.2	"metal handling.binding, chelation and storage"	si031357m|pacid:19709915	"heavy metal-associated domain containing protein, expressed"	T
15.2	"metal handling.binding, chelation and storage"	si039669m|pacid:19679194	"heavy metal-associated domain containing protein, expressed"	T
15.2	"metal handling.binding, chelation and storage"	si026474m|pacid:19706804	"heavy metal-associated domain containing protein, expressed"	T
15.2	"metal handling.binding, chelation and storage"	si017801m|pacid:19689011	"heavy metal-associated domain containing protein, expressed"	T
15.2	"metal handling.binding, chelation and storage"	si031355m|pacid:19709693	"heavy metal-associated domain containing protein, expressed"	T
15.2	"metal handling.binding, chelation and storage"	si037620m|pacid:19682865	"heavy metal-associated domain containing protein, expressed"	T
15.2	"metal handling.binding, chelation and storage"	si004055m|pacid:19676672	"heavy metal-associated domain containing protein, expressed"	T
15.2	"metal handling.binding, chelation and storage"	si037868m|pacid:19683612	"heavy metal-associated domain containing protein, expressed"	T
15.2	"metal handling.binding, chelation and storage"	si026946m|pacid:19706542	"heavy metal-associated domain containing protein, expressed"	T
15.2	"metal handling.binding, chelation and storage"	si010717m|pacid:19696543	"heavy-metal-associated domain-containing protein, putative, expressed"	T
15.2	"metal handling.binding, chelation and storage"	si040003m|pacid:19684513	"heavy-metal-associated domain-containing protein, putative, expressed"	T
15.2	"metal handling.binding, chelation and storage"	si001095m|pacid:19673997	"heavy-metal-associated domain-containing protein, putative, expressed"	T
15.2	"metal handling.binding, chelation and storage"	si009855m|pacid:19694852	"heavy-metal-associated domain-containing protein, putative, expressed"	T
15.2	"metal handling.binding, chelation and storage"	si009856m|pacid:19694851	"heavy-metal-associated domain-containing protein, putative, expressed"	T
15.2	"metal handling.binding, chelation and storage"	si036320m|pacid:19682908	"heavy-metal-associated domain-containing protein, putative, expressed"	T
15.2	"metal handling.binding, chelation and storage"	si036295m|pacid:19682003	"heavy-metal-associated domain-containing protein, putative, expressed"	T
15.2	"metal handling.binding, chelation and storage"	si003556m|pacid:19673686	"metallothionein, putative, expressed"	T
15.2	"metal handling.binding, chelation and storage"	si003643m|pacid:19673687	"metallothionein, putative, expressed"	T
15.2	"metal handling.binding, chelation and storage"	si023848m|pacid:19698251	"metallothionein, putative, expressed"	T
15.2	"metal handling.binding, chelation and storage"	si023860m|pacid:19698249	"metallothionein, putative, expressed"	T
15.2	"metal handling.binding, chelation and storage"	si030392m|pacid:19713945	"nicotianamine synthase, putative, expressed"	T
15.2	"metal handling.binding, chelation and storage"	si039983m|pacid:19681273	"nicotianamine synthase, putative, expressed"	T
15.2	"metal handling.binding, chelation and storage"	si038599m|pacid:19680693	"nicotianamine synthase, putative, expressed"	T
15.2	"metal handling.binding, chelation and storage"	si022452m|pacid:19699631	"pro-resilin precursor, putative, expressed"	T
15.2	"metal handling.binding, chelation and storage"	si000367m|pacid:19676495	"SIT4 phosphatase-associated protein domain containing protein, expressed"	T
15.3	metal handling.regulation	si022943m|pacid:19699584	"ABC transporter, membrane-spanning/permease subunit, putative, expressed"	T
15.3	metal handling.regulation	si022904m|pacid:19699374	"ABC transporter, membrane-spanning/permease subunit, putative, expressed"	T
15.3	metal handling.regulation	si024063m|pacid:19698188	"ABC transporter, membrane-spanning/permease subunit, putative, expressed"	T
15.3	metal handling.regulation	si030913m|pacid:19711181	"integral membrane protein, putative, expressed"	T
15.3	metal handling.regulation	si010737m|pacid:19694246	"integral membrane protein, putative, expressed"	T
16	secondary metabolism			
16.1	secondary metabolism.isoprenoids	si017654m|pacid:19686349	"TRAF-type zinc finger family protein, expressed"	T
16.1	secondary metabolism.isoprenoids	si022608m|pacid:19699824	"TRAF-type zinc finger family protein, expressed"	T
16.1.1	secondary metabolism.isoprenoids.non-mevalonate pathway	si017037m|pacid:19689973	"FAD binding domain containing protein, expressed"	T
16.1.1	secondary metabolism.isoprenoids.non-mevalonate pathway	si004482m|pacid:19674092	"FAD binding domain containing protein, expressed"	T
16.1.1	secondary metabolism.isoprenoids.non-mevalonate pathway	si002083m|pacid:19676457	"geranylgeranyl transferase type-1 subunit beta, putative, expressed"	T
16.1.1	secondary metabolism.isoprenoids.non-mevalonate pathway	si014114m|pacid:19690990	"geranylgeranyl transferase type-2 subunit beta, putative, expressed"	T
16.1.1.1	secondary metabolism.isoprenoids.non-mevalonate pathway.DXS	si005941m|pacid:19703973	"transketolase, putative, expressed"	T
16.1.1.1	secondary metabolism.isoprenoids.non-mevalonate pathway.DXS	si029067m|pacid:19711445	"transketolase, putative, expressed"	T
16.1.1.1	secondary metabolism.isoprenoids.non-mevalonate pathway.DXS	si021346m|pacid:19698848	"transketolase, putative, expressed"	T
16.1.1.10	secondary metabolism.isoprenoids.non-mevalonate pathway.geranylgeranyl pyrophosphate synthase	si019431m|pacid:19687337	"polyprenyl synthetase, putative, expressed"	T
16.1.1.10	secondary metabolism.isoprenoids.non-mevalonate pathway.geranylgeranyl pyrophosphate synthase	si015621m|pacid:19692480	"polyprenyl synthetase, putative, expressed"	T
16.1.1.10	secondary metabolism.isoprenoids.non-mevalonate pathway.geranylgeranyl pyrophosphate synthase	si013971m|pacid:19690931	"polyprenyl synthetase, putative, expressed"	T
16.1.1.10	secondary metabolism.isoprenoids.non-mevalonate pathway.geranylgeranyl pyrophosphate synthase	si030285m|pacid:19711081	"polyprenyl synthetase, putative, expressed"	T
16.1.1.10	secondary metabolism.isoprenoids.non-mevalonate pathway.geranylgeranyl pyrophosphate synthase	si022641m|pacid:19699285	"polyprenyl synthetase, putative, expressed"	T
16.1.1.10	secondary metabolism.isoprenoids.non-mevalonate pathway.geranylgeranyl pyrophosphate synthase	si006724m|pacid:19705250	"polyprenyl synthetase, putative, expressed"	T
16.1.1.10	secondary metabolism.isoprenoids.non-mevalonate pathway.geranylgeranyl pyrophosphate synthase	si006491m|pacid:19705249	"polyprenyl synthetase, putative, expressed"	T
16.1.1.10	secondary metabolism.isoprenoids.non-mevalonate pathway.geranylgeranyl pyrophosphate synthase	si022125m|pacid:19698047	"polyprenyl synthetase, putative, expressed"	T
16.1.1.10	secondary metabolism.isoprenoids.non-mevalonate pathway.geranylgeranyl pyrophosphate synthase	si022129m|pacid:19698048	"polyprenyl synthetase, putative, expressed"	T
16.1.1.10	secondary metabolism.isoprenoids.non-mevalonate pathway.geranylgeranyl pyrophosphate synthase	si004002m|pacid:19676747	"polyprenyl synthetase, putative, expressed"	T
16.1.1.10	secondary metabolism.isoprenoids.non-mevalonate pathway.geranylgeranyl pyrophosphate synthase	si012939m|pacid:19695751	"polyprenyl synthetase, putative, expressed"	T
16.1.1.1010	secondary metabolism.isoprenoids.mevalonate pathway	geranylgeranyl pyrophosphate		M
16.1.1.1011	secondary metabolism.isoprenoids.non-mevalonate pathway	beta-ionone		M
16.1.1.1012	secondary metabolism.isoprenoids.non-mevalonate pathway	beta-damascenone		M
16.1.1.1013	secondary metabolism.isoprenoids.non-mevalonate pathway	pseudoionone		M
16.1.1.1014	secondary metabolism.isoprenoids.non-mevalonate pathway	geranylacetone		M
16.1.1.2	secondary metabolism.isoprenoids.non-mevalonate pathway.DXR	si001299m|pacid:19675810	"1-deoxy-D-xylulose 5-phosphate reductoisomerase, chloroplast precursor, putative, expressed"	T
16.1.1.3	secondary metabolism.isoprenoids.non-mevalonate pathway.CMS	si002409m|pacid:19676358	"2-C-methyl-D-erythritol 4-phosphate cytidylyltransferase, putative, expressed"	T
16.1.1.4	secondary metabolism.isoprenoids.non-mevalonate pathway.CMK	si001697m|pacid:19673576	"GHMP kinases ATP-binding protein, putative, expressed"	T
16.1.1.5	secondary metabolism.isoprenoids.non-mevalonate pathway.MCS	si019383m|pacid:19688197	"2-C-methyl-D-erythritol 2,4-cyclodiphosphate synthase, chloroplast precursor, putative, expressed"	T
16.1.1.6	secondary metabolism.isoprenoids.non-mevalonate pathway.HDS	si016429m|pacid:19690354	"hydroxymethylbutenyl 4-diphosphate synthase, putative, expressed"	T
16.1.1.7	secondary metabolism.isoprenoids.non-mevalonate pathway.HDR	si039356m|pacid:19680959	"4-hydroxy-3-methylbut-2-enyl diphosphate reductase, putative, expressed"	T
16.1.1.7	secondary metabolism.isoprenoids.non-mevalonate pathway.HDR	si035548m|pacid:19680535	"4-hydroxy-3-methylbut-2-enyl diphosphate reductase, putative, expressed"	T
16.1.2	secondary metabolism.isoprenoids.mevalonate pathway			
16.1.2.1	secondary metabolism.isoprenoids.mevalonate pathway.acetyl-CoA C-acyltransferase	si001639m|pacid:19678209	"acetyl-CoA acetyltransferase, cytosolic, putative, expressed"	T
16.1.2.1	secondary metabolism.isoprenoids.mevalonate pathway.acetyl-CoA C-acyltransferase	si001644m|pacid:19678210	"acetyl-CoA acetyltransferase, cytosolic, putative, expressed"	T
16.1.2.1	secondary metabolism.isoprenoids.mevalonate pathway.acetyl-CoA C-acyltransferase	si001588m|pacid:19678208	"acetyl-CoA acetyltransferase, cytosolic, putative, expressed"	T
16.1.2.1	secondary metabolism.isoprenoids.mevalonate pathway.acetyl-CoA C-acyltransferase	si003974m|pacid:19673688	"acetyl-CoA acetyltransferase, cytosolic, putative, expressed"	T
16.1.2.1	secondary metabolism.isoprenoids.mevalonate pathway.acetyl-CoA C-acyltransferase	si010265m|pacid:19696914	"acetyl-CoA acetyltransferase, cytosolic, putative, expressed"	T
16.1.2.1	secondary metabolism.isoprenoids.mevalonate pathway.acetyl-CoA C-acyltransferase	si010267m|pacid:19696915	"acetyl-CoA acetyltransferase, cytosolic, putative, expressed"	T
16.1.2.1	secondary metabolism.isoprenoids.mevalonate pathway.acetyl-CoA C-acyltransferase	si002519m|pacid:19678212	"acetyl-CoA acetyltransferase, cytosolic, putative, expressed"	T
16.1.2.1	secondary metabolism.isoprenoids.mevalonate pathway.acetyl-CoA C-acyltransferase	si001845m|pacid:19678211	"acetyl-CoA acetyltransferase, cytosolic, putative, expressed"	T
16.1.2.1001	secondary metabolism.isoprenoids.mevalonate pathway	mevalonate		M
16.1.2.1002	secondary metabolism.isoprenoids.mevalonate pathway	mevalonate-5-phosphate		M
16.1.2.1003	secondary metabolism.isoprenoids.mevalonate pathway	mevalonate-5-pyrophosphate		M
16.1.2.1004	secondary metabolism.isoprenoids.mevalonate pathway	isopentenyl-pyrophoshate		M
16.1.2.1005	secondary metabolism.isoprenoids.mevalonate pathway	dimethylallyl-pyrophosphate		M
16.1.2.1006	secondary metabolism.isoprenoids.mevalonate pathway	geranyl pyrophosphate		M
16.1.2.1007	secondary metabolism.isoprenoids.mevalonate pathway	neryl pyrophosphate		M
16.1.2.1008	secondary metabolism.isoprenoids.mevalonate pathway	farnesyl pyrophosphate		M
16.1.2.1009	secondary metabolism.isoprenoids.mevalonate pathway	sesquiterpene		M
16.1.2.1010	secondary metabolism.isoprenoids.mevalonate pathway	squalene		M
16.1.2.1011	secondary metabolism.isoprenoids.mevalonate pathway	linaloyl pyrophosphate		M
16.1.2.1012	secondary metabolism.isoprenoids.mevalonate pathway	alpha-pinene		M
16.1.2.1013	secondary metabolism.isoprenoids.mevalonate pathway	limonene		M
16.1.2.1014	secondary metabolism.isoprenoids.mevalonate pathway	beta-pinene		M
16.1.2.2	secondary metabolism.isoprenoids.mevalonate pathway.HMG-CoA synthase	si015389m|pacid:19691853	"hydroxymethylglutaryl-CoA synthase, putative, expressed"	T
16.1.2.2	secondary metabolism.isoprenoids.mevalonate pathway.HMG-CoA synthase	si035565m|pacid:19680635	"hydroxymethylglutaryl-CoA synthase, putative, expressed"	T
16.1.2.2	secondary metabolism.isoprenoids.mevalonate pathway.HMG-CoA synthase	si029736m|pacid:19711079	"hydroxymethylglutaryl-CoA synthase, putative, expressed"	T
16.1.2.3	secondary metabolism.isoprenoids.mevalonate pathway.HMG-CoA reductase	si019865m|pacid:19688469	"3-hydroxy-3-methylglutaryl-coenzyme A reductase, putative, expressed"	T
16.1.2.3	secondary metabolism.isoprenoids.mevalonate pathway.HMG-CoA reductase	si013485m|pacid:19690968	"3-hydroxy-3-methylglutaryl-coenzyme A reductase, putative, expressed"	T
16.1.2.3	secondary metabolism.isoprenoids.mevalonate pathway.HMG-CoA reductase	si013486m|pacid:19690967	"3-hydroxy-3-methylglutaryl-coenzyme A reductase, putative, expressed"	T
16.1.2.3	secondary metabolism.isoprenoids.mevalonate pathway.HMG-CoA reductase	si029207m|pacid:19712032	"3-hydroxy-3-methylglutaryl-coenzyme A reductase, putative, expressed"	T
16.1.2.3	secondary metabolism.isoprenoids.mevalonate pathway.HMG-CoA reductase	si029208m|pacid:19712033	"3-hydroxy-3-methylglutaryl-coenzyme A reductase, putative, expressed"	T
16.1.2.4	secondary metabolism.isoprenoids.mevalonate pathway.mevalonate kinase	si023132m|pacid:19702107	"GHMP kinases ATP-binding protein, putative, expressed"	T
16.1.2.4	secondary metabolism.isoprenoids.mevalonate pathway.mevalonate kinase	si030132m|pacid:19713862	"GHMP kinases ATP-binding protein, putative, expressed"	T
16.1.2.5	secondary metabolism.isoprenoids.mevalonate pathway.phosphomevalonate kinase	si035267m|pacid:19683378	"phosphomevalonate kinase, putative, expressed"	T
16.1.2.6	secondary metabolism.isoprenoids.mevalonate pathway.mevalonate diphosphate decarboxylase	si017062m|pacid:19690401	"GHMP kinases ATP-binding protein, putative, expressed"	T
16.1.2.6	secondary metabolism.isoprenoids.mevalonate pathway.mevalonate diphosphate decarboxylase	si022131m|pacid:19699536	"GHMP kinases ATP-binding protein, putative, expressed"	T
16.1.2.7	secondary metabolism.isoprenoids.mevalonate pathway.isopentenyl pyrophosphate:dimethyllallyl pyrophosphate isomerase	si033005m|pacid:19711556	"hydrolase, NUDIX family, domain containing protein, expressed"	T
16.1.2.7	secondary metabolism.isoprenoids.mevalonate pathway.isopentenyl pyrophosphate:dimethyllallyl pyrophosphate isomerase	si022815m|pacid:19698757	"hydrolase, NUDIX family, domain containing protein, expressed"	T
16.1.2.7	secondary metabolism.isoprenoids.mevalonate pathway.isopentenyl pyrophosphate:dimethyllallyl pyrophosphate isomerase	si030981m|pacid:19712054	"hydrolase, NUDIX family, domain containing protein, expressed"	T
16.1.2.8	secondary metabolism.isoprenoids.mevalonate pathway.geranyl diphosphate synthase	si015621m|pacid:19692480	"polyprenyl synthetase, putative, expressed"	T
16.1.2.8	secondary metabolism.isoprenoids.mevalonate pathway.geranyl diphosphate synthase	si013971m|pacid:19690931	"polyprenyl synthetase, putative, expressed"	T
16.1.2.8	secondary metabolism.isoprenoids.mevalonate pathway.geranyl diphosphate synthase	si012939m|pacid:19695751	"polyprenyl synthetase, putative, expressed"	T
16.1.2.9	secondary metabolism.isoprenoids.mevalonate pathway.farnesyl pyrophosphate synthetase	si002117m|pacid:19676341	"polyprenyl synthetase, putative, expressed"	T
16.1.2.9	secondary metabolism.isoprenoids.mevalonate pathway.farnesyl pyrophosphate synthetase	si022312m|pacid:19698003	"polyprenyl synthetase, putative, expressed"	T
16.1.2.9	secondary metabolism.isoprenoids.mevalonate pathway.farnesyl pyrophosphate synthetase	si002022m|pacid:19676340	"polyprenyl synthetase, putative, expressed"	T
16.1.2.9	secondary metabolism.isoprenoids.mevalonate pathway.farnesyl pyrophosphate synthetase	si022389m|pacid:19698983	"polyprenyl synthetase, putative, expressed"	T
16.1.2.9	secondary metabolism.isoprenoids.mevalonate pathway.farnesyl pyrophosphate synthetase	si022190m|pacid:19698982	"polyprenyl synthetase, putative, expressed"	T
16.1.3	secondary metabolism.isoprenoids.tocopherol biosynthesis	si032850m|pacid:19711179	"prenyltransferase, putative, expressed"	T
16.1.3	secondary metabolism.isoprenoids.tocopherol biosynthesis	si031510m|pacid:19710932	"prenyltransferase, putative, expressed"	T
16.1.3.1	secondary metabolism.isoprenoids.tocopherol biosynthesis.hydroxyphenylpyruvate dioxygenase	si017353m|pacid:19687954	"glyoxalase family protein, putative, expressed"	T
16.1.3.1	secondary metabolism.isoprenoids.tocopherol biosynthesis.hydroxyphenylpyruvate dioxygenase	si017217m|pacid:19686527	"glyoxalase family protein, putative, expressed"	T
16.1.3.1001	secondary metabolism.isoprenoids.tocopherol biosynthesis	delta-tocopherol	"secondary metabolism, tocopherols"	M
16.1.3.1002	secondary metabolism.isoprenoids.tocopherol biosynthesis	tocopherol acetate	"secondary metabolism, tocopherols"	M
16.1.3.1003	secondary metabolism.isoprenoids.tocopherol biosynthesis	alpha-tocopherol	"secondary metabolism, tocopherols"	M
16.1.3.1004	secondary metabolism.isoprenoids.tocopherol biosynthesis	beta-tocopherol	"secondary metabolism, tocopherols"	M
16.1.3.1005	secondary metabolism.isoprenoids.tocopherol biosynthesis	gamma-tocopherol	"secondary metabolism, tocopherols"	M
16.1.3.2	secondary metabolism.isoprenoids.tocopherol biosynthesis.homogentisate phytyltransferase	si006764m|pacid:19705886	"prenyltransferase, putative, expressed"	T
16.1.3.2	secondary metabolism.isoprenoids.tocopherol biosynthesis.homogentisate phytyltransferase	si006839m|pacid:19705887	"prenyltransferase, putative, expressed"	T
16.1.3.2	secondary metabolism.isoprenoids.tocopherol biosynthesis.homogentisate phytyltransferase	si006528m|pacid:19703550	"prenyltransferase, putative, expressed"	T
16.1.3.2	secondary metabolism.isoprenoids.tocopherol biosynthesis.homogentisate phytyltransferase	si006591m|pacid:19703551	"prenyltransferase, putative, expressed"	T
16.1.3.3	secondary metabolism.isoprenoids.tocopherol biosynthesis.MPBQ/MSBQ methyltransferase	si022533m|pacid:19701037	"methyltransferase domain containing protein, putative, expressed"	T
16.1.3.4	secondary metabolism.isoprenoids.tocopherol biosynthesis.tocopherol cyclase	si020026m|pacid:19688813	"tocopherol cyclase, chloroplast precursor, putative, expressed"	T
16.1.3.5	secondary metabolism.isoprenoids.tocopherol biosynthesis.tocopherol methyltransferase	si017743m|pacid:19688685	"Cyclopropane-fatty-acyl-phospholipid synthase, putative, expressed"	T
16.1.3.5	secondary metabolism.isoprenoids.tocopherol biosynthesis.tocopherol methyltransferase	si017698m|pacid:19688684	"Cyclopropane-fatty-acyl-phospholipid synthase, putative, expressed"	T
16.1.4	secondary metabolism.isoprenoids.carotenoids	si032031m|pacid:19712970	"amine oxidase family protein, putative, expressed"	T
16.1.4	secondary metabolism.isoprenoids.carotenoids	si026283m|pacid:19708270	"amine oxidase, flavin-containing, domain containing protein, expressed"	T
16.1.4	secondary metabolism.isoprenoids.carotenoids	si026148m|pacid:19708269	"amine oxidase, flavin-containing, domain containing protein, expressed"	T
16.1.4	secondary metabolism.isoprenoids.carotenoids	si034793m|pacid:19685992	"amine oxidase, flavin-containing, domain containing protein, expressed"	T
16.1.4	secondary metabolism.isoprenoids.carotenoids	si037401m|pacid:19679673	"amine oxidase, flavin-containing, domain containing protein, expressed"	T
16.1.4	secondary metabolism.isoprenoids.carotenoids	si022003m|pacid:19700937	"FAD dependent oxidoreductase domain containing protein, expressed"	T
16.1.4	secondary metabolism.isoprenoids.carotenoids	si021576m|pacid:19700936	"FAD dependent oxidoreductase domain containing protein, expressed"	T
16.1.4.1	secondary metabolism.isoprenoids.carotenoids.phytoene synthase	si021888m|pacid:19699641	"phytoene synthase, chloroplast precursor, putative, expressed"	T
16.1.4.1	secondary metabolism.isoprenoids.carotenoids.phytoene synthase	si006539m|pacid:19705187	"phytoene synthase, chloroplast precursor, putative, expressed"	T
16.1.4.1	secondary metabolism.isoprenoids.carotenoids.phytoene synthase	si006541m|pacid:19705188	"phytoene synthase, chloroplast precursor, putative, expressed"	T
16.1.4.1	secondary metabolism.isoprenoids.carotenoids.phytoene synthase	si029859m|pacid:19712158	"phytoene synthase, chloroplast precursor, putative, expressed"	T
16.1.4.10	secondary metabolism.isoprenoids.carotenoids.carotenoid cleavage dioxygenase			
16.1.4.1001	secondary metabolism.isoprenoids.carotenoids.phytoene	phytoene	Carotene precursor	M
16.1.4.1002	secondary metabolism.isoprenoids.carotenoids.zeta carotene	zeta carotene		M
16.1.4.1003	secondary metabolism.isoprenoids.carotenoids.lycopene	lycopene		M
16.1.4.1004	secondary metabolism.isoprenoids.carotenoids.alpha carotene	alpha carotene		M
16.1.4.1005	secondary metabolism.isoprenoids.carotenoids.beta carotene	alpha carotene		M
16.1.4.1006	secondary metabolism.isoprenoids.carotenoids.delta carotene	delta carotene		M
16.1.4.2	secondary metabolism.isoprenoids.carotenoids.phytoene dehydrogenase	si034914m|pacid:19682436	"amine oxidase, flavin-containing, domain containing protein, expressed"	T
16.1.4.2	secondary metabolism.isoprenoids.carotenoids.phytoene dehydrogenase	si009818m|pacid:19694618	"amine oxidase, putative, expressed"	T
16.1.4.2	secondary metabolism.isoprenoids.carotenoids.phytoene dehydrogenase	si009820m|pacid:19694617	"amine oxidase, putative, expressed"	T
16.1.4.21	secondary metabolism.isoprenoids.carotenoids.violaxanthin de-epoxidase	si010081m|pacid:19694795	"violaxanthin de-epoxidase, putative, expressed"	T
16.1.4.21	secondary metabolism.isoprenoids.carotenoids.violaxanthin de-epoxidase	si000967m|pacid:19675975	"violaxanthin de-epoxidase, putative, expressed"	T
16.1.4.3	secondary metabolism.isoprenoids.carotenoids.zeta-carotene desaturase	si029336m|pacid:19713550	"zeta-carotene desaturase, chloroplast/chromoplast precursor, putative, expressed"	T
16.1.4.4	secondary metabolism.isoprenoids.carotenoids.lycopene epsilon cyclase	si000944m|pacid:19678073	"lycopene epsilon cyclase, chloroplast precursor, putative, expressed"	T
16.1.4.5	secondary metabolism.isoprenoids.carotenoids.lycopene beta cyclase	si020188m|pacid:19687244	"lycopene beta cyclase, chloroplast precursor, putative, expressed"	T
16.1.4.5	secondary metabolism.isoprenoids.carotenoids.lycopene beta cyclase	si000944m|pacid:19678073	"lycopene epsilon cyclase, chloroplast precursor, putative, expressed"	T
16.1.4.6	secondary metabolism.isoprenoids.carotenoids.carotenoid beta ring hydroxylase	si010649m|pacid:19695857	"fatty acid hydroxylase, putative, expressed"	T
16.1.4.6	secondary metabolism.isoprenoids.carotenoids.carotenoid beta ring hydroxylase	si034904m|pacid:19681377	"fatty acid hydroxylase, putative, expressed"	T
16.1.4.7	secondary metabolism.isoprenoids.carotenoids.carotenoid epsilon ring hydroxylase			
16.1.4.8	secondary metabolism.isoprenoids.carotenoids.carotenoid isomerase			
16.1.5	secondary metabolism.isoprenoids.terpenoids	si019921m|pacid:19689111	"cycloartenol synthase, putative, expressed"	T
16.1.5	secondary metabolism.isoprenoids.terpenoids	si016758m|pacid:19690421	"cycloartenol synthase, putative, expressed"	T
16.1.5	secondary metabolism.isoprenoids.terpenoids	si016639m|pacid:19690420	"cycloartenol synthase, putative, expressed"	T
16.1.5	secondary metabolism.isoprenoids.terpenoids	si006062m|pacid:19703219	"cycloartenol synthase, putative, expressed"	T
16.1.5	secondary metabolism.isoprenoids.terpenoids	si016615m|pacid:19688442	"cycloartenol synthase, putative, expressed"	T
16.1.5	secondary metabolism.isoprenoids.terpenoids	si016614m|pacid:19690418	"cycloartenol synthase, putative, expressed"	T
16.1.5	secondary metabolism.isoprenoids.terpenoids	si016616m|pacid:19690419	"cycloartenol synthase, putative, expressed"	T
16.1.5	secondary metabolism.isoprenoids.terpenoids	si032916m|pacid:19709735	"cycloartenol synthase, putative, expressed"	T
16.1.5	secondary metabolism.isoprenoids.terpenoids	si013297m|pacid:19693114	"cycloartenol synthase, putative, expressed"	T
16.1.5	secondary metabolism.isoprenoids.terpenoids	si008629m|pacid:19703897	"cycloartenol synthase, putative, expressed"	T
16.1.5	secondary metabolism.isoprenoids.terpenoids	si003014m|pacid:19678911	"cycloartenol synthase, putative, expressed"	T
16.1.5	secondary metabolism.isoprenoids.terpenoids	si010968m|pacid:19695687	"cycloartenol synthase, putative, expressed"	T
16.1.5	secondary metabolism.isoprenoids.terpenoids	si010626m|pacid:19694575	"cycloartenol synthase, putative, expressed"	T
16.1.5	secondary metabolism.isoprenoids.terpenoids	si032563m|pacid:19711410	"cycloartenol synthase, putative, expressed"	T
16.1.5	secondary metabolism.isoprenoids.terpenoids	si010569m|pacid:19695686	"cycloartenol synthase, putative, expressed"	T
16.1.5	secondary metabolism.isoprenoids.terpenoids	si010266m|pacid:19694574	"cycloartenol synthase, putative, expressed"	T
16.1.5	secondary metabolism.isoprenoids.terpenoids	si008521m|pacid:19704965	"cycloartenol synthase, putative, expressed"	T
16.1.5	secondary metabolism.isoprenoids.terpenoids	si011906m|pacid:19695254	"cycloartenol synthase, putative, expressed"	T
16.1.5	secondary metabolism.isoprenoids.terpenoids	si016414m|pacid:19687762	"cycloartenol synthase, putative, expressed"	T
16.1.5	secondary metabolism.isoprenoids.terpenoids	si003761m|pacid:19678792	"cycloartenol synthase, putative, expressed"	T
16.1.5	secondary metabolism.isoprenoids.terpenoids	si012926m|pacid:19695511	"cycloartenol synthase, putative, expressed"	T
16.1.5	secondary metabolism.isoprenoids.terpenoids	si008478m|pacid:19705952	"cycloartenol synthase, putative, expressed"	T
16.1.5	secondary metabolism.isoprenoids.terpenoids	si019767m|pacid:19687090	"cycloartenol synthase, putative, expressed"	T
16.1.5	secondary metabolism.isoprenoids.terpenoids	si019860m|pacid:19688364	"cycloartenol synthase, putative, expressed"	T
16.1.5	secondary metabolism.isoprenoids.terpenoids	si019466m|pacid:19688636	"ent-kaurene synthase, chloroplast precursor, putative, expressed"	T
16.1.5	secondary metabolism.isoprenoids.terpenoids	si009510m|pacid:19697484	"ent-kaurene synthase, chloroplast precursor, putative, expressed"	T
16.1.5	secondary metabolism.isoprenoids.terpenoids	si009495m|pacid:19697483	"ent-kaurene synthase, chloroplast precursor, putative, expressed"	T
16.1.5	secondary metabolism.isoprenoids.terpenoids	si009385m|pacid:19697482	"ent-kaurene synthase, chloroplast precursor, putative, expressed"	T
16.1.5	secondary metabolism.isoprenoids.terpenoids	si012939m|pacid:19695751	"polyprenyl synthetase, putative, expressed"	T
16.1.5	secondary metabolism.isoprenoids.terpenoids	si039341m|pacid:19680048	"terpene synthase, N-terminal domain containing protein, expressed"	T
16.1.5	secondary metabolism.isoprenoids.terpenoids	si040096m|pacid:19679527	"terpene synthase, N-terminal domain containing protein, expressed"	T
16.1.5	secondary metabolism.isoprenoids.terpenoids	si035417m|pacid:19681745	"terpene synthase, putative, expressed"	T
16.1.5	secondary metabolism.isoprenoids.terpenoids	si015721m|pacid:19690814	"terpene synthase, putative, expressed"	T
16.1.5	secondary metabolism.isoprenoids.terpenoids	si013635m|pacid:19692428	"terpene synthase, putative, expressed"	T
16.1.5	secondary metabolism.isoprenoids.terpenoids	si009877m|pacid:19695897	"terpene synthase, putative, expressed"	T
16.1.5	secondary metabolism.isoprenoids.terpenoids	si012574m|pacid:19697508	"terpene synthase, putative, expressed"	T
16.1.5	secondary metabolism.isoprenoids.terpenoids	si015660m|pacid:19693571	"terpene synthase, putative, expressed"	T
16.1.5	secondary metabolism.isoprenoids.terpenoids	si015370m|pacid:19690740	"terpene synthase, putative, expressed"	T
16.1.5	secondary metabolism.isoprenoids.terpenoids	si013510m|pacid:19692427	"terpene synthase, putative, expressed"	T
16.1.5	secondary metabolism.isoprenoids.terpenoids	si027429m|pacid:19707904	"terpene synthase, putative, expressed"	T
16.1.5	secondary metabolism.isoprenoids.terpenoids	si015051m|pacid:19693521	"terpene synthase, putative, expressed"	T
16.1.5	secondary metabolism.isoprenoids.terpenoids	si009754m|pacid:19694262	"terpene synthase, putative, expressed"	T
16.1.5	secondary metabolism.isoprenoids.terpenoids	si014948m|pacid:19692983	"terpene synthase, putative, expressed"	T
16.1.5	secondary metabolism.isoprenoids.terpenoids	si009774m|pacid:19696685	"terpene synthase, putative, expressed"	T
16.1.5	secondary metabolism.isoprenoids.terpenoids	si013519m|pacid:19692693	"terpene synthase, putative, expressed"	T
16.1.5	secondary metabolism.isoprenoids.terpenoids	si026185m|pacid:19708963	"terpene synthase, putative, expressed"	T
16.1.5	secondary metabolism.isoprenoids.terpenoids	si013521m|pacid:19693128	"terpene synthase, putative, expressed"	T
16.1.5	secondary metabolism.isoprenoids.terpenoids	si015362m|pacid:19691478	"terpene synthase, putative, expressed"	T
16.1.5	secondary metabolism.isoprenoids.terpenoids	si035043m|pacid:19682676	"terpene synthase, putative, expressed"	T
16.1.5	secondary metabolism.isoprenoids.terpenoids	si021506m|pacid:19700817	"terpene synthase, putative, expressed"	T
16.1.5	secondary metabolism.isoprenoids.terpenoids	si020240m|pacid:19686644	"terpene synthase, putative, expressed"	T
16.1.5	secondary metabolism.isoprenoids.terpenoids	si016840m|pacid:19686459	"terpene synthase, putative, expressed"	T
16.1.5	secondary metabolism.isoprenoids.terpenoids	si016692m|pacid:19686868	"terpene synthase, putative, expressed"	T
16.1.5	secondary metabolism.isoprenoids.terpenoids	si029247m|pacid:19709605	"terpene synthase, putative, expressed"	T
16.1.5	secondary metabolism.isoprenoids.terpenoids	si029279m|pacid:19709606	"terpene synthase, putative, expressed"	T
16.1.5	secondary metabolism.isoprenoids.terpenoids	si009658m|pacid:19697493	"terpene synthase, putative, expressed"	T
16.1.5	secondary metabolism.isoprenoids.terpenoids	si020717m|pacid:19693696	"terpene synthase, putative, expressed"	T
16.1.5	secondary metabolism.isoprenoids.terpenoids	si039385m|pacid:19684550	"terpene synthase, putative, expressed"	T
16.1.5	secondary metabolism.isoprenoids.terpenoids	si024880m|pacid:19702260	"terpene synthase, putative, expressed"	T
16.1.5	secondary metabolism.isoprenoids.terpenoids	si033072m|pacid:19713734	"terpene synthase, putative, expressed"	T
16.1.5	secondary metabolism.isoprenoids.terpenoids	si024145m|pacid:19698904	"terpene synthase, putative, expressed"	T
16.1.5	secondary metabolism.isoprenoids.terpenoids	si019061m|pacid:19687206	"terpene synthase, putative, expressed"	T
16.1.5	secondary metabolism.isoprenoids.terpenoids	si019268m|pacid:19688025	"terpene synthase, putative, expressed"	T
16.1.5	secondary metabolism.isoprenoids.terpenoids	si036134m|pacid:19679969	"terpene synthase, putative, expressed"	T
16.1.5	secondary metabolism.isoprenoids.terpenoids	si039614m|pacid:19680828	"terpene synthase, putative, expressed"	T
16.1.5.1001	secondary metabolism.isoprenoids.terpenoids	squalen	"secondary metabolism, steroids, terpenoids"	M
16.1.5.1002	secondary metabolism.isoprenoids.terpenoids	beta-sitosterol	"secondary metabolism, Phytosterol, HEALTH: reduces blood cholesterol, ameliorates prostate problems"	M
16.1.5.1003	secondary metabolism.isoprenoids.terpenoids	campesterol	"secondary metabolism, Phytosterol (brassinosteroids synthesis)"	M
16.10.1	secondary metabolism.simple phenols.laccase	si003910m|pacid:19675782	expressed protein	T
16.10.1	secondary metabolism.simple phenols.laccase	si003983m|pacid:19673415	"L-ascorbate oxidase precursor, putative, expressed"	T
16.10.1	secondary metabolism.simple phenols.laccase	si006071m|pacid:19704110	"L-ascorbate oxidase precursor, putative, expressed"	T
16.10.1	secondary metabolism.simple phenols.laccase	si032784m|pacid:19712523	"L-ascorbate oxidase precursor, putative, expressed"	T
16.10.1	secondary metabolism.simple phenols.laccase	si029363m|pacid:19713364	"L-ascorbate oxidase precursor, putative, expressed"	T
16.10.1	secondary metabolism.simple phenols.laccase	si006138m|pacid:19705334	"L-ascorbate oxidase precursor, putative, expressed"	T
16.10.1	secondary metabolism.simple phenols.laccase	si015580m|pacid:19690763	"L-ascorbate oxidase precursor, putative, expressed"	T
16.10.1	secondary metabolism.simple phenols.laccase	si001570m|pacid:19673983	"laccase-15 precursor, putative, expressed"	T
16.10.1	secondary metabolism.simple phenols.laccase	si026376m|pacid:19707385	"laccase-15 precursor, putative, expressed"	T
16.10.1	secondary metabolism.simple phenols.laccase	si024846m|pacid:19701881	"laccase-15 precursor, putative, expressed"	T
16.10.1	secondary metabolism.simple phenols.laccase	si026299m|pacid:19708032	"laccase-15 precursor, putative, expressed"	T
16.10.1	secondary metabolism.simple phenols.laccase	si028248m|pacid:19708495	"laccase-15 precursor, putative, expressed"	T
16.10.1	secondary metabolism.simple phenols.laccase	si026162m|pacid:19708438	"laccase-15 precursor, putative, expressed"	T
16.10.1	secondary metabolism.simple phenols.laccase	si026161m|pacid:19708624	"laccase-15 precursor, putative, expressed"	T
16.10.1	secondary metabolism.simple phenols.laccase	si027990m|pacid:19708741	"laccase-15 precursor, putative, expressed"	T
16.10.1	secondary metabolism.simple phenols.laccase	si027586m|pacid:19707735	"laccase-15 precursor, putative, expressed"	T
16.10.1	secondary metabolism.simple phenols.laccase	si027660m|pacid:19708797	"laccase-15 precursor, putative, expressed"	T
16.10.1	secondary metabolism.simple phenols.laccase	si008101m|pacid:19704296	"laccase-15 precursor, putative, expressed"	T
16.10.1	secondary metabolism.simple phenols.laccase	si026136m|pacid:19708031	"laccase-15 precursor, putative, expressed"	T
16.10.1	secondary metabolism.simple phenols.laccase	si028198m|pacid:19708952	"laccase-15 precursor, putative, expressed"	T
16.10.1	secondary metabolism.simple phenols.laccase	si027267m|pacid:19706988	"laccase-15 precursor, putative, expressed"	T
16.10.1	secondary metabolism.simple phenols.laccase	si028115m|pacid:19708443	"laccase-15 precursor, putative, expressed"	T
16.10.1	secondary metabolism.simple phenols.laccase	si026159m|pacid:19706251	"laccase-15 precursor, putative, expressed"	T
16.10.1	secondary metabolism.simple phenols.laccase	si026140m|pacid:19706663	"laccase-15 precursor, putative, expressed"	T
16.10.1	secondary metabolism.simple phenols.laccase	si026137m|pacid:19706891	"laccase-15 precursor, putative, expressed"	T
16.10.1	secondary metabolism.simple phenols.laccase	si026123m|pacid:19708171	"laccase-15 precursor, putative, expressed"	T
16.10.1	secondary metabolism.simple phenols.laccase	si026109m|pacid:19706250	"laccase-15 precursor, putative, expressed"	T
16.10.1	secondary metabolism.simple phenols.laccase	si027928m|pacid:19706262	"laccase-15 precursor, putative, expressed"	T
16.10.1	secondary metabolism.simple phenols.laccase	si027394m|pacid:19706763	"laccase-15 precursor, putative, expressed"	T
16.10.1	secondary metabolism.simple phenols.laccase	si026118m|pacid:19707206	"laccase-15 precursor, putative, expressed"	T
16.10.1	secondary metabolism.simple phenols.laccase	si026117m|pacid:19707051	"laccase-15 precursor, putative, expressed"	T
16.10.1	secondary metabolism.simple phenols.laccase	si026121m|pacid:19707384	"laccase-15 precursor, putative, expressed"	T
16.10.1	secondary metabolism.simple phenols.laccase	si028303m|pacid:19707557	"laccase-15 precursor, putative, expressed"	T
16.10.1	secondary metabolism.simple phenols.laccase	si026113m|pacid:19706311	"laccase-15 precursor, putative, expressed"	T
16.10.1	secondary metabolism.simple phenols.laccase	si003814m|pacid:19678723	"laccase-15 precursor, putative, expressed"	T
16.10.1	secondary metabolism.simple phenols.laccase	si026172m|pacid:19707669	"laccase-22 precursor, putative, expressed"	T
16.10.1	secondary metabolism.simple phenols.laccase	si027545m|pacid:19706333	"laccase-23 precursor, putative, expressed"	T
16.10.1	secondary metabolism.simple phenols.laccase	si004353m|pacid:19676430	"laccase precursor protein, putative, expressed"	T
16.10.1	secondary metabolism.simple phenols.laccase	si021573m|pacid:19701602	"laccase precursor protein, putative, expressed"	T
16.10.1	secondary metabolism.simple phenols.laccase	si019864m|pacid:19689381	"laccase precursor protein, putative, expressed"	T
16.10.1	secondary metabolism.simple phenols.laccase	si001625m|pacid:19674997	"laccase precursor protein, putative, expressed"	T
16.10.1	secondary metabolism.simple phenols.laccase	si007952m|pacid:19703212	"laccase precursor protein, putative, expressed"	T
16.10.1	secondary metabolism.simple phenols.laccase	si027309m|pacid:19707351	"laccase precursor protein, putative, expressed"	T
16.10.1	secondary metabolism.simple phenols.laccase	si020688m|pacid:19693671	"laccase precursor protein, putative, expressed"	T
16.10.1	secondary metabolism.simple phenols.laccase	si016752m|pacid:19688638	"laccase precursor protein, putative, expressed"	T
16.10.1	secondary metabolism.simple phenols.laccase	si021601m|pacid:19700784	"laccase precursor protein, putative, expressed"	T
16.10.1	secondary metabolism.simple phenols.laccase	si021592m|pacid:19701113	"laccase precursor protein, putative, expressed"	T
16.10.1	secondary metabolism.simple phenols.laccase	si034761m|pacid:19685504	"laccase precursor protein, putative, expressed"	T
16.10.1	secondary metabolism.simple phenols.laccase	si000813m|pacid:19676130	"laccase precursor protein, putative, expressed"	T
16.10.1	secondary metabolism.simple phenols.laccase	si034916m|pacid:19681317	"laccase precursor protein, putative, expressed"	T
16.10.1	secondary metabolism.simple phenols.laccase	si004574m|pacid:19675749	"laccase precursor protein, putative, expressed"	T
16.10.1	secondary metabolism.simple phenols.laccase	si000492m|pacid:19677489	"laccase precursor protein, putative, expressed"	T
16.10.1	secondary metabolism.simple phenols.laccase	si000854m|pacid:19676478	"laccase precursor protein, putative, expressed"	T
16.10.1	secondary metabolism.simple phenols.laccase	si021577m|pacid:19700934	"laccase precursor protein, putative, expressed"	T
16.10.1	secondary metabolism.simple phenols.laccase	si000806m|pacid:19675649	"laccase precursor protein, putative, expressed"	T
16.10.1	secondary metabolism.simple phenols.laccase	si001174m|pacid:19674408	"laccase precursor protein, putative, expressed"	T
16.10.1	secondary metabolism.simple phenols.laccase	si026153m|pacid:19708161	"laccase precursor protein, putative, expressed"	T
16.10.1	secondary metabolism.simple phenols.laccase	si001277m|pacid:19678345	"laccase precursor protein, putative, expressed"	T
16.10.1	secondary metabolism.simple phenols.laccase	si019724m|pacid:19686978	"laccase precursor protein, putative, expressed"	T
16.10.1	secondary metabolism.simple phenols.laccase	si026150m|pacid:19707208	"laccase precursor protein, putative, expressed"	T
16.10.1	secondary metabolism.simple phenols.laccase	si021628m|pacid:19701603	"laccase precursor protein, putative, expressed"	T
16.10.1	secondary metabolism.simple phenols.laccase	si009653m|pacid:19696694	"laccase precursor protein, putative, expressed"	T
16.10.1	secondary metabolism.simple phenols.laccase	si000613m|pacid:19674407	"laccase precursor protein, putative, expressed"	T
16.2	secondary metabolism.phenylpropanoids	si037797m|pacid:19682076	"cinnamoyl CoA reductase, putative, expressed"	T
16.2	secondary metabolism.phenylpropanoids	si026750m|pacid:19708951	"isochorismatase family protein, putative, expressed"	T
16.2	secondary metabolism.phenylpropanoids	si018176m|pacid:19688877	"isochorismatase family protein, putative, expressed"	T
16.2	secondary metabolism.phenylpropanoids	si011869m|pacid:19693844	"isochorismatase family protein, putative, expressed"	T
16.2	secondary metabolism.phenylpropanoids	si029226m|pacid:19711319	"NADPH reductase, putative, expressed"	T
16.2	secondary metabolism.phenylpropanoids	si000652m|pacid:19673770	"NADPH reductase, putative, expressed"	T
16.2	secondary metabolism.phenylpropanoids	si021393m|pacid:19698007	"NADPH reductase, putative, expressed"	T
16.2	secondary metabolism.phenylpropanoids	si013341m|pacid:19690925	"NADPH reductase, putative, expressed"	T
16.2	secondary metabolism.phenylpropanoids	si021372m|pacid:19698006	"NADPH reductase, putative, expressed"	T
16.2	secondary metabolism.phenylpropanoids	si029087m|pacid:19711318	"NADPH reductase, putative, expressed"	T
16.2	secondary metabolism.phenylpropanoids	si024034m|pacid:19701904	"NADPH reductase, putative, expressed"	T
16.2	secondary metabolism.phenylpropanoids	si019162m|pacid:19687124	"O-methyltransferase, putative, expressed"	T
16.2	secondary metabolism.phenylpropanoids	si002181m|pacid:19678538	"O-methyltransferase, putative, expressed"	T
16.2	secondary metabolism.phenylpropanoids	si024516m|pacid:19701925	"O-methyltransferase, putative, expressed"	T
16.2	secondary metabolism.phenylpropanoids	si033336m|pacid:19713944	"O-methyltransferase, putative, expressed"	T
16.2	secondary metabolism.phenylpropanoids	si031882m|pacid:19711873	"O-methyltransferase, putative, expressed"	T
16.2	secondary metabolism.phenylpropanoids	si004902m|pacid:19676729	"O-methyltransferase, putative, expressed"	T
16.2	secondary metabolism.phenylpropanoids	si023043m|pacid:19698906	"O-methyltransferase, putative, expressed"	T
16.2	secondary metabolism.phenylpropanoids	si026548m|pacid:19708446	"O-methyltransferase, putative, expressed"	T
16.2	secondary metabolism.phenylpropanoids	si032891m|pacid:19713063	"O-methyltransferase, putative, expressed"	T
16.2	secondary metabolism.phenylpropanoids	si036181m|pacid:19685462	"O-methyltransferase, putative, expressed"	T
16.2	secondary metabolism.phenylpropanoids	si013957m|pacid:19691394	"O-methyltransferase, putative, expressed"	T
16.2	secondary metabolism.phenylpropanoids	si026540m|pacid:19707187	"O-methyltransferase, putative, expressed"	T
16.2	secondary metabolism.phenylpropanoids	si026542m|pacid:19707186	"O-methyltransferase, putative, expressed"	T
16.2	secondary metabolism.phenylpropanoids	si026538m|pacid:19707185	"O-methyltransferase, putative, expressed"	T
16.2	secondary metabolism.phenylpropanoids	si013966m|pacid:19691189	"O-methyltransferase, putative, expressed"	T
16.2	secondary metabolism.phenylpropanoids	si027971m|pacid:19706616	"O-methyltransferase, putative, expressed"	T
16.2	secondary metabolism.phenylpropanoids	si036239m|pacid:19685399	"O-methyltransferase, putative, expressed"	T
16.2	secondary metabolism.phenylpropanoids	si026526m|pacid:19707666	"O-methyltransferase, putative, expressed"	T
16.2	secondary metabolism.phenylpropanoids	si039431m|pacid:19682716	"O-methyltransferase, putative, expressed"	T
16.2	secondary metabolism.phenylpropanoids	si001865m|pacid:19675438	"O-methyltransferase, putative, expressed"	T
16.2	secondary metabolism.phenylpropanoids	si026528m|pacid:19708603	"O-methyltransferase, putative, expressed"	T
16.2	secondary metabolism.phenylpropanoids	si026529m|pacid:19707094	"O-methyltransferase, putative, expressed"	T
16.2	secondary metabolism.phenylpropanoids	si027972m|pacid:19706258	"O-methyltransferase, putative, expressed"	T
16.2	secondary metabolism.phenylpropanoids	si026576m|pacid:19708587	"O-methyltransferase, putative, expressed"	T
16.2	secondary metabolism.phenylpropanoids	si017577m|pacid:19686187	"O-methyltransferase, putative, expressed"	T
16.2	secondary metabolism.phenylpropanoids	si022355m|pacid:19701327	"O-methyltransferase, putative, expressed"	T
16.2	secondary metabolism.phenylpropanoids	si013977m|pacid:19691214	"O-methyltransferase, putative, expressed"	T
16.2	secondary metabolism.phenylpropanoids	si026569m|pacid:19707773	"O-methyltransferase, putative, expressed"	T
16.2	secondary metabolism.phenylpropanoids	si010415m|pacid:19697451	"O-methyltransferase, putative, expressed"	T
16.2	secondary metabolism.phenylpropanoids	si022455m|pacid:19699805	"O-methyltransferase, putative, expressed"	T
16.2	secondary metabolism.phenylpropanoids	si022422m|pacid:19698905	"O-methyltransferase, putative, expressed"	T
16.2	secondary metabolism.phenylpropanoids	si020906m|pacid:19678990	"O-methyltransferase, putative, expressed"	T
16.2	secondary metabolism.phenylpropanoids	si022421m|pacid:19700653	"O-methyltransferase, putative, expressed"	T
16.2	secondary metabolism.phenylpropanoids	si012791m|pacid:19693874	"transferase family domain containing protein, expressed"	T
16.2	secondary metabolism.phenylpropanoids	si008031m|pacid:19705679	"transferase family domain containing protein, expressed"	T
16.2	secondary metabolism.phenylpropanoids	si011939m|pacid:19697201	"transferase family domain containing protein, expressed"	T
16.2	secondary metabolism.phenylpropanoids	si010061m|pacid:19694286	"transferase family domain containing protein, expressed"	T
16.2	secondary metabolism.phenylpropanoids	si006213m|pacid:19704013	"transferase family domain containing protein, expressed"	T
16.2	secondary metabolism.phenylpropanoids	si006394m|pacid:19704814	"transferase family domain containing protein, expressed"	T
16.2	secondary metabolism.phenylpropanoids	si008402m|pacid:19704253	"transferase family domain containing protein, expressed"	T
16.2	secondary metabolism.phenylpropanoids	si025253m|pacid:19700253	"transferase family domain containing protein, expressed"	T
16.2	secondary metabolism.phenylpropanoids	si026351m|pacid:19706651	"transferase family protein, putative, expressed"	T
16.2	secondary metabolism.phenylpropanoids	si013836m|pacid:19692499	"transferase family protein, putative, expressed"	T
16.2	secondary metabolism.phenylpropanoids	si022084m|pacid:19698287	"transferase family protein, putative, expressed"	T
16.2	secondary metabolism.phenylpropanoids	si038869m|pacid:19685817	"transferase family protein, putative, expressed"	T
16.2	secondary metabolism.phenylpropanoids	si039595m|pacid:19681484	"transferase family protein, putative, expressed"	T
16.2	secondary metabolism.phenylpropanoids	si004363m|pacid:19678747	"transferase family protein, putative, expressed"	T
16.2	secondary metabolism.phenylpropanoids	si038891m|pacid:19682019	"transferase family protein, putative, expressed"	T
16.2	secondary metabolism.phenylpropanoids	si005552m|pacid:19673647	"transferase family protein, putative, expressed"	T
16.2	secondary metabolism.phenylpropanoids	si010159m|pacid:19697232	"transferase family protein, putative, expressed"	T
16.2	secondary metabolism.phenylpropanoids	si006486m|pacid:19703121	"transferase family protein, putative, expressed"	T
16.2	secondary metabolism.phenylpropanoids	si001532m|pacid:19678915	"transferase family protein, putative, expressed"	T
16.2	secondary metabolism.phenylpropanoids	si001534m|pacid:19678275	"transferase family protein, putative, expressed"	T
16.2	secondary metabolism.phenylpropanoids	si029887m|pacid:19709485	"transferase family protein, putative, expressed"	T
16.2	secondary metabolism.phenylpropanoids	si035525m|pacid:19684459	"transferase family protein, putative, expressed"	T
16.2	secondary metabolism.phenylpropanoids	si011978m|pacid:19694386	"transferase family protein, putative, expressed"	T
16.2	secondary metabolism.phenylpropanoids	si006398m|pacid:19703957	"transferase family protein, putative, expressed"	T
16.2	secondary metabolism.phenylpropanoids	si006484m|pacid:19704782	"transferase family protein, putative, expressed"	T
16.2	secondary metabolism.phenylpropanoids	si013787m|pacid:19692306	"transferase family protein, putative, expressed"	T
16.2	secondary metabolism.phenylpropanoids	si013690m|pacid:19693178	"transferase family protein, putative, expressed"	T
16.2	secondary metabolism.phenylpropanoids	si013688m|pacid:19692212	"transferase family protein, putative, expressed"	T
16.2	secondary metabolism.phenylpropanoids	si013685m|pacid:19692613	"transferase family protein, putative, expressed"	T
16.2	secondary metabolism.phenylpropanoids	si013686m|pacid:19692515	"transferase family protein, putative, expressed"	T
16.2	secondary metabolism.phenylpropanoids	si029772m|pacid:19711499	"transferase family protein, putative, expressed"	T
16.2	secondary metabolism.phenylpropanoids	si001616m|pacid:19678155	"transferase family protein, putative, expressed"	T
16.2	secondary metabolism.phenylpropanoids	si013658m|pacid:19691270	"transferase family protein, putative, expressed"	T
16.2	secondary metabolism.phenylpropanoids	si027367m|pacid:19708622	"transferase family protein, putative, expressed"	T
16.2	secondary metabolism.phenylpropanoids	si015688m|pacid:19690677	"transferase family protein, putative, expressed"	T
16.2	secondary metabolism.phenylpropanoids	si006365m|pacid:19705111	"transferase family protein, putative, expressed"	T
16.2	secondary metabolism.phenylpropanoids	si035590m|pacid:19680151	"transferase family protein, putative, expressed"	T
16.2	secondary metabolism.phenylpropanoids	si008643m|pacid:19703197	"transferase family protein, putative, expressed"	T
16.2	secondary metabolism.phenylpropanoids	si006428m|pacid:19702727	"transferase family protein, putative, expressed"	T
16.2	secondary metabolism.phenylpropanoids	si038675m|pacid:19684953	"transferase family protein, putative, expressed"	T
16.2	secondary metabolism.phenylpropanoids	si040265m|pacid:19680253	"transferase family protein, putative, expressed"	T
16.2	secondary metabolism.phenylpropanoids	si013714m|pacid:19692994	"transferase family protein, putative, expressed"	T
16.2	secondary metabolism.phenylpropanoids	si021876m|pacid:19702560	"transferase family protein, putative, expressed"	T
16.2	secondary metabolism.phenylpropanoids	si001257m|pacid:19675787	"transferase family protein, putative, expressed"	T
16.2	secondary metabolism.phenylpropanoids	si001194m|pacid:19675389	"transferase family protein, putative, expressed"	T
16.2	secondary metabolism.phenylpropanoids	si004010m|pacid:19674178	"transferase family protein, putative, expressed"	T
16.2	secondary metabolism.phenylpropanoids	si027754m|pacid:19707733	"transferase family protein, putative, expressed"	T
16.2	secondary metabolism.phenylpropanoids	si015075m|pacid:19691138	"transferase family protein, putative, expressed"	T
16.2	secondary metabolism.phenylpropanoids	si028153m|pacid:19708960	"transferase family protein, putative, expressed"	T
16.2	secondary metabolism.phenylpropanoids	si012326m|pacid:19695321	"transferase family protein, putative, expressed"	T
16.2	secondary metabolism.phenylpropanoids	si022031m|pacid:19700210	"transferase family protein, putative, expressed"	T
16.2	secondary metabolism.phenylpropanoids	si006421m|pacid:19702997	"transferase family protein, putative, expressed"	T
16.2	secondary metabolism.phenylpropanoids	si007820m|pacid:19704872	"transferase family protein, putative, expressed"	T
16.2	secondary metabolism.phenylpropanoids	si035760m|pacid:19685597	"transferase family protein, putative, expressed"	T
16.2	secondary metabolism.phenylpropanoids	si026328m|pacid:19707751	"transferase family protein, putative, expressed"	T
16.2	secondary metabolism.phenylpropanoids	si035770m|pacid:19684041	"transferase family protein, putative, expressed"	T
16.2	secondary metabolism.phenylpropanoids	si027832m|pacid:19706718	"transferase family protein, putative, expressed"	T
16.2	secondary metabolism.phenylpropanoids	si032433m|pacid:19709425	"transferase family protein, putative, expressed"	T
16.2	secondary metabolism.phenylpropanoids	si022070m|pacid:19699535	"transferase family protein, putative, expressed"	T
16.2	secondary metabolism.phenylpropanoids	si033316m|pacid:19709850	"transferase family protein, putative, expressed"	T
16.2	secondary metabolism.phenylpropanoids	si010094m|pacid:19696461	"transferase family protein, putative, expressed"	T
16.2	secondary metabolism.phenylpropanoids	si026367m|pacid:19707345	"transferase family protein, putative, expressed"	T
16.2	secondary metabolism.phenylpropanoids	si010179m|pacid:19695114	"transferase family protein, putative, expressed"	T
16.2	secondary metabolism.phenylpropanoids	si013702m|pacid:19692704	"transferase family protein, putative, expressed"	T
16.2	secondary metabolism.phenylpropanoids	si033226m|pacid:19713410	"transferase family protein, putative, expressed"	T
16.2	secondary metabolism.phenylpropanoids	si029849m|pacid:19711157	"transferase family protein, putative, expressed"	T
16.2	secondary metabolism.phenylpropanoids	si030651m|pacid:19709219	"transferase family protein, putative, expressed"	T
16.2	secondary metabolism.phenylpropanoids	si005118m|pacid:19674832	"transferase family protein, putative, expressed"	T
16.2	secondary metabolism.phenylpropanoids	si040180m|pacid:19685394	"transferase family protein, putative, expressed"	T
16.2	secondary metabolism.phenylpropanoids	si001448m|pacid:19673393	"transferase family protein, putative, expressed"	T
16.2	secondary metabolism.phenylpropanoids	si039793m|pacid:19680080	"transferase, putative, expressed"	T
16.2.1	secondary metabolism.phenylpropanoids.lignin biosynthesis			
16.2.1.1	secondary metabolism.phenylpropanoids.lignin biosynthesis.PAL	si029093m|pacid:19712410	"phenylalanine ammonia-lyase, putative, expressed"	T
16.2.1.1	secondary metabolism.phenylpropanoids.lignin biosynthesis.PAL	si012256m|pacid:19697045	"phenylalanine ammonia-lyase, putative, expressed"	T
16.2.1.1	secondary metabolism.phenylpropanoids.lignin biosynthesis.PAL	si013348m|pacid:19693412	"phenylalanine ammonia-lyase, putative, expressed"	T
16.2.1.1	secondary metabolism.phenylpropanoids.lignin biosynthesis.PAL	si009509m|pacid:19694367	"phenylalanine ammonia-lyase, putative, expressed"	T
16.2.1.1	secondary metabolism.phenylpropanoids.lignin biosynthesis.PAL	si016504m|pacid:19686055	"phenylalanine ammonia-lyase, putative, expressed"	T
16.2.1.1	secondary metabolism.phenylpropanoids.lignin biosynthesis.PAL	si009345m|pacid:19694035	"phenylalanine ammonia-lyase, putative, expressed"	T
16.2.1.1	secondary metabolism.phenylpropanoids.lignin biosynthesis.PAL	si016475m|pacid:19688043	"phenylalanine ammonia-lyase, putative, expressed"	T
16.2.1.1	secondary metabolism.phenylpropanoids.lignin biosynthesis.PAL	si019385m|pacid:19690220	"phenylalanine ammonia-lyase, putative, expressed"	T
16.2.1.1	secondary metabolism.phenylpropanoids.lignin biosynthesis.PAL	si016478m|pacid:19686054	"phenylalanine ammonia-lyase, putative, expressed"	T
16.2.1.1	secondary metabolism.phenylpropanoids.lignin biosynthesis.PAL	si016467m|pacid:19686758	"phenylalanine ammonia-lyase, putative, expressed"	T
16.2.1.10	secondary metabolism.phenylpropanoids.lignin biosynthesis.CAD	si032845m|pacid:19709679	"dehydrogenase, putative, expressed"	T
16.2.1.10	secondary metabolism.phenylpropanoids.lignin biosynthesis.CAD	si039594m|pacid:19682679	"dehydrogenase, putative, expressed"	T
16.2.1.10	secondary metabolism.phenylpropanoids.lignin biosynthesis.CAD	si030289m|pacid:19713510	"dehydrogenase, putative, expressed"	T
16.2.1.10	secondary metabolism.phenylpropanoids.lignin biosynthesis.CAD	si015115m|pacid:19691892	"dehydrogenase, putative, expressed"	T
16.2.1.10	secondary metabolism.phenylpropanoids.lignin biosynthesis.CAD	si030007m|pacid:19711520	"dehydrogenase, putative, expressed"	T
16.2.1.10	secondary metabolism.phenylpropanoids.lignin biosynthesis.CAD	si030293m|pacid:19712452	"dehydrogenase, putative, expressed"	T
16.2.1.10	secondary metabolism.phenylpropanoids.lignin biosynthesis.CAD	si010455m|pacid:19695336	"dehydrogenase, putative, expressed"	T
16.2.1.10	secondary metabolism.phenylpropanoids.lignin biosynthesis.CAD	si010449m|pacid:19696595	"dehydrogenase, putative, expressed"	T
16.2.1.10	secondary metabolism.phenylpropanoids.lignin biosynthesis.CAD	si013626m|pacid:19691904	"dehydrogenase, putative, expressed"	T
16.2.1.10	secondary metabolism.phenylpropanoids.lignin biosynthesis.CAD	si017253m|pacid:19688016	"dehydrogenase, putative, expressed"	T
16.2.1.10	secondary metabolism.phenylpropanoids.lignin biosynthesis.CAD	si008433m|pacid:19703363	"dehydrogenase, putative, expressed"	T
16.2.1.10	secondary metabolism.phenylpropanoids.lignin biosynthesis.CAD	si010438m|pacid:19695147	"dehydrogenase, putative, expressed"	T
16.2.1.10	secondary metabolism.phenylpropanoids.lignin biosynthesis.CAD	si039271m|pacid:19685261	"dehydrogenase, putative, expressed"	T
16.2.1.10	secondary metabolism.phenylpropanoids.lignin biosynthesis.CAD	si011417m|pacid:19697658	"dehydrogenase, putative, expressed"	T
16.2.1.10	secondary metabolism.phenylpropanoids.lignin biosynthesis.CAD	si039776m|pacid:19680225	"dehydrogenase, putative, expressed"	T
16.2.1.1001	secondary metabolism.phenylpropanoids.lignin biosynthesis	trans-cinnamate	"secondary metabolism, phenylpropanoids"	M
16.2.1.1002	secondary metabolism.phenylpropanoids.lignin biosynthesis	4-coumarate	"secondary metabolism, phenylpropanoids"	M
16.2.1.1003	secondary metabolism.phenylpropanoids.lignin biosynthesis	4-coumaryl aldehyde	"secondary metabolism, phenylpropanoids"	M
16.2.1.1004	secondary metabolism.phenylpropanoids.lignin biosynthesis	4-coumaryl alcohol	"secondary metabolism, phenylpropanoids"	M
16.2.1.1007	secondary metabolism.phenylpropanoids.lignin biosynthesis	coniferyl alcohol	secondary metabolism	M
16.2.1.1008	secondary metabolism.phenylpropanoids.lignin biosynthesis	coniferyl aldehyde	secondary metabolism	M
16.2.1.1010	secondary metabolism.phenylpropanoids.lignin biosynthesis	sinapyl alcohol	"secondary metabolism, phenylpropanoids (lignin biosynthesis)"	M
16.2.1.1011	secondary metabolism.phenylpropanoids.lignin biosynthesis	sinapinaldehyde	"secondary metabolism, phenylpropanoids (lignin biosynthesis)"	M
16.2.1.11	secondary metabolism.phenylpropanoids.lignin biosynthesis.CCR2			
16.2.1.12	secondary metabolism.phenylpropanoids.lignin biosynthesis.CCRlike	si002317m|pacid:19678910	"cinnamoyl CoA reductase, putative, expressed"	T
16.2.1.12	secondary metabolism.phenylpropanoids.lignin biosynthesis.CCRlike	si002215m|pacid:19677774	"cinnamoyl CoA reductase, putative, expressed"	T
16.2.1.12	secondary metabolism.phenylpropanoids.lignin biosynthesis.CCRlike	si017703m|pacid:19686590	"cinnamoyl CoA reductase, putative, expressed"	T
16.2.1.12	secondary metabolism.phenylpropanoids.lignin biosynthesis.CCRlike	si006847m|pacid:19705786	"cinnamoyl-CoA reductase, putative, expressed"	T
16.2.1.12	secondary metabolism.phenylpropanoids.lignin biosynthesis.CCRlike	si015117m|pacid:19692137	"cinnamoyl-CoA reductase, putative, expressed"	T
16.2.1.12	secondary metabolism.phenylpropanoids.lignin biosynthesis.CCRlike	si013961m|pacid:19692420	"cinnamoyl-CoA reductase, putative, expressed"	T
16.2.1.13	secondary metabolism.phenylpropanoids.lignin biosynthesis.peroxidases	si031172m|pacid:19713141	expressed protein	T
16.2.1.13	secondary metabolism.phenylpropanoids.lignin biosynthesis.peroxidases	si003773m|pacid:19678466	"peroxidase family protein, expressed"	T
16.2.1.13	secondary metabolism.phenylpropanoids.lignin biosynthesis.peroxidases	si004039m|pacid:19674878	"peroxidase family protein, expressed"	T
16.2.1.13	secondary metabolism.phenylpropanoids.lignin biosynthesis.peroxidases	si002052m|pacid:19675147	"peroxidase precursor, putative, expressed"	T
16.2.1.13	secondary metabolism.phenylpropanoids.lignin biosynthesis.peroxidases	si039012m|pacid:19680589	"peroxidase precursor, putative, expressed"	T
16.2.1.13	secondary metabolism.phenylpropanoids.lignin biosynthesis.peroxidases	si022524m|pacid:19699225	"peroxidase precursor, putative, expressed"	T
16.2.1.13	secondary metabolism.phenylpropanoids.lignin biosynthesis.peroxidases	si040234m|pacid:19682835	"peroxidase precursor, putative, expressed"	T
16.2.1.13	secondary metabolism.phenylpropanoids.lignin biosynthesis.peroxidases	si002047m|pacid:19675398	"peroxidase precursor, putative, expressed"	T
16.2.1.13	secondary metabolism.phenylpropanoids.lignin biosynthesis.peroxidases	si022557m|pacid:19701726	"peroxidase precursor, putative, expressed"	T
16.2.1.13	secondary metabolism.phenylpropanoids.lignin biosynthesis.peroxidases	si022669m|pacid:19701045	"peroxidase precursor, putative, expressed"	T
16.2.1.13	secondary metabolism.phenylpropanoids.lignin biosynthesis.peroxidases	si011748m|pacid:19694583	"peroxidase precursor, putative, expressed"	T
16.2.1.13	secondary metabolism.phenylpropanoids.lignin biosynthesis.peroxidases	si004255m|pacid:19675241	"peroxidase precursor, putative, expressed"	T
16.2.1.13	secondary metabolism.phenylpropanoids.lignin biosynthesis.peroxidases	si036455m|pacid:19685956	"peroxidase precursor, putative, expressed"	T
16.2.1.13	secondary metabolism.phenylpropanoids.lignin biosynthesis.peroxidases	si002666m|pacid:19678905	"peroxidase precursor, putative, expressed"	T
16.2.1.13	secondary metabolism.phenylpropanoids.lignin biosynthesis.peroxidases	si025059m|pacid:19698531	"peroxidase precursor, putative, expressed"	T
16.2.1.13	secondary metabolism.phenylpropanoids.lignin biosynthesis.peroxidases	si038861m|pacid:19684095	"peroxidase precursor, putative, expressed"	T
16.2.1.13	secondary metabolism.phenylpropanoids.lignin biosynthesis.peroxidases	si024230m|pacid:19700991	"peroxidase precursor, putative, expressed"	T
16.2.1.13	secondary metabolism.phenylpropanoids.lignin biosynthesis.peroxidases	si002248m|pacid:19673441	"peroxidase precursor, putative, expressed"	T
16.2.1.13	secondary metabolism.phenylpropanoids.lignin biosynthesis.peroxidases	si001988m|pacid:19674746	"peroxidase precursor, putative, expressed"	T
16.2.1.13	secondary metabolism.phenylpropanoids.lignin biosynthesis.peroxidases	si039321m|pacid:19682868	"peroxidase precursor, putative, expressed"	T
16.2.1.13	secondary metabolism.phenylpropanoids.lignin biosynthesis.peroxidases	si022615m|pacid:19697841	"peroxidase precursor, putative, expressed"	T
16.2.1.13	secondary metabolism.phenylpropanoids.lignin biosynthesis.peroxidases	si008411m|pacid:19703210	"peroxidase precursor, putative, expressed"	T
16.2.1.13	secondary metabolism.phenylpropanoids.lignin biosynthesis.peroxidases	si022679m|pacid:19699681	"peroxidase precursor, putative, expressed"	T
16.2.1.13	secondary metabolism.phenylpropanoids.lignin biosynthesis.peroxidases	si017824m|pacid:19688906	"peroxidase precursor, putative, expressed"	T
16.2.1.13	secondary metabolism.phenylpropanoids.lignin biosynthesis.peroxidases	si033034m|pacid:19710468	"peroxidase precursor, putative, expressed"	T
[truncated: 4,187,173 more chars]
