# Supplementary material for: A developing Setaria viridis internode: an experimental system for the study of biomass generation in a C4 model species
Source: Biotechnol Biofuels. 2016 Feb 24;9:45. doi: 10.1186/s13068-016-0457-6 (PMC4766645; doi:10.1186/s13068-016-0457-6)
Supplement: Supplementary file 5 — 10.1186/s13068-016-0457-6 Mapman pathway file. A Mapman pathway file that maps relevant genes onto the image in Additional file 4. [file 13068_2016_457_MOESM5_ESM.xml]

<?xml version="1.0" encoding="UTF-8"?>
<Image image="" modified="Jun 12, 2015 5:04:46 PM" scaling="2.0" model="0" datasize="10" bgcolor="0" markmode="0" legendX="524" legendY="251" labelX="10" labelY="50">
  <DataArea x="755" y="219" blockFormat="x15" visualizationType="1" type="">
    <Identifier id="1.1" recursive="true"/>
  </DataArea>
  <DataArea x="801" y="339" visualizationType="1" type="">
    <Identifier id="1.2" recursive="true"/>
  </DataArea>
  <DataArea x="771" y="298" visualizationType="1" type="">
    <Identifier id="1.3" recursive="true"/>
  </DataArea>
  <DataArea x="503" y="642" blockFormat="x2" visualizationType="1" type="">
    <Identifier id="34.2.1" recursive="true"/>
  </DataArea>
  <DataArea x="366" y="575" visualizationType="1" type="">
    <Identifier id="34.2.3" recursive="true"/>
  </DataArea>
  <DataArea x="598" y="830" blockFormat="x2" visualizationType="1" type="">
    <Identifier id="34.2.4" recursive="true"/>
  </DataArea>
  <DataArea x="1339" y="711" visualizationType="1" type="">
    <Identifier id="16.2.1.1" recursive="true"/>
  </DataArea>
  <DataArea x="1384" y="720" visualizationType="1" type="">
    <Identifier id="16.2.1.2" recursive="true"/>
  </DataArea>
  <DataArea x="1630" y="710" visualizationType="1" type="">
    <Identifier id="16.2.1.10" recursive="true"/>
  </DataArea>
  <DataArea x="1507" y="710" visualizationType="1" type="">
    <Identifier id="16.2.1.12" recursive="true"/>
  </DataArea>
  <DataArea x="1407" y="710" visualizationType="1" type="">
    <Identifier id="16.2.1.3" recursive="true"/>
  </DataArea>
  <DataArea x="1466" y="720" visualizationType="1" type="">
    <Identifier id="16.2.1.4" recursive="true"/>
  </DataArea>
  <DataArea x="1486" y="732" visualizationType="1" type="">
    <Identifier id="16.2.1.5" recursive="true"/>
  </DataArea>
  <DataArea x="1541" y="709" visualizationType="1" type="">
    <Identifier id="16.2.1.6" recursive="true"/>
  </DataArea>
  <DataArea x="1521" y="733" visualizationType="1" type="">
    <Identifier id="16.2.1.7" recursive="true"/>
  </DataArea>
  <DataArea x="1605" y="733" visualizationType="1" type="">
    <Identifier id="16.2.1.8" recursive="true"/>
  </DataArea>
  <DataArea x="1572" y="709" visualizationType="1" type="">
    <Identifier id="16.2.1.9" recursive="true"/>
  </DataArea>
  <DataArea x="1718" y="720" blockFormat="x2" visualizationType="1" type="">
    <Identifier id="16.10.1" recursive="true"/>
  </DataArea>
  <DataArea x="990" y="841" blockFormat="y6" visualizationType="1" type="">
    <Identifier id="10.1" recursive="true"/>
  </DataArea>
  <DataArea x="1577" y="971" visualizationType="1" type="">
    <Identifier id="10.4" recursive="true"/>
  </DataArea>
  <DataArea x="1159" y="710" visualizationType="1" type="">
    <Identifier id="10.5" recursive="true"/>
  </DataArea>
  <DataArea x="1465" y="963" visualizationType="1" type="">
    <Identifier id="10.8" recursive="true"/>
  </DataArea>
  <DataArea x="421" y="484" blockFormat="x2" visualizationType="1" type="">
    <Identifier id="2.2.1.3.2" recursive="true"/>
  </DataArea>
  <DataArea x="717" y="534" visualizationType="1" type="">
    <Identifier id="2.2.1.4" recursive="true"/>
  </DataArea>
  <DataArea x="792" y="886" blockFormat="x2" visualizationType="1" type="">
    <Identifier id="2.2.1.5" recursive="true"/>
  </DataArea>
  <DataArea x="747" y="537" blockFormat="x2" visualizationType="1" type="">
    <Identifier id="2.2.1.1" recursive="true"/>
  </DataArea>
  <DataArea x="688" y="534" visualizationType="1" type="">
    <Identifier id="2.2.1.3.1" recursive="true"/>
  </DataArea>
  <DataArea x="1088" y="472" visualizationType="1" type="">
    <Identifier id="4" recursive="true"/>
  </DataArea>
  <DataArea x="1458" y="376" blockFormat="x15" visualizationType="1" type="">
    <Identifier id="8" recursive="true"/>
  </DataArea>
  <DataArea x="1457" y="483" blockFormat="x15" visualizationType="1" type="">
    <Identifier id="9" recursive="true"/>
  </DataArea>
  <DataArea x="506" y="536" blockFormat="x2" visualizationType="1" type="">
    <Identifier id="34.2.10" recursive="true"/>
  </DataArea>
  <DataArea x="496" y="464" blockFormat="x2" visualizationType="1" type="">
    <Identifier id="34.2.5" recursive="true"/>
  </DataArea>
  <DataArea x="1611" y="828" visualizationType="1" type="">
    <Identifier id="10.2.1.1" recursive="true"/>
  </DataArea>
  <DataArea x="904" y="706" blockFormat="x3" visualizationType="1" type="">
    <Identifier id="10.1.4" recursive="true"/>
  </DataArea>
  <DataArea x="830" y="759" visualizationType="1" type="">
    <Identifier id="4.1.1" recursive="true"/>
  </DataArea>
  <DataArea x="829" y="885" blockFormat="x2" visualizationType="1" type="">
    <Identifier id="2.1.1.1" recursive="true"/>
  </DataArea>
  <DataArea x="831" y="848" visualizationType="1" type="">
    <Identifier id="2.1.1.2" recursive="true"/>
  </DataArea>
  <DataArea x="844" y="599" blockFormat="x3" visualizationType="1" type="">
    <Identifier id="2.1.2.1" recursive="true"/>
  </DataArea>
  <DataArea x="1564" y="835" blockFormat="x2" visualizationType="1" type="">
    <Identifier id="10.2.2" recursive="true"/>
  </DataArea>
  <DataArea x="1389" y="970" visualizationType="1" type="">
    <Identifier id="10.3.1.2.1" recursive="true"/>
  </DataArea>
  <DataArea x="1183" y="965" visualizationType="1" type="">
    <Identifier id="10.3.1.3.1" recursive="true"/>
  </DataArea>
  <DataArea x="1090" y="964" visualizationType="1" type="">
    <Identifier id="10.3.2.1" recursive="true"/>
  </DataArea>
  <DataArea x="1359" y="965" visualizationType="1" type="">
    <Identifier id="10.3.2.2" recursive="true"/>
  </DataArea>
  <DataArea x="1266" y="965" visualizationType="1" type="">
    <Identifier id="10.3.5.1" recursive="true"/>
  </DataArea>
  <DataArea x="947" y="448" visualizationType="1" type="">
    <Identifier id="4.1.4" recursive="true"/>
  </DataArea>
  <DataArea x="1042" y="400" visualizationType="1" type="">
    <Identifier id="4.2.4" recursive="true"/>
  </DataArea>
  <DataArea x="733" y="446" blockFormat="x2" visualizationType="1" type="">
    <Identifier id="1.3.7" recursive="true"/>
  </DataArea>
  <DataArea x="830" y="793" visualizationType="1" type="">
    <Identifier id="4.1.3" recursive="true"/>
  </DataArea>
  <DataArea x="830" y="820" visualizationType="1" type="">
    <Identifier id="4.2.2" recursive="true"/>
  </DataArea>
  <DataArea x="414" y="752" blockFormat="x2" visualizationType="1" type="">
    <Identifier id="36.1" recursive="true"/>
  </DataArea>
  <DataArea x="371" y="753" blockFormat="x2" visualizationType="1" type="">
    <Identifier id="3.1.2.1" recursive="true"/>
  </DataArea>
  <DataArea x="1203" y="836" visualizationType="1" type="">
    <Identifier id="10.2.3" recursive="true"/>
  </DataArea>
  <DataArea x="1258" y="836" visualizationType="1" type="">
    <Identifier id="10.2.4" recursive="true"/>
  </DataArea>
  <DataArea x="1302" y="846" visualizationType="1" type="">
    <Identifier id="10.2.1.2" recursive="true"/>
  </DataArea>
  <DataArea x="1334" y="842" blockFormat="x2" visualizationType="1" type="">
    <Identifier id="10.2.1.3" recursive="true"/>
  </DataArea>
  <DataArea x="1380" y="836" visualizationType="1" type="">
    <Identifier id="10.2.1.4" recursive="true"/>
  </DataArea>
  <DataArea x="1414" y="850" visualizationType="1" type="">
    <Identifier id="10.2.1.5" recursive="true"/>
  </DataArea>
  <DataArea x="1147" y="835" visualizationType="1" type="">
    <Identifier id="3.6" recursive="true"/>
  </DataArea>
</Image>
